# Supplementary material for: Determinants of epidemic size and the impacts of lulls in seasonal influenza virus circulation
Source: Nat Commun. 2024 Jan 18;15:591. doi: 10.1038/s41467-023-44668-z (PMC10796432; doi:10.1038/s41467-023-44668-z)
Supplement: Supplementary file 4 — Supplementary Data 1 [file 41467_2023_44668_MOESM4_ESM.xls]

## Sheet: Sheet1
Isolate_Id	Isolate_Name	Subtype	Lineage	Location	Collection_Date	Originating_Lab	Submitting_Lab	Authors
EPI_ISL_329504	A/South Carolina/6379/2017	A / H3N2		North America / United States / South Carolina	2017-10-06			Gruner,W.E.; Fries,A.C.; Garrett,C.M.; Powell,M.L.; Minnich,D.E.; Couch,M.R.; Hanson,J.F.; DeMarcus,L.S.; Crum,M.E.; Bogue,A.L.; Federinko,S.P.; Macias,E.A.; West,C.A.; Poel,J.R.
EPI_ISL_329401	A/Nebraska/6488/2017	A / H3N2		North America / United States / Nebraska	2017-12-08			Gruner,W.E.; Fries,A.C.; Garrett,C.M.; Powell,M.L.; Minnich,D.E.; Couch,M.R.; Hanson,J.F.; DeMarcus,L.S.; Crum,M.E.; Bogue,A.L.; Federinko,S.P.; Macias,E.A.; West,C.A.; Poel,J.R.
EPI_ISL_312816	A/Afghanistan/0687/2017	A / H3N2		Asia / Afghanistan	2017-11-29	National Public Health Laboratory	Centers for Disease Control and Prevention
EPI_ISL_296858	A/Ontario/RV0374/2018	A / H3N2		North America / Canada / ON	2017-12-27		Public Health Agency of Canada (PHAC)	Bastien, N.; Grenkow, D.; Hart, L.; Normand, S.; Powell, A.; Li, Y.
EPI_ISL_296847	A/Quebec/RV0220/2018	A / H3N2		North America / Canada / QC	2017-12-19		Public Health Agency of Canada (PHAC)	Bastien, N.; Grenkow, D.; Hart, L.; Normand, S.; Powell, A.; Li, Y.
EPI_ISL_296458	A/Laos/3544/2017	A / H3N2		Asia / Lao, People's Democratic Republic	2017-09-20	National Center for Laboratory and Epidemiology	Centers for Disease Control and Prevention
EPI_ISL_296141	A/South Dakota/40/2017	A / H3N2		North America / United States / South Dakota	2017-12-17	South Dakota Public Health Lab	Centers for Disease Control and Prevention
EPI_ISL_296135	A/Wisconsin/350/2017	A / H3N2		North America / United States / Wisconsin	2017-12-19	Wisconsin State Laboratory of Hygiene	Centers for Disease Control and Prevention
EPI_ISL_295121	A/Nicaragua/7519_06/2017	A / H3N2		North America / Nicaragua / Managua	2017-08-11			Tan,G.; Pickett,B.; Fedorova,N.; Amedeo,P.; Isom,R.; Hu,L.; Christensen,J.; Miller,J.; Durbin,A.; Williams,T.; Arumemi,F.; Alanis,R.; Balmaseda,A.; Bao,Y.; Sanders,R.; Zhdanov,S.; Kiryutin,B.; Lipman,D.J.; Tatusova,T.; Hatcher,E.; Gordon,A.
EPI_ISL_295107	A/Nicaragua/8727_10/2017	A / H3N2		North America / Nicaragua / Managua	2017-07-21			Tan,G.; Pickett,B.; Fedorova,N.; Amedeo,P.; Isom,R.; Hu,L.; Christensen,J.; Miller,J.; Durbin,A.; Williams,T.; Arumemi,F.; Alanis,R.; Balmaseda,A.; Bao,Y.; Sanders,R.; Zhdanov,S.; Kiryutin,B.; Lipman,D.J.; Tatusova,T.; Hatcher,E.; Gordon,A.
EPI_ISL_278651	A/Guangdong-Wujiang/363/2017	A / H3N2		Asia / China / Guangdong	2017-07-10	WHO Chinese National Influenza Center	WHO Chinese National Influenza Center	Xiaoxu,Zeng;Xiyan,Li;Weijuan,Huang;Lei,Yang;Dayan,Wang;Yuelong,Shu
EPI_ISL_278612	A/Jiangxi-Zhushan/1562/2017	A / H3N2		Asia / China / Jiangxi	2017-07-19	WHO Chinese National Influenza Center	WHO Chinese National Influenza Center	Xiaoxu,Zeng;Xiyan,Li;Weijuan,Huang;Lei,Yang;Dayan,Wang;Yuelong,Shu
EPI_ISL_278577	A/Guangdong-Chancheng/1510/2017	A / H3N2		Asia / China / Guangdong	2017-06-26	WHO Chinese National Influenza Center	WHO Chinese National Influenza Center	Xiaoxu,Zeng;Xiyan,Li;Weijuan,Huang;Lei,Yang;Dayan,Wang;Yuelong,Shu
EPI_ISL_278543	A/Shanghai-Putuo/1623/2017	A / H3N2		Asia / China / Shanghai	2017-08-07	WHO Chinese National Influenza Center	WHO Chinese National Influenza Center	Xiaoxu,Zeng;Xiyan,Li;Weijuan,Huang;Lei,Yang;Dayan,Wang;Yuelong,Shu
EPI_ISL_396211	A/Brisbane/138/2017	A / H3N2		Oceania / Australia	2017-08-10			Tan,G.; Fedorova,N.; Amedeo,P.; Isom,R.; Hu,L.; Christensen,J.; Miller,J.; Durbin,A.; Williams,T.; Cadiz,C.; Barr,I.
EPI_ISL_396205	A/Brisbane/135/2017	A / H3N2		Oceania / Australia	2017-08-12			Tan,G.; Fedorova,N.; Amedeo,P.; Isom,R.; Hu,L.; Christensen,J.; Miller,J.; Durbin,A.; Williams,T.; Cadiz,C.; Barr,I.
EPI_ISL_313540	A/Laos/4035/2017	A / H3N2		Asia / Lao, People's Democratic Republic	2017-10-17	National Center for Laboratory and Epidemiology	Centers for Disease Control and Prevention
EPI_ISL_313416	A/Victoria/1038/2017	A / H3N2		Oceania / Australia / Victoria / Waurn Ponds	2017-09-19	Institute of Medical and Veterinary Science (IMVS)	WHO Collaborating Centre for Reference and Research on Influenza	Deng,Y-M; Iannello,P; Lau,H; Kaye,M; Todd,A; Spirason,N; Komadina,N.
EPI_ISL_313340	A/Newcastle/1001/2017	A / H3N2		Oceania / Australia / New South Wales / Newcastle	2017-08-18	Institute of Medical and Veterinary Science (IMVS)	WHO Collaborating Centre for Reference and Research on Influenza	Deng,Y-M; Iannello,P; Lau,H; Kaye,M; Todd,A; Spirason,N; Komadina,N.
EPI_ISL_297633	A/Alberta/RV0836/2018	A / H3N2		North America / Canada / AB	2017-12-07	Provincial Laboratory of Public Health for Southern Alberta	Public Health Agency of Canada (PHAC)	Bastien, N.; Grenkow, D.; Hart, L.; Normand, S.; Powell, A.; Li, Y.
EPI_ISL_297619	A/Alberta/RV0822/2018	A / H3N2		North America / Canada / AB	2017-11-28	Provincial Laboratory of Public Health for Southern Alberta	Public Health Agency of Canada (PHAC)	Bastien, N.; Grenkow, D.; Hart, L.; Normand, S.; Powell, A.; Li, Y.
EPI_ISL_297488	A/Denmark/101/2017	A / H3N2		Europe / Denmark	2017-12-20		Statens Serum Institute
EPI_ISL_297218	A/HIROSHIMA/80/2017	A / H3N2		Asia / Japan	2017-11-13	Center for Public Health and Environment, Hiroshima Prefectural Technology Research Institute	National Institute of Infectious Diseases (NIID)	Kuwahara,Tomoko;Takashita,Emi;Fujisaki,Seiichiro;Shirakura,Masayuki;Watanabe,Shinji;Odagiri,Takato
EPI_ISL_296924	A/Quebec/RV0547/2018	A / H3N2		North America / Canada / QC	2017-11-22		Public Health Agency of Canada (PHAC)	Bastien, N.; Grenkow, D.; Hart, L.; Normand, S.; Powell, A.; Li, Y.
EPI_ISL_281703	A/California/76/2017	A / H3N2		North America / United States / California	2017-08-01	California Department of Health Services	Centers for Disease Control and Prevention
EPI_ISL_281564	A/El Salvador/604/2017	A / H3N2		North America / El Salvador	2017-06-13	Contiguo a Hospital Rosales	Centers for Disease Control and Prevention
EPI_ISL_281514	A/Michigan/283/2017	A / H3N2		North America / United States / Michigan	2017-08-30	Michigan Department of Community Health	Centers for Disease Control and Prevention
EPI_ISL_396915	A/Victoria/704/2017	A / H3N2		Oceania / Australia / Victoria	2017-08-30			Tan,G.; Fedorova,N.; Amedeo,P.; Isom,R.; Hu,L.; Christensen,J.; Miller,J.; Durbin,A.; Williams,T.; Cadiz,C.; Barr,I.
EPI_ISL_396868	A/Victoria/599/2017	A / H3N2		Oceania / Australia / Victoria	2017-07-13			Tan,G.; Fedorova,N.; Amedeo,P.; Isom,R.; Hu,L.; Christensen,J.; Miller,J.; Durbin,A.; Williams,T.; Cadiz,C.; Barr,I.
EPI_ISL_396865	A/Victoria/595/2017	A / H3N2		Oceania / Australia / Victoria	2017-07-24			Tan,G.; Fedorova,N.; Amedeo,P.; Isom,R.; Hu,L.; Christensen,J.; Miller,J.; Durbin,A.; Williams,T.; Cadiz,C.; Barr,I.
EPI_ISL_396802	A/Victoria/121/2017	A / H3N2		Oceania / Australia / Victoria	2017-08-16			Tan,G.; Fedorova,N.; Amedeo,P.; Isom,R.; Hu,L.; Christensen,J.; Miller,J.; Durbin,A.; Williams,T.; Cadiz,C.; Barr,I.
EPI_ISL_396748	A/Sydney/711/2017	A / H3N2		Oceania / Australia	2017-09-05			Tan,G.; Fedorova,N.; Amedeo,P.; Isom,R.; Hu,L.; Christensen,J.; Miller,J.; Durbin,A.; Williams,T.; Cadiz,C.; Barr,I.
EPI_ISL_396637	A/Sydney/206/2017	A / H3N2		Oceania / Australia	2017-10-04			Tan,G.; Fedorova,N.; Amedeo,P.; Isom,R.; Hu,L.; Christensen,J.; Miller,J.; Durbin,A.; Williams,T.; Cadiz,C.; Barr,I.
EPI_ISL_396623	A/Sydney/192/2017	A / H3N2		Oceania / Australia	2017-09-16			Tan,G.; Fedorova,N.; Amedeo,P.; Isom,R.; Hu,L.; Christensen,J.; Miller,J.; Durbin,A.; Williams,T.; Cadiz,C.; Barr,I.
EPI_ISL_396532	A/South Australia/223/2017	A / H3N2		Oceania / Australia / South Australia	2017-07-24			Tan,G.; Fedorova,N.; Amedeo,P.; Isom,R.; Hu,L.; Christensen,J.; Miller,J.; Durbin,A.; Williams,T.; Cadiz,C.; Barr,I.
EPI_ISL_396450	A/Perth/348/2017	A / H3N2		Oceania / Australia	2017-12-11			Tan,G.; Fedorova,N.; Amedeo,P.; Isom,R.; Hu,L.; Christensen,J.; Miller,J.; Durbin,A.; Williams,T.; Cadiz,C.; Barr,I.
EPI_ISL_396425	A/Perth/133/2017	A / H3N2		Oceania / Australia	2017-07-28			Tan,G.; Fedorova,N.; Amedeo,P.; Isom,R.; Hu,L.; Christensen,J.; Miller,J.; Durbin,A.; Williams,T.; Cadiz,C.; Barr,I.
EPI_ISL_381143	A/Nicaragua/9852_01/2017	A / H3N2		North America / Nicaragua / Managua	2017-07-31			Tan,G.; Pickett,B.; Fedorova,N.; Amedeo,P.; Isom,R.; Hu,L.; Christensen,J.; Miller,J.; Durbin,A.; Williams,T.; Arumemi,F.; Alanis,R.; Balmaseda,A.; Gordon,A.
EPI_ISL_381140	A/Nicaragua/9588_01/2017	A / H3N2		North America / Nicaragua / Managua	2017-10-03			Tan,G.; Pickett,B.; Fedorova,N.; Amedeo,P.; Isom,R.; Hu,L.; Christensen,J.; Miller,J.; Durbin,A.; Williams,T.; Arumemi,F.; Alanis,R.; Balmaseda,A.; Gordon,A.
EPI_ISL_315160	A/Laos/F3883/2017	A / H3N2		Asia / Lao, People's Democratic Republic	2017-10-09	National Center for Laboratory and Epidemiology	National Institute of Infectious Diseases (NIID)	Kuwahara,Tomoko;Takashita,Emi;Fujisaki,Seiichiro;Shirakura,Masayuki;Watanabe,Shinji;Odagiri,Takato
EPI_ISL_298604	A/Alaska/90/2017	A / H3N2		North America / United States / Alaska	2017-11-17	New York State Department of Health	Centers for Disease Control and Prevention
EPI_ISL_298580	A/Iowa/74/2017	A / H3N2		North America / United States / Iowa	2017-12-05	New York State Department of Health	Centers for Disease Control and Prevention
EPI_ISL_298240	A/Ontario/A-ON-305-2017/2017	A / H3N2		North America / Canada / Ontario	2017-12-19			Skowronski,D.M.; Chambers,C.; De Serres,G.; Dickinson,J.A.; Winter,A.-L.; Hickman,R.; Chan,T.; Jassem,A.N.; Drews,S.J.; Charest,H.; Gubbay,J.B.; Bastien,N.; Li,Y.; Krajden,M.
EPI_ISL_282872	A/Costa Rica/5406/2017	A / H3N2		North America / Costa Rica	2017-07-04	Laboratorio Nacional de Influenza	Centers for Disease Control and Prevention
EPI_ISL_282851	A/Indiana/25/2017	A / H3N2		North America / United States / Indiana	2017-09-27	Indiana State Department of Health Laboratories	Centers for Disease Control and Prevention
EPI_ISL_282841	A/Tennessee/57/2017	A / H3N2		North America / United States / Tennessee	2017-09-08	Tennessee Department of Health Laboratory-Nashville	Centers for Disease Control and Prevention
EPI_ISL_282384	A/New Caledonia/3/2017	A / H3N2		Oceania / New Caledonia / South Province	2017-08-18	Institut Pasteur New Caledonia	WHO Collaborating Centre for Reference and Research on Influenza	Deng,Y-M; Iannello,P; Lau,H; Kaye,M; Todd,A; Komadina,N.
EPI_ISL_399624	A/China/GMU-SKLRD03/2017	A / H3N2		Asia / China	2017-10-30			Zeng,Z.; Song,W.; Wang,X.
EPI_ISL_381580	A/MUWRP-Uganda/707/2017	A / H3N2		Africa / Uganda	2017-06-08			Byarugaba,D.K.; Erima,B.; Busingye,K.J.; Mubiru,A.; Tugume,T.; Millard,M.; Kibuuka,H.; Mimbe,D.; Mworozi,E.A.; Franks,J.; Turner,J.; McKenzie,P.; Webby,R.J.; Mancuso,J.; Krauss,S.; Wabwire-Mangen,F.
EPI_ISL_365449	A/Santiago/PUC-MVL_097/2017	A / H3N2		South America / Chile	2017-06-08
EPI_ISL_299853	A/Sierra Leone/193/2017	A / H3N2		Africa / Sierra Leone	2017-11-02	Central Public Health Reference Laboratory	Centers for Disease Control and Prevention
EPI_ISL_299810	A/Abu Dhabi/097/2017	A / H3N2		Asia / United Arab Emirates	2017-11-07	Shaikh Khalifa Medical City	Centers for Disease Control and Prevention
EPI_ISL_299694	A/Brisbane/1099/2017	A / H3N2		Oceania / Australia / Queensland / Woombye	2017-10-19	Institute of Medical and Veterinary Science (IMVS)	WHO Collaborating Centre for Reference and Research on Influenza	Deng,Y-M.; Iannello,P.; Lau,H.; Kaye,M.; Todd,A.; Komadina,N.
EPI_ISL_299671	A/Cambodia/36442/2017	A / H3N2		Asia / Cambodia / Phnom Penh	2017-10-11	Institute Pasteur du Cambodia	WHO Collaborating Centre for Reference and Research on Influenza	Deng,Y-M.; Iannello,P.; Lau,H.; Kaye,M.; Todd,A.; Komadina,N.
EPI_ISL_299644	A/Naknon Si Thammarat/2361/2017	A / H3N2		Asia / Thailand / Naknon Si Thammarat	2017-11-08	WHO National Influenza Centre, National Institute of Medical Research (NIMR)	WHO Collaborating Centre for Reference and Research on Influenza	Deng,Y-M.; Iannello,P.; Lau,H.; Kaye,M.; Todd,A.; Komadina,N.
EPI_ISL_284043	A/Arizona/53/2017	A / H3N2		North America / United States / Arizona	2017-10-02	Arizona Department of Health Services	Centers for Disease Control and Prevention
EPI_ISL_283152	A/Norway/3247/2017	A / H3N2		Europe / Norway / S?r-Tr?ndelag	2017-10-02	St. Olavs Hospital HF, Dept. of Medical Microbiology	Norwegian Institute of Public Health	Bragstad, K; Waalen, K; Hungnes, O
EPI_ISL_283114	A/Alberta/RV2377/2017	A / H3N2		North America / Canada / AB	2017-09-26	Provincial Laboratory of Public Health for Southern Alberta	Public Health Agency of Canada (PHAC)	Bastien, N.; Grenkow, D.; Hart, L.; Normand, S.; Powell, A.; Li, Y.
EPI_ISL_283085	A/Singapore/GP1370/2017	A / H3N2		Asia / Singapore	2017-06-16	Ministry of Health, Singapore	Ministry of Health, Singapore	Chen,B.; Phuah,S.P.; Mak,T.M.; Chen,S.L.; Yeo,J; Cui,L; Lin,R.T.P.
EPI_ISL_283070	A/Singapore/TT1060/2017	A / H3N2		Asia / Singapore	2017-06-14	Ministry of Health, Singapore	Ministry of Health, Singapore	Chen,B.; Phuah,S.P.; Mak,T.M.; Chen,S.L.; Yeo,J; Cui,L; Lin,R.T.P.
EPI_ISL_283065	A/Singapore/TT0889/2017	A / H3N2		Asia / Singapore	2017-06-06	Ministry of Health, Singapore	Ministry of Health, Singapore	Chen,B.; Phuah,S.P.; Mak,T.M.; Chen,S.L.; Yeo,J; Cui,L; Lin,R.T.P.
EPI_ISL_283057	A/Singapore/KK1096/2017	A / H3N2		Asia / Singapore	2017-08-10	Ministry of Health, Singapore	Ministry of Health, Singapore	Chen,B.; Phuah,S.P.; Mak,T.M.; Chen,S.L.; Yeo,J; Cui,L; Lin,R.T.P.
EPI_ISL_283011	A/Singapore/TT1497/2017	A / H3N2		Asia / Singapore	2017-09-20	Ministry of Health, Singapore	Ministry of Health, Singapore	Chen,B.; Phuah,S.P.; Mak,T.M.; Chen,S.L.; Yeo,J; Cui,L; Lin,R.T.P.
EPI_ISL_335210	A/Beijing-Huairou/11878/2017	A / H3N2		Asia / China / Beijing	2017-11-16	WHO Chinese National Influenza Center	WHO Chinese National Influenza Center	Xiaoxu,Zeng;Xiyan,Li;Weijuan,Huang;Lei,Yang;Dayan,Wang;Yuelong,Shu
EPI_ISL_303942	A/Paris/1729/2017	A / H3N2		Europe / France	2017-12-11	Institut Pasteur	Crick Worldwide Influenza Centre
EPI_ISL_302477	A/Cameroon/9545/2017	A / H3N2		Africa / Cameroon	2017-09-29	Centre Pasteur du Cameroun	Crick Worldwide Influenza Centre
EPI_ISL_287604	A/California/118/2017	A / H3N2		North America / United States / California	2017-11-05	California Department of Health Services	Centers for Disease Control and Prevention
EPI_ISL_287600	A/Utah/35/2017	A / H3N2		North America / United States / Utah	2017-11-08	Utah Department of Health	Centers for Disease Control and Prevention
EPI_ISL_286864	A/England/74340637/2017	A / H3N2		Europe / United Kingdom / MANCHESTER	2017-10-18	Microbiology Services Colindale, Public Health England	Microbiology Services Colindale, Public Health England	Galiano,M.
EPI_ISL_286842	A/England/73580521/2017	A / H3N2		Europe / United Kingdom / COVENTRY	2017-08-30	Microbiology Services Colindale, Public Health England	Microbiology Services Colindale, Public Health England	Galiano,M.
EPI_ISL_286060	A/Bangladesh/64/2017	A / H3N2		Asia / Bangladesh	2017-08-13	Institute of Epidemiology Disease Control and Research (IEDCR) & Bangladesh National Influenza Centre (NIC)	Centers for Disease Control and Prevention
EPI_ISL_285955	A/Alberta/RV2526/2017	A / H3N2		North America / Canada / AB	2017-10-25	Provincial Laboratory of Public Health for Southern Alberta	Public Health Agency of Canada (PHAC)	Bastien, N.; Grenkow, D.; Hart, L.; Normand, S.; Powell, A.; Li, Y.
EPI_ISL_285895	A/South Africa/R07368/2017	A / H3N2		Africa / South Africa	2017-07-26	National Institute for Communicable Disease	Centers for Disease Control and Prevention
EPI_ISL_285742	A/Alberta/RV2367/2017	A / H3N2		North America / Canada	2017-09-29	National Microbiology Laboratory, Public Health Agency of Canada (PHAC)	Centers for Disease Control and Prevention
EPI_ISL_285683	A/Montana/32/2017	A / H3N2		North America / United States / Montana	2017-11-04	Montana Laboratory Services Bureau	Centers for Disease Control and Prevention
EPI_ISL_285528	A/Ontario/RV2502/2017	A / H3N2		North America / Canada / ON	2017-10-04	Ontario Agency for Health Protection and Promotion (OAHPP)	Public Health Agency of Canada (PHAC)	Bastien, N.; Grenkow, D.; Hart, L.; Normand, S.; Powell, A.; Li, Y.
EPI_ISL_271299	A/South Australia/130/2017	A / H3N2		Oceania / Australia / South Australia / Magill	2017-06-07	Institute of Medical and Veterinary Science (IMVS)	WHO Collaborating Centre for Reference and Research on Influenza	Deng, Y-M.; Iannello, P.; Lau,H.; Kaye,M.; Todd,A.; Komadina, N.
EPI_ISL_289871	A/Brisbane/1071/2017	A / H3N2		Oceania / Australia / Queensland / Toowoomba	2017-09-07	Institute of Medical and Veterinary Science (IMVS)	WHO Collaborating Centre for Reference and Research on Influenza	Deng,Y-M.; Iannello,P.; Lau, H.; Kaye,M.; Todd,A.; Komadina,N.
EPI_ISL_289782	A/Utah/41/2017	A / H3N2		North America / United States / Utah	2017-12-07	Utah Department of Health	Centers for Disease Control and Prevention
EPI_ISL_289760	A/Hawaii/60/2017	A / H3N2		North America / United States / Hawaii	2017-11-26	State of Hawaii Department of Health	Centers for Disease Control and Prevention
EPI_ISL_289534	A/Virginia/35/2017	A / H3N2		North America / United States / Virginia	2017-11-24	Virginia Division of Consolidated Laboratories	Centers for Disease Control and Prevention
EPI_ISL_288943	A/Darwin/1011/2017	A / H3N2		Oceania / Australia / Northern Territory / Yulara	2017-08-23	Institute of Medical and Veterinary Science (IMVS)	WHO Collaborating Centre for Reference and Research on Influenza	Deng,Y-M.; Iannello,P.; Lau,H.; Kaye,M.; Todd,A.; Komadina,N.
EPI_ISL_288940	A/South Australia/1041/2017	A / H3N2		Oceania / Australia / South Australia / Gumeracha	2017-08-30	Institute of Medical and Veterinary Science (IMVS)	WHO Collaborating Centre for Reference and Research on Influenza	Deng,Y-M.; Iannello,P.; Lau,H.; Kaye,M.; Todd,A.; Komadina,N.
EPI_ISL_288920	A/Sydney/1128/2017	A / H3N2		Oceania / Australia / New South Wales / Waverley	2017-08-21	Institute of Medical and Veterinary Science (IMVS)	WHO Collaborating Centre for Reference and Research on Influenza	Deng,Y-M.; Iannello,P.; Lau,H.; Kaye,M.; Todd,A.; Komadina,N.
EPI_ISL_288891	A/Victoria/741/2017	A / H3N2		Oceania / Australia / Victoria / Keysborough	2017-09-08	Monash Medical Centre	WHO Collaborating Centre for Reference and Research on Influenza	Deng,Y-M.; Iannello,P.; Lau,H.; Kaye,M.; Todd,A.; Komadina,N.
EPI_ISL_288729	A/Niedersachsen/187/2017	A / H3N2		Europe / Germany	2017-11-30		Robert Koch Institute Nationales Referenzzentrum für Influenza
EPI_ISL_288455	A/Arkansas/37/2017	A / H3N2		North America / United States / Arkansas	2017-11-13	Arkansas Department of Health	Centers for Disease Control and Prevention
EPI_ISL_307391	A/FUKUSHIMA/69/2017	A / H3N2		Asia / Japan	2017-10-24	Fukushima Prefectural Institute of Public Health	National Institute of Infectious Diseases (NIID)	Kuwahara,Tomoko;Takashita,Emi;Fujisaki,Seiichiro;Shirakura,Masayuki;Watanabe,Shinji;Odagiri,Takato
EPI_ISL_291728	A/Afghanistan/0295/2017	A / H3N2		Asia / Afghanistan	2017-10-29	National Public Health Laboratory	Centers for Disease Control and Prevention
EPI_ISL_291710	A/Pakistan/225/2017	A / H3N2		Asia / Pakistan	2017-09-26	National Institute of Health	Centers for Disease Control and Prevention
EPI_ISL_291676	A/Connecticut/38/2017	A / H3N2		North America / United States / Connecticut	2017-12-08	Connecticut Department. of Public Health	Centers for Disease Control and Prevention
EPI_ISL_291646	A/Russia/329/2017	A / H3N2		Europe / Russian Federation	2017-11-01	Russian Academy of Medical Sciences	Centers for Disease Control and Prevention
EPI_ISL_291402	A/Iran/93687/2017	A / H3N2		Asia / Iran, Islamic Republic of	2017-11-15	Tehran University of Medical Sciences	Crick Worldwide Influenza Centre
EPI_ISL_291337	A/South Australia/246/2017	A / H3N2		Oceania / Australia / South Australia / Goodwood	2017-09-05	Institute of Medical and Veterinary Science (IMVS)	WHO Collaborating Centre for Reference and Research on Influenza	Deng,Y-M.; Iannello,P.; Lau,H.; Kaye,M.; Todd,A.; Komadina,N.
EPI_ISL_291316	A/Victoria/869/2017	A / H3N2		Oceania / Australia / Victoria / Strathmerton	2017-09-21	Austin Health	WHO Collaborating Centre for Reference and Research on Influenza	Deng,Y-M.; Iannello,P.; Lau,H.; Kaye,M.; Todd,A.; Komadina,N.
EPI_ISL_291226	A/Ontario/RV2704/2017	A / H3N2		North America / Canada / ON	2017-11-21	Ontario Agency for Health Protection and Promotion (OAHPP)	Public Health Agency of Canada (PHAC)	Bastien, N.; Grenkow, D.; Hart, L.; Normand, S.; Powell, A.; Li, Y.
EPI_ISL_291207	A/Saskatchewan/RV2682/2017	A / H3N2		North America / Canada / SK	2017-11-06		Public Health Agency of Canada (PHAC)	Bastien, N.; Grenkow, D.; Hart, L.; Normand, S.; Powell, A.; Li, Y.
EPI_ISL_290638	A/Sichuan-Jinjiang/2205/2017	A / H3N2		Asia / China / Sichuan	2017-10-16	WHO Chinese National Influenza Center	WHO Chinese National Influenza Center	Xiaoxu,Zeng;Xiyan,Li;Weijuan,Huang;Lei,Yang;Dayan,Wang;Yuelong,Shu
EPI_ISL_290616	A/Hunan-Heshan/1700/2017	A / H3N2		Asia / China / Hunan	2017-09-25	WHO Chinese National Influenza Center	WHO Chinese National Influenza Center	Xiaoxu,Zeng;Xiyan,Li;Weijuan,Huang;Lei,Yang;Dayan,Wang;Yuelong,Shu
EPI_ISL_290598	A/Jiangsu-Sucheng/1834/2017	A / H3N2		Asia / China / Jiangsu	2017-10-18	WHO Chinese National Influenza Center	WHO Chinese National Influenza Center	Xiaoxu,Zeng;Xiyan,Li;Weijuan,Huang;Lei,Yang;Dayan,Wang;Yuelong,Shu
EPI_ISL_275270	A/Victoria/528/2017	A / H3N2		Oceania / Australia / Victoria / Clayton	2017-07-05	Monash Medical Centre	WHO Collaborating Centre for Reference and Research on Influenza	Deng,Y-M; Iannello,P; Lau,H; Kaye,M; Todd,A; Komadina,N.
EPI_ISL_275227	A/Sydney/1011/2017	A / H3N2		Oceania / Australia / New South Wales / Broken Hill	2017-06-21	Institute of Medical and Veterinary Science (IMVS)	WHO Collaborating Centre for Reference and Research on Influenza	Deng,Y-M; Iannello,P; Lau,H; Kaye,M; Todd,A; Komadina,N.
EPI_ISL_275226	A/Sydney/1010/2017	A / H3N2		Oceania / Australia / New South Wales / Shellharbour	2017-06-26	Institute of Medical and Veterinary Science (IMVS)	WHO Collaborating Centre for Reference and Research on Influenza	Deng,Y-M; Iannello,P; Lau,H; Kaye,M; Todd,A; Komadina,N.
EPI_ISL_275216	A/Christchurch/501/2017	A / H3N2		Oceania / New Zealand / Manawatu-Wanganui	2017-06-29	Canterbury Health Services	WHO Collaborating Centre for Reference and Research on Influenza	Deng,Y-M; Iannello,P; Lau,H; Kaye,M; Todd,A; Komadina,N.
EPI_ISL_275204	A/Newcastle/55/2017	A / H3N2		Oceania / Australia / New South Wales / Taree	2017-07-01	John Hunter Hospital	WHO Collaborating Centre for Reference and Research on Influenza	Deng,Y-M; Iannello,P; Lau,H; Kaye,M; Todd,A; Komadina,N.
EPI_ISL_274727	A/Hong Kong/3114/2017	A / H3N2		Asia / Hong Kong (SAR)	2017-07-01	Government Virus Unit	Crick Worldwide Influenza Centre
EPI_ISL_274456	A/Puerto Rico/26/2017	A / H3N2		North America / Puerto Rico	2017-06-28	Puerto Rico Department of Health	Centers for Disease Control and Prevention
EPI_ISL_274441	A/California/59/2017	A / H3N2		North America / United States / California	2017-06-26	California Department of Health Services	Centers for Disease Control and Prevention
EPI_ISL_273858	A/Paris/1232/2017	A / H3N2		Europe / France / Region Ile-de-France / Departement de l'Essonne	2017-06-19	Institut Pasteur	Institut Pasteur	S, Behillil
EPI_ISL_273720	A/Connecticut/25/2017	A / H3N2		North America / United States / Connecticut	2017-06-24	Connecticut Department. of Public Health	Centers for Disease Control and Prevention
EPI_ISL_293082	A/Hong Kong/3856/2017	A / H3N2		Asia / Hong Kong (SAR)	2017-07-23	Government Virus Unit	Crick Worldwide Influenza Centre
EPI_ISL_292818	A/Seoul/767/2017	A / H3N2		Asia / Korea, Republic of	2017-11-20	National Institute of Health	National Institute of Infectious Diseases (NIID)	Kuwahara,Tomoko;Takashita,Emi;Fujisaki,Seiichiro;Shirakura,Masayuki;Watanabe,Shinji;Odagiri,Takato
EPI_ISL_292578	A/Vermont/15/2017	A / H3N2		North America / United States / Vermont	2017-10-14	Vermont Department of Health Laboratory	Centers for Disease Control and Prevention
EPI_ISL_292575	A/Kansas/14/2017	A / H3N2		North America / United States / Kansas	2017-12-14	Kansas Department of Health and Environment	Centers for Disease Control and Prevention
EPI_ISL_292065	A/Sweden/86/2017	A / H3N2		Europe / Sweden / Vastmanlands lan	2017-12-21		Public Health Agency of Sweden
EPI_ISL_276025	A/Alberta/RV2240/2017	A / H3N2		North America / Canada / AB	2017-07-13	Provincial Laboratory of Public Health for Southern Alberta	Public Health Agency of Canada (PHAC)	Bastien, N.; Grenkow, D.; Hart, L.; Normand, S.; Powell, A.; Li, Y.
EPI_ISL_275879	A/Brazil/479/2017	A / H3N2		South America / Brazil	2017-06-01	Instituto Oswaldo Cruz FIOCRUZ - Laboratory of Respiratory Viruses and Measles (LVRS)	Centers for Disease Control and Prevention
EPI_ISL_275788	A/Bangladesh/2031/2017	A / H3N2		Asia / Bangladesh	2017-06-13	icddr,b International Centre for Diarrhoeal Disease Research, Bangladesh	Centers for Disease Control and Prevention
EPI_ISL_326867	A/New York/PV13/2017	A / H3N2		North America / United States	2017			Tan,G.; Pickett,B.; Fedorova,N.; Amedeo,P.; Isom,R.; Hu,L.; Christensen,J.; Miller,J.; Durbin,A.; Williams,T.; Arumemi,F.; Hernandez,M.; Simon,V.
EPI_ISL_326842	A/New York/PV59/2017	A / H3N2		North America / United States	2017			Tan,G.; Pickett,B.; Fedorova,N.; Amedeo,P.; Isom,R.; Hu,L.; Christensen,J.; Miller,J.; Durbin,A.; Williams,T.; Arumemi,F.; Hernandez,M.; Simon,V.
EPI_ISL_294311	A/Taiwan/1414/2017	A / H3N2		Asia / Taiwan	2017-10-15	Center for Disease Control	National Institute of Infectious Diseases (NIID)	Kuwahara,Tomoko;Takashita,Emi;Fujisaki,Seiichiro;Shirakura,Masayuki;Watanabe,Shinji;Odagiri,Takato
EPI_ISL_294262	A/Maryland/45/2017	A / H3N2		North America / United States / Maryland	2017-09-21	Maryland Department of Health and Mental Hygiene	Centers for Disease Control and Prevention
EPI_ISL_294255	A/Valladolid/182/2017	A / H3N2		Europe / Spain	2017-10-24	Universidad de Valladolid	Crick Worldwide Influenza Centre
EPI_ISL_294252	A/Switzerland/8060/2017	A / H3N2		Europe / Switzerland	2017-12-21	Hopital Cantonal Universitaire de Geneves	Crick Worldwide Influenza Centre
EPI_ISL_293834	A/Canberra/74/2017	A / H3N2		Oceania / Australia / Australian Capital Territory / O'connor	2017-09-16	Canberra Hospital	WHO Collaborating Centre for Reference and Research on Influenza	Deng,Y-M.; Iannello,P.; Lau,H.; Kaye,M.; Todd,A.; Komadina,N.
EPI_ISL_293686	A/England/80160674/2017	A / H3N2		Europe / United Kingdom / MANCHESTER	2017-12-28	Microbiology Services Colindale, Public Health England	Microbiology Services Colindale, Public Health England	Galiano,M.
EPI_ISL_293682	A/England/80160654/2017	A / H3N2		Europe / United Kingdom / OLDHAM	2017-12-28	Microbiology Services Colindale, Public Health England	Microbiology Services Colindale, Public Health England	Galiano,M.
EPI_ISL_293569	A/Ontario/RV0302/2018	A / H3N2		North America / Canada / ON	2017-12-19	Ontario Agency for Health Protection and Promotion (OAHPP)	Public Health Agency of Canada (PHAC)	Bastien, N.; Grenkow, D.; Hart, L.; Normand, S.; Powell, A.; Li, Y.
EPI_ISL_278000	A/Victoria/564/2017	A / H3N2		Oceania / Australia / Victoria / Cranbourne	2017-07-18	Monash Medical Centre	WHO Collaborating Centre for Reference and Research on Influenza	Deng,Y-M; Iannello,P; Lau,H; Kaye,M; Todd,A; Komadina,N
EPI_ISL_277988	A/Victoria/566/2017	A / H3N2		Oceania / Australia / Victoria / Noble Park	2017-07-17	Monash Medical Centre	WHO Collaborating Centre for Reference and Research on Influenza	Deng,Y-M; Iannello,P; Lau,H; Kaye,M; Todd,A; Komadina,N
EPI_ISL_277950	A/Brisbane/116/2017	A / H3N2		Oceania / Australia / Queensland / Ipswich	2017-07-27	Queensland Health Forensic and Scientific Services	WHO Collaborating Centre for Reference and Research on Influenza	Deng,Y-M; Iannello,P; Lau,H; Kaye,M; Todd,A; Komadina,N
EPI_ISL_277924	A/Victoria/648/2017	A / H3N2		Oceania / Australia / Victoria / Hallam	2017-08-10	Monash Medical Centre	WHO Collaborating Centre for Reference and Research on Influenza	Deng,Y-M; Iannello,P; Lau,H; Kaye,M; Todd,A; Komadina,N
EPI_ISL_277874	A/Texas/283/2017	A / H3N2		North America / United States / Texas	2017-08-22	Texas Department of State Health Services-Laboratory Services	Centers for Disease Control and Prevention
EPI_ISL_277836	A/Alaska/51/2017	A / H3N2		North America / United States / Alaska	2017-08-07	Alaska State Virology Lab	Centers for Disease Control and Prevention
EPI_ISL_277591	A/Victoria/27/2017	A / H3N2		Oceania / Australia / Victoria / Mornington	2017-07-03	Victorian Infectious Diseases Reference Laboratory	WHO Collaborating Centre for Reference and Research on Influenza
EPI_ISL_277483	A/Argentina/2177/2017	A / H3N2		South America / Argentina	2017-07-10	Instituto Nacional de Enfermedades Infecciosas	Centers for Disease Control and Prevention
EPI_ISL_277477	A/Argentina/2104/2017	A / H3N2		South America / Argentina	2017-07-19	Instituto Nacional de Enfermedades Infecciosas	Centers for Disease Control and Prevention
EPI_ISL_277312	A/South Australia/175/2017	A / H3N2		Oceania / Australia / South Australia / Clare	2017-06-29	Institute of Medical and Veterinary Science (IMVS)	WHO Collaborating Centre for Reference and Research on Influenza
EPI_ISL_277194	A/Honduras/460/2017	A / H3N2		North America / Honduras	2017-06-26	Laboratorio Nacional de Virologia	Centers for Disease Control and Prevention
EPI_ISL_327300	A/Linkou/0304/2017	A / H3N2		Asia / Taiwan	2017-06-21
EPI_ISL_360344	A/Pennsylvania/311/2017	A / H3N2		North America / United States / Pennsylvania	2017-12-27	Children's Hospital of Pittsburgh UPMC	Centers for Disease Control and Prevention
EPI_ISL_360403	A/Texas/369/2017	A / H3N2		North America / United States / Texas	2017-12-21	Baylor Scott and White Health	Centers for Disease Control and Prevention
EPI_ISL_329330	A/Udupi/MCVRAG1600/2017(H3N2)	A / H3N2		Asia / India	2017-05-24			Jagadesh,A.; Krishnan,A.; Nair,S.; Arunkumar,G.
EPI_ISL_280660	A/Georgia/6277/2017	A / H3N2		North America / United States / Georgia	2017-03-22			Gruner,W.E.; Fries,A.C.; Garrett,C.M.; Powell,M.L.; Minnich,D.E.; Couch,M.R.; Hanson,J.F.; DeMarcus,L.S.; Smith,J.P.; Edwards,M.A.; Federinko,S.P.; Macias,E.A.; West,C.A.; Poel,J.R.
EPI_ISL_280473	A/Karachay-Cherkess/CRIE-301/2017	A / H3N2		Europe / Russian Federation	2017-02-28			Yatsyshina,S.B.; Renteeva,A.N.; Valdokhina,A.S.; Tomskaya,J.O.; Bulanenko,V.P.; Shipulin,G.A.
EPI_ISL_279446	A/Shandong-Fushan/1183/2017	A / H3N2		Asia / China	2017-03-14			Liu,J.
EPI_ISL_279432	A/Shandong-Zhifu/150/2017	A / H3N2		Asia / China	2017-02-07			Liu,J.
EPI_ISL_279214	A/South Africa/3533/2017	A / H3N2		Africa / South Africa / Province of the Western Cape	2017-05-25	National Institute for Communicable Disease	National Institute for Communicable Diseases
EPI_ISL_278726	A/Jilin-Ningjiang/1298/2017	A / H3N2		Asia / China / Jilin	2017-04-13	WHO Chinese National Influenza Center	WHO Chinese National Influenza Center	Xiaoxu,Zeng;Xiyan,Li;Weijuan,Huang;Lei,Yang;Dayan,Wang;Yuelong,Shu
EPI_ISL_278725	A/Henan-Jiefang/1275/2017	A / H3N2		Asia / China / Henan	2017-04-05	WHO Chinese National Influenza Center	WHO Chinese National Influenza Center	Xiaoxu,Zeng;Xiyan,Li;Weijuan,Huang;Lei,Yang;Dayan,Wang;Yuelong,Shu
EPI_ISL_278723	A/Jilin-Ningjiang/1299/2017	A / H3N2		Asia / China / Jilin	2017-04-17	WHO Chinese National Influenza Center	WHO Chinese National Influenza Center	Xiaoxu,Zeng;Xiyan,Li;Weijuan,Huang;Lei,Yang;Dayan,Wang;Yuelong,Shu
EPI_ISL_263349	A/KUMAMOTO-C/6/2017	A / H3N2		Asia / Japan	2017-01-09	Kumamoto City Environmental Research Center	National Institute of Infectious Diseases (NIID)	Kuwahara,Tomoko;Takashita,Emi;Fujisaki,Seiichiro;Shirakura,Masayuki;Watanabe,Shinji;Odagiri,Takato
EPI_ISL_262763	A/West Virginia/16/2017	A / H3N2		North America / United States / West Virginia	2017-04-01	West Virginia Office of Laboratory Services	Centers for Disease Control and Prevention
EPI_ISL_262732	A/Georgia/07/2017	A / H3N2		North America / United States / Georgia	2017-03-16	Georgia Public Health Laboratory	Centers for Disease Control and Prevention
EPI_ISL_313911	A/Asaka/3/2017	A / H3N2		Asia / Japan	2017-01-04	Saitama medical university	Saitama Medical University
EPI_ISL_281382	A/Taiwan/304/2017	A / H3N2		Asia / Taiwan	2017-05-12	Center for Disease Control	National Institute of Infectious Diseases (NIID)	Kuwahara,Tomoko;Takashita,Emi;Fujisaki,Seiichiro;Shirakura,Masayuki;Watanabe,Shinji;Odagiri,Takato
EPI_ISL_280871	A/New York/6058/2017	A / H3N2		North America / United States / New York	2017-02-13			Gruner,W.E.; Fries,A.C.; Garrett,C.M.; Powell,M.L.; Minnich,D.E.; Couch,M.R.; Hanson,J.F.; DeMarcus,L.S.; Smith,J.P.; Edwards,M.A.; Federinko,S.P.; Macias,E.A.; West,C.A.; Poel,J.R.
EPI_ISL_280814	A/New York/6131/2017	A / H3N2		North America / United States / New York	2017-02-22			Gruner,W.E.; Fries,A.C.; Garrett,C.M.; Powell,M.L.; Minnich,D.E.; Couch,M.R.; Hanson,J.F.; DeMarcus,L.S.; Smith,J.P.; Edwards,M.A.; Federinko,S.P.; Macias,E.A.; West,C.A.; Poel,J.R.
EPI_ISL_265019	A/Nunavut/RV1400/2017	A / H3N2		North America / Canada / NU	2017-03-21		Public Health Agency of Canada (PHAC)	Bastien, N.; Grenkow, D.; Hart, L.; Normand, S.; Powell, A.; Li, Y.
EPI_ISL_264670	A/Alberta/RV0261/2017	A / H3N2		North America / Canada / AB	2017-01-02	Provincial Laboratory of Public Health for Southern Alberta	Public Health Agency of Canada (PHAC)	Bastien, N.; Grenkow, D.; Hart, L.; Normand, S.; Powell, A.; Li, Y.
EPI_ISL_264476	A/Santiago/22719/2017	A / H3N2		South America / Chile	2017-03-16	Instituto de Salud Publica de Chile	Centers for Disease Control and Prevention
EPI_ISL_248091	A/Tennessee/02/2017	A / H3N2		North America / United States / Tennessee	2017-01-14	Tennessee Department of Health Laboratory-Nashville	Centers for Disease Control and Prevention
EPI_ISL_396682	A/Sydney/5/2017	A / H3N2		Oceania / Australia	2017-01-05			Tan,G.; Fedorova,N.; Amedeo,P.; Isom,R.; Hu,L.; Christensen,J.; Miller,J.; Durbin,A.; Williams,T.; Cadiz,C.; Barr,I.
EPI_ISL_265918	A/Saskatchewan/RV1176/2017	A / H3N2		North America / Canada / SK	2017-02-17		Public Health Agency of Canada (PHAC)	Bastien, N.; Grenkow, D.; Hart, L.; Normand, S.; Powell, A.; Li, Y.
EPI_ISL_265725	A/Ontario/RV1390/2017	A / H3N2		North America / Canada / ON	2017-02-01		Public Health Agency of Canada (PHAC)	Bastien, N.; Grenkow, D.; Hart, L.; Normand, S.; Powell, A.; Li, Y.
EPI_ISL_265453	A/Ontario/RV0692/2017	A / H3N2		North America / Canada / ON	2017-01-05	Ontario Agency for Health Protection and Promotion (OAHPP)	Public Health Agency of Canada (PHAC)	Bastien, N.; Grenkow, D.; Hart, L.; Normand, S.; Powell, A.; Li, Y.
EPI_ISL_382196	A/Basel/USB002319.4/2017	A / H3N2		Europe / Switzerland	2017-01-06			Mueller,N.F.; Wuethrich,D.; Seth-Smith,H.M.; Hollenstein,Y.; Syedbasha,M.; Lang,D.; Neher,R.A.; Dubuis,O.; Negele,M.; Buser,A.; Nickel,C.H.; Ritz,N.; Zeller,A.; Lang,B.M.; Hadfield,J.; Bedford,T.; Battegay,M.; Schneider-Sliwa,R.; Egli,A.; Stadler,T.
EPI_ISL_382169	A/Basel/USB002295.4/2017	A / H3N2		Europe / Switzerland	2017-01-04			Mueller,N.F.; Wuethrich,D.; Seth-Smith,H.M.; Hollenstein,Y.; Syedbasha,M.; Lang,D.; Neher,R.A.; Dubuis,O.; Negele,M.; Buser,A.; Nickel,C.H.; Ritz,N.; Zeller,A.; Lang,B.M.; Hadfield,J.; Bedford,T.; Battegay,M.; Schneider-Sliwa,R.; Egli,A.; Stadler,T.
EPI_ISL_365400	A/Santiago/PUC-MVL_026/2017	A / H3N2		South America / Chile	2017-05-02
EPI_ISL_299636	A/Sydney/1199/2017	A / H3N2		Oceania / Australia / New South Wales / Toukley	2017-04-10	Institute of Medical and Veterinary Science (IMVS)	WHO Collaborating Centre for Reference and Research on Influenza	Deng,Y-M.; Iannello,P.; Lau,H.; Kaye,M.; Todd,A.; Komadina,N.
EPI_ISL_267032	A/Ontario/RV2071/2017	A / H3N2		North America / Canada / ON	2017-05-12	Ontario Agency for Health Protection and Promotion (OAHPP)	Public Health Agency of Canada (PHAC)	Bastien, N.; Grenkow, D.; Hart, L.; Normand, S.; Powell, A.; Li, Y.
EPI_ISL_266282	A/Alabama/20/2017	A / H3N2		North America / United States / Alabama	2017-05-04	ADPH Bureau of Clinical Laboratories	Centers for Disease Control and Prevention
EPI_ISL_266250	A/Santiago/30424/2017 Apr 4	A / H3N2		South America / Chile / Region Metropolitana de Santiago	2017-04-04	Instituto de Salud Publica de Chile	Instituto de Salud Publica de Chile
EPI_ISL_266119	A/Quebec/RV0874/2017	A / H3N2		North America / Canada / QC	2017-02-14		Public Health Agency of Canada (PHAC)	Bastien, N.; Grenkow, D.; Hart, L.; Normand, S.; Powell, A.; Li, Y.
EPI_ISL_284672	A/Israel/C3673/2017	A / H3N2		Asia / Israel	2017-03-23			Pando,R.; Sharabi,S.; Drori,Y.; Friedman,N.; Hindiyeh,M.; Mendelson,E.; Mandelboim,M.
EPI_ISL_269017	A/Hong Kong/2277/2017	A / H3N2		Asia / Hong Kong (SAR)	2017-05-19	Government Virus Unit	Crick Worldwide Influenza Centre
EPI_ISL_268043	A/Cyprus/F111/2017	A / H3N2		Europe / Cyprus	2017-01-23	Nicosia General Hospital	Crick Worldwide Influenza Centre
EPI_ISL_267691	A/Nordrhein-Westfalen/106/2017	A / H3N2		Europe / Germany	2017-03-17		Robert Koch Institute Nationales Referenzzentrum für Influenza
EPI_ISL_302538	A/Shanghai/13/2017	A / H3N2		Asia / China	2017-01-13			Wei,D.
EPI_ISL_286525	A/Washington/129/2017	A / H3N2		North America / United States / Washington	2017-01-13	Marshfield Clinic Research Foundation	Centers for Disease Control and Prevention
EPI_ISL_286512	A/Wisconsin/67/2017	A / H3N2		North America / United States / Wisconsin	2017-02-01	Marshfield Clinic Research Foundation	Centers for Disease Control and Prevention
EPI_ISL_286461	A/Washington/145/2017	A / H3N2		North America / United States / Washington	2017-01-17	Marshfield Clinic Research Foundation	Centers for Disease Control and Prevention
EPI_ISL_270190	A/Honduras/0195/2017	A / H3N2		North America / Honduras	2017-05-15	Laboratorio Nacional de Virologia	Centers for Disease Control and Prevention
EPI_ISL_269462	A/South Auckland/30/2017	A / H3N2		Oceania / New Zealand / Auckland / South Auckland	2017-04-08	Institute of Environmental Science & Research	WHO Collaborating Centre for Reference and Research on Influenza	Deng,Y-M.; Iannello,P.; Kaye,M.; Lau,H; Todd,A.; Komadina,N.
EPI_ISL_269402	A/South Australia/57/2017	A / H3N2		Oceania / Australia / South Australia / Port Broughton	2017-03-21	Institute of Medical and Veterinary Science (IMVS)	WHO Collaborating Centre for Reference and Research on Influenza	Deng,Y-M.; Iannello,P.; Kaye,M.; Lau,H; Todd,A.; Komadina,N.
EPI_ISL_253482	A/Sachsen/4/2017	A / H3N2		Europe / Germany	2017-01-10		Robert Koch Institute Nationales Referenzzentrum für Influenza
EPI_ISL_252971	A/Kansas/04/2017	A / H3N2		North America / United States / Kansas	2017-02-04	Kansas Department of Health and Environment	Centers for Disease Control and Prevention
EPI_ISL_287356	A/Michigan/105/2017	A / H3N2		North America / United States / Michigan	2017-01-31	University of Michigan SPH EPID	Centers for Disease Control and Prevention
EPI_ISL_287347	A/Michigan/92/2017	A / H3N2		North America / United States / Michigan	2017-01-25	University of Michigan SPH EPID	Centers for Disease Control and Prevention
EPI_ISL_287289	A/Wisconsin/310/2017	A / H3N2		North America / United States / Wisconsin	2017-04-07	Marshfield Clinic Research Foundation	Centers for Disease Control and Prevention
EPI_ISL_287282	A/Wisconsin/303/2017	A / H3N2		North America / United States / Wisconsin	2017-03-30	Marshfield Clinic Research Foundation	Centers for Disease Control and Prevention
EPI_ISL_287268	A/Wisconsin/289/2017	A / H3N2		North America / United States / Wisconsin	2017-03-21	Marshfield Clinic Research Foundation	Centers for Disease Control and Prevention
EPI_ISL_287233	A/Wisconsin/255/2017	A / H3N2		North America / United States / Wisconsin	2017-03-14	Marshfield Clinic Research Foundation	Centers for Disease Control and Prevention
EPI_ISL_270797	A/England/70480142/2017	A / H3N2		Europe / United Kingdom / CIRENCESTER	2017-01-25	Microbiology Services Colindale, Public Health England	Microbiology Services Colindale, Public Health England	Galiano,M.
EPI_ISL_270629	A/Yunnan-Chuxiong/1376/2017	A / H3N2		Asia / China / Yunnan	2017-04-26	WHO Chinese National Influenza Center	WHO Chinese National Influenza Center	Xiaoxu,Zeng;Xiyan,Li;Weijuan,Huang;Lei,Yang;Dayan,Wang;Yuelong,Shu
EPI_ISL_4072918	A/New York City/PV00099/2017	A / H3N2		North America / United States	2017-02-16			Direct Submission
EPI_ISL_288792	A/Zambia/04-00112/2017	A / H3N2		Africa / Zambia	2017-04-28	University Teaching Hospital, MoH Zambia	Crick Worldwide Influenza Centre
EPI_ISL_287543	A/Texas/255/2017	A / H3N2		North America / United States / Texas	2017-03-07	Baylor Scott and White Health	Centers for Disease Control and Prevention
EPI_ISL_287527	A/Texas/143/2017	A / H3N2		North America / United States / Texas	2017-02-04	Baylor Scott and White Health	Centers for Disease Control and Prevention
EPI_ISL_287436	A/Texas/161/2017	A / H3N2		North America / United States / Texas	2017-02-08	Baylor Scott and White Health	Centers for Disease Control and Prevention
EPI_ISL_272887	A/Ecuador/1614/2017	A / H3N2		South America / Ecuador	2017-04-13	INSPI	Centers for Disease Control and Prevention
EPI_ISL_271321	A/Sydney/134/2017	A / H3N2		Oceania / Australia / New South Wales / Bankstown	2017-04-08	Clinical Virology Unit, CDIM	WHO Collaborating Centre for Reference and Research on Influenza	Deng, Y-M.; Iannello, P.; Lau,H.; Kaye,M.; Todd,A.; Komadina, N.
EPI_ISL_271317	A/Fiji/66/2017	A / H3N2		Oceania / Fiji	2017-03-16	National Centre for Scientific Services for Virology and Vector Borne Diseases	WHO Collaborating Centre for Reference and Research on Influenza	Deng, Y-M.; Iannello, P.; Lau,H.; Kaye,M.; Todd,A.; Komadina, N.
EPI_ISL_271287	A/South Australia/118/2017	A / H3N2		Oceania / Australia / South Australia / Hindmarsh Valley	2017-05-28	Institute of Medical and Veterinary Science (IMVS)	WHO Collaborating Centre for Reference and Research on Influenza	Deng, Y-M.; Iannello, P.; Lau,H.; Kaye,M.; Todd,A.; Komadina, N.
EPI_ISL_271263	A/South Australia/106/2017	A / H3N2		Oceania / Australia / South Australia / Adelaide	2017-05-20	Institute of Medical and Veterinary Science (IMVS)	WHO Collaborating Centre for Reference and Research on Influenza	Deng, Y-M.; Iannello, P.; Lau,H.; Kaye,M.; Todd,A.; Komadina, N.
EPI_ISL_271237	A/South Auckland/45/2017	A / H3N2		Oceania / New Zealand / Auckland	2017-04-16	Institute of Environmental Science & Research	WHO Collaborating Centre for Reference and Research on Influenza	Deng, Y-M.; Iannello, P.; Lau,H.; Kaye,M.; Todd,A.; Komadina, N.
EPI_ISL_271229	A/South Auckland/33/2017	A / H3N2		Oceania / New Zealand / Auckland	2017-04-07	Institute of Environmental Science & Research	WHO Collaborating Centre for Reference and Research on Influenza	Deng, Y-M.; Iannello, P.; Lau,H.; Kaye,M.; Todd,A.; Komadina, N.
EPI_ISL_254990	A/British Columbia/002/2017	A / H3N2		North America / Canada / British Columbia	2017-01-03			Skowronski,D.M.; Chambers,C.; Sabaiduc,S.; Dickinson,J.A.; Winter,A.L.; De Serres,G.; Drews,S.J.; Jassem,A.; Gubbay,J.B.; Charest,H.; Balshaw,R.; Bastien,N.; Li,Y.; Krajden,M.; Winter,A.-L.
EPI_ISL_1633463	A/Ningbo/26/2021	A / H3N2		Asia / China / Zhejiang Province / Ningbo port	2017-05-17	Ningbo international travel healthcare center	Ningbo International Travel Healthcare Center
EPI_ISL_388090	A/Basel/USB003435.4/2017	A / H3N2		Europe / Switzerland	2017-01-26			Mueller,N.F.; Wuethrich,D.; Seth-Smith,H.M.; Hollenstein,Y.; Syedbasha,M.; Lang,D.; Neher,R.A.; Dubuis,O.; Negele,M.; Buser,A.; Nickel,C.H.; Ritz,N.; Zeller,A.; Lang,B.M.; Hadfield,J.; Bedford,T.; Battegay,M.; Schneider-Sliwa,R.; Egli,A.; Stadler,T.
EPI_ISL_290144	A/Thailand/CU-CN209/2017	A / H3N2		Asia / Thailand	2017-05-30			Suntronwong,N.; Klinfueng,S.; Vichiwattana,P.; Korkong,S.; Thongmee,T.; Vongpunsawad,S.; Poovorawan,Y.
EPI_ISL_290141	A/Thailand/CU-B21760/2017	A / H3N2		Asia / Thailand	2017-04-19			Suntronwong,N.; Klinfueng,S.; Vichiwattana,P.; Korkong,S.; Thongmee,T.; Vongpunsawad,S.; Poovorawan,Y.
EPI_ISL_289374	A/Pennsylvania/70/2017	A / H3N2		North America / United States / Pennsylvania	2017-01-17	Children's Hospital of Pittsburgh UPMC	Centers for Disease Control and Prevention
EPI_ISL_289328	A/Pennsylvania/187/2017	A / H3N2		North America / United States / Pennsylvania	2017-02-14	Children's Hospital of Pittsburgh UPMC	Centers for Disease Control and Prevention
EPI_ISL_274179	A/Rio Grande do Sul/274/2017	A / H3N2		South America / Brazil / Estado do Rio Grande do Sul / CANOAS	2017-03-06	LACEN/RS - Laboratório Central de Saúde Pública do Rio Grande do Sul	Instituto Oswaldo Cruz FIOCRUZ - Laboratory of Respiratory Viruses and Measles (LVRS)	National Influenza Center, FIOCRUZ, Rio de Janeiro
EPI_ISL_273681	A/Peru/8117/2017	A / H3N2		South America / Peru	2017-05-17	Laboratorio de Referencia Nacional Virus Respiratorios, Instituto Nacional de Salud	Centers for Disease Control and Prevention
EPI_ISL_273503	A/MIE/18/2017	A / H3N2		Asia / Japan	2017-05-30	Mie Prefecture Health and Environment Research Institute	National Institute of Infectious Diseases (NIID)	Kuwahara,Tomoko;Takashita,Emi;Fujisaki,Seiichiro;Shirakura,Masayuki;Watanabe,Shinji;Odagiri,Takato
EPI_ISL_273496	A/SAPPORO/42/2017	A / H3N2		Asia / Japan	2017-05-02	Sapporo City Institute of Public Health	National Institute of Infectious Diseases (NIID)	Kuwahara,Tomoko;Takashita,Emi;Fujisaki,Seiichiro;Shirakura,Masayuki;Watanabe,Shinji;Odagiri,Takato
EPI_ISL_273146	A/Iceland/11/2017	A / H3N2		Europe / Iceland	2017-02-09	Landspitali - University Hospital	Crick Worldwide Influenza Centre
EPI_ISL_272910	A/Honduras/0247/2017	A / H3N2		North America / Honduras	2017-05-25	Laboratorio Nacional de Virologia	Centers for Disease Control and Prevention
EPI_ISL_257433	A/Hungary/470/2017	A / H3N2		Europe / Hungary / Hajdu-Bihar / Eger	2017-01-25	National Center for Epidemiology, National Influenza Center	Hungarian National Center of Epidemiology
EPI_ISL_257327	A/Hungary/349/2017	A / H3N2		Europe / Hungary / Budapest fovaros / Budapest	2017-01-23	National Center for Epidemiology, National Influenza Center	Hungarian National Center of Epidemiology
EPI_ISL_256970	A/New Hampshire/09/2017	A / H3N2		North America / United States / New Hampshire	2017-02-14	New Hampshire Public Health Laboratories	Centers for Disease Control and Prevention
EPI_ISL_700856	A/Italy/207-17/2017	A / H3N2		Europe / Italy	2017-02-06			Galli,C.; Pariani,E.
EPI_ISL_274948	A/Chanthaburi/36/2017	A / H3N2		Asia / Thailand / Chanthaburi	2017-05-04	WHO National Influenza Centre, National Institute of Medical Research (NIMR)	WHO Collaborating Centre for Reference and Research on Influenza	Deng,Y-M; Iannello,P; Lau,H; Kaye,M; Todd,A; Komadina,N.
EPI_ISL_274936	A/Victoria/2013/2017	A / H3N2		Oceania / Australia / Victoria / Ashburton	2017-04-06	Alfred Hospital	WHO Collaborating Centre for Reference and Research on Influenza	Deng,Y-M; Iannello,P; Lau,H; Kaye,M; Todd,A; Komadina,N.
EPI_ISL_274935	A/Victoria/2012/2017	A / H3N2		Oceania / Australia / Victoria / Black Rock	2017-04-06	Alfred Hospital	WHO Collaborating Centre for Reference and Research on Influenza	Deng,Y-M; Iannello,P; Lau,H; Kaye,M; Todd,A; Komadina,N.
EPI_ISL_274934	A/Victoria/2011/2017	A / H3N2		Oceania / Australia / Victoria / Ripponlea	2017-04-06	Alfred Hospital	WHO Collaborating Centre for Reference and Research on Influenza	Deng,Y-M; Iannello,P; Lau,H; Kaye,M; Todd,A; Komadina,N.
EPI_ISL_274917	A/Sydney/131/2017	A / H3N2		Oceania / Australia / New South Wales / Liverpool	2017-04-02	Clinical Virology Unit, CDIM	WHO Collaborating Centre for Reference and Research on Influenza	Deng,Y-M; Iannello,P; Lau,H; Kaye,M; Todd,A; Komadina,N.
EPI_ISL_274498	A/Belgium/G444/2017	A / H3N2		Europe / Belgium	2017-02-15	Scientific Institute of Public Health	Crick Worldwide Influenza Centre
EPI_ISL_242387	A/Netherlands/499/2017	A / H3N2		Europe / Netherlands	2017-01-11	National Institute for Public Health and the Environment (RIVM)	National Institute for Public Health and the Environment (RIVM)	A.Meijer, P.Overduin
EPI_ISL_276927	A/Taiwan/396/2017	A / H3N2		Asia / Taiwan	2017-05-18	Center for Disease Control	National Institute of Infectious Diseases (NIID)	Kuwahara,Tomoko;Takashita,Emi;Fujisaki,Seiichiro;Shirakura,Masayuki;Watanabe,Shinji;Odagiri,Takato
EPI_ISL_275869	A/Brazil/399/2017	A / H3N2		South America / Brazil	2017-05-21	Instituto Oswaldo Cruz FIOCRUZ - Laboratory of Respiratory Viruses and Measles (LVRS)	Centers for Disease Control and Prevention
EPI_ISL_275581	A/Sydney/80/2017	A / H3N2		Oceania / Australia / New South Wales / Quakers Hill	2017-04-11	Clinical Virology Unit, CDIM	WHO Collaborating Centre for Reference and Research on Influenza	Deng,Y-M; Iannello,P; Lau,H; Kaye,M; Todd,A; Komadina,N.
EPI_ISL_275489	A/Victoria/900/2017	A / H3N2		Oceania / Australia / Victoria / Pakenham	2017-05-03	Dorevtich Pathology	WHO Collaborating Centre for Reference and Research on Influenza	Deng,Y-M; Iannello,P; Lau,H; Kaye,M; Komadina,N.
EPI_ISL_260400	A/Arizona/19/2017	A / H3N2		North America / United States / Arizona	2017-03-21	Arizona Department of Health Services	Centers for Disease Control and Prevention
EPI_ISL_259741	A/Minnesota/24/2017	A / H3N2		North America / United States / Minnesota	2017-03-28	Minnesota Department of Health	Centers for Disease Control and Prevention
EPI_ISL_259254	A/Iowa/16/2017	A / H3N2		North America / United States / Iowa	2017-03-21	Iowa State Hygienic Laboratory	Centers for Disease Control and Prevention
EPI_ISL_259016	A/Bayern/72/2017	A / H3N2		Europe / Germany	2017-02-20		Robert Koch Institute Nationales Referenzzentrum für Influenza
EPI_ISL_311086	A/Quebec/104/2017	A / H3N2		North America / Canada / Quebec	2017-03-07			Hickman,R.
EPI_ISL_311065	A/Quebec/082/2017	A / H3N2		North America / Canada / Quebec	2017-02-16			Hickman,R.
EPI_ISL_310934	A/Ontario/095/2017	A / H3N2		North America / Canada / Ontario	2017-02-13			Hickman,R.
EPI_ISL_262079	A/KANAGAWA/IC1640/2017	A / H3N2		Asia / Japan	2017-03-06	National Institute of Infectious Diseases (NIID)	National Institute of Infectious Diseases (NIID)	Kuwahara,Tomoko;Takashita,Emi;Fujisaki,Seiichiro;Shirakura,Masayuki;Watanabe,Shinji;Odagiri,Takato
EPI_ISL_361363	A/Wisconsin/263/2018	A / H3N2		North America / United States / Wisconsin	2018-01-29	Marshfield Clinic Research Foundation	Centers for Disease Control and Prevention
EPI_ISL_361354	A/Wisconsin/259/2018	A / H3N2		North America / United States / Wisconsin	2018-01-29	Marshfield Clinic Research Foundation	Centers for Disease Control and Prevention
EPI_ISL_361353	A/Wisconsin/302/2018	A / H3N2		North America / United States / Wisconsin	2018-02-01	Marshfield Clinic Research Foundation	Centers for Disease Control and Prevention
EPI_ISL_361231	A/Wisconsin/165/2018	A / H3N2		North America / United States / Wisconsin	2018-01-19	Marshfield Clinic Research Foundation	Centers for Disease Control and Prevention
EPI_ISL_360797	A/Michigan/358/2018	A / H3N2		North America / United States / Michigan	2018-03-08	University of Michigan SPH EPID	Centers for Disease Control and Prevention
EPI_ISL_360673	A/Michigan/207/2018	A / H3N2		North America / United States / Michigan	2018-01-24	University of Michigan SPH EPID	Centers for Disease Control and Prevention
EPI_ISL_360589	A/Michigan/154/2018	A / H3N2		North America / United States / Michigan	2018-01-18	University of Michigan SPH EPID	Centers for Disease Control and Prevention
EPI_ISL_360483	A/Michigan/150/2018	A / H3N2		North America / United States / Michigan	2018-01-18	University of Michigan SPH EPID	Centers for Disease Control and Prevention
EPI_ISL_327753	A/Llanelli/5367/2018	A / H3N2		Europe / United Kingdom / County of Carmarthenshire	2018-02-04	Public Health Wales Microbiology Cardiff	Public Health Wales Microbiology Cardiff
EPI_ISL_312160	A/Brisbane/22/2018	A / H3N2		Oceania / Australia / Queensland / Noosaville	2018-02-17	Queensland Health Forensic and Scientific Services	WHO Collaborating Centre for Reference and Research on Influenza	Deng,Y-M; Iannello,P; Lau,H; Kaye,M; Todd,A; Spirason,N; Komadina,N.
EPI_ISL_311969	A/KANAGAWA/IC1744/2018	A / H3N2		Asia / Japan	2018-02-22	National Institute of Infectious Diseases (NIID)	National Institute of Infectious Diseases (NIID)	Kuwahara,Tomoko;Takashita,Emi;Fujisaki,Seiichiro;Shirakura,Masayuki;Watanabe,Shinji;Odagiri,Takato
EPI_ISL_295823	A/North Carolina/02/2018	A / H3N2		North America / United States / North Carolina	2018-01-10	North Carolina State Laboratory of Public Health	Centers for Disease Control and Prevention
EPI_ISL_361607	A/Wisconsin/492/2018	A / H3N2		North America / United States / Wisconsin	2018-03-26	Marshfield Clinic Research Foundation	Centers for Disease Control and Prevention
EPI_ISL_361560	A/Wisconsin/465/2018	A / H3N2		North America / United States / Wisconsin	2018-03-05	Marshfield Clinic Research Foundation	Centers for Disease Control and Prevention
EPI_ISL_361467	A/Wisconsin/411/2018	A / H3N2		North America / United States / Wisconsin	2018-02-16	Marshfield Clinic Research Foundation	Centers for Disease Control and Prevention
EPI_ISL_345758	A/Lyon/CHU/2055544/2018	A / H3N2		Europe / France / Lyon	2018-11-26	CNR Virus des Infections Respiratoires - France SUD	CNR Virus des Infections Respiratoires - France SUD	Josset, L; Valette, M; Lina, B
EPI_ISL_329782	A/Northern Ireland/13280/2018	A / H3N2		Europe / United Kingdom	2018-04-09	Regional Virus Laboratory, Microbiology Department, Royal Victoria Hospital	Crick Worldwide Influenza Centre
EPI_ISL_329734	A/Canberra/8/2018	A / H3N2		Oceania / Australia / Australian Capital Territory / Monash	2018-05-26	Canberra Hospital	WHO Collaborating Centre for Reference and Research on Influenza	Deng,Y-M; Iannello,P; Lau,H; Kaye,M; Todd,A; Spirason,N; Komadina,N.
EPI_ISL_329730	A/New Caledonia/23/2018	A / H3N2		Oceania / New Caledonia / South Province	2018-06-03	Institut Pasteur New Caledonia	WHO Collaborating Centre for Reference and Research on Influenza	Deng,Y-M; Iannello,P; Lau,H; Kaye,M; Todd,A; Spirason,N; Komadina,N.
EPI_ISL_312843	A/Hawaii/33/2018	A / H3N2		North America / United States / Hawaii	2018-03-15	State of Hawaii Department of Health	Centers for Disease Control and Prevention
EPI_ISL_312824	A/Mexico/527/2018	A / H3N2		North America / Mexico	2018-01-24	Laboratorio de Virus Respiratorio	Centers for Disease Control and Prevention
EPI_ISL_312823	A/Florida/56/2018	A / H3N2		North America / United States / Florida	2018-04-17	Florida Department of Health-Tampa	Centers for Disease Control and Prevention
EPI_ISL_312794	A/Niedersachsen/117/2018	A / H3N2		Europe / Germany	2018-05-04		Robert Koch Institute Nationales Referenzzentrum für Influenza
EPI_ISL_395926	A/Ontario/134/2018	A / H3N2		North America / Canada / Ontario	2018-02-01			Skowronski,D.M.; Leir,S.; Sabaiduc,S.; Chambers,C.; Rose,C.; Olsha,R.; Dickinson,J.A.; Winter,A.-L.; Jassem,A.; Gubbay,J.; Drews,S.J.; Charest,H.; Chan,T.; Hickman,R.; Bastien,N.; Li,Y.; Krajden,M.; De Serres,G.
EPI_ISL_395911	A/Ontario/204/2018	A / H3N2		North America / Canada / Ontario	2018-03-08			Skowronski,D.M.; Leir,S.; Sabaiduc,S.; Chambers,C.; Rose,C.; Olsha,R.; Dickinson,J.A.; Winter,A.-L.; Jassem,A.; Gubbay,J.; Drews,S.J.; Charest,H.; Chan,T.; Hickman,R.; Bastien,N.; Li,Y.; Krajden,M.; De Serres,G.
EPI_ISL_395854	A/Quebec/189/2018	A / H3N2		North America / Canada / Quebec	2018-02-27			Skowronski,D.M.; Leir,S.; Sabaiduc,S.; Chambers,C.; Rose,C.; Olsha,R.; Dickinson,J.A.; Winter,A.-L.; Jassem,A.; Gubbay,J.; Drews,S.J.; Charest,H.; Chan,T.; Hickman,R.; Bastien,N.; Li,Y.; Krajden,M.; De Serres,G.
EPI_ISL_395827	A/Quebec/168/2018	A / H3N2		North America / Canada / Quebec	2018-02-22			Skowronski,D.M.; Leir,S.; Sabaiduc,S.; Chambers,C.; Rose,C.; Olsha,R.; Dickinson,J.A.; Winter,A.-L.; Jassem,A.; Gubbay,J.; Drews,S.J.; Charest,H.; Chan,T.; Hickman,R.; Bastien,N.; Li,Y.; Krajden,M.; De Serres,G.
EPI_ISL_346640	A/Myanmar/18M250/2018	A / H3N2		Asia / Myanmar	2018-09-29	National Health Laboratory	National Institute of Infectious Diseases (NIID)	Kuwahara,Tomoko;Takashita,Emi;Fujisaki,Seiichiro;Shirakura,Masayuki;Watanabe,Shinji;Odagiri,Takato
EPI_ISL_330279	A/Brazil/9712/2018	A / H3N2		South America / Brazil	2018-05-02	Instituto Adolfo Lutz	Centers for Disease Control and Prevention
EPI_ISL_330269	A/Brazil/8178/2018	A / H3N2		South America / Brazil	2018-07-07	Instituto Adolfo Lutz	Centers for Disease Control and Prevention
EPI_ISL_330260	A/Guatemala/329/2018	A / H3N2		North America / Guatemala	2018-07-12	Laboratorio Nacional De Salud Guatemala	Centers for Disease Control and Prevention
EPI_ISL_330162	A/Rostov-on-Don/1839/2018	A / H3N2		Europe / Russian Federation / Rostov Oblast	2018-05-25		State Research Center of Virology and Biotechnology (VECTOR)	Natalya,Kolosova; Alexey,Danilenko; Ivan,Susloparov; Natalya,Goncharova; Juliya, Bulanovich; Alexander,Durymanov; Svetlana,Svyatchenko; Tatyana,Ilyicheva; Alexander,Ryzhikov
EPI_ISL_313864	A/Ontario/RV3789/2018	A / H3N2		North America / Canada / ON	2018-05-11		Public Health Agency of Canada (PHAC)	Bastien, N.; Grenkow, D.; Hart, L.; Normand, S.; Powell, A.; Li, Y.
EPI_ISL_313859	A/Ontario/RV3755/2018	A / H3N2		North America / Canada / ON	2018-04-30	Ontario Agency for Health Protection and Promotion (OAHPP)	Public Health Agency of Canada (PHAC)	Bastien, N.; Grenkow, D.; Hart, L.; Normand, S.; Powell, A.; Li, Y.
EPI_ISL_313691	A/Iowa/28/2018	A / H3N2		North America / United States / Iowa	2018-01-17	New York State Department of Health	Centers for Disease Control and Prevention
EPI_ISL_313553	A/Michigan/77/2018	A / H3N2		North America / United States / Michigan	2018-04-16	Michigan Department of Community Health	Centers for Disease Control and Prevention
EPI_ISL_313545	A/South Dakota/38/2018	A / H3N2		North America / United States / South Dakota	2018-04-11	South Dakota Public Health Lab	Centers for Disease Control and Prevention
EPI_ISL_313518	A/Vologda/RII-3M/2018	A / H3N2		Europe / Russian Federation	2018-03-02	Russian Academy of Medical Sciences	Centers for Disease Control and Prevention
EPI_ISL_396472	A/South Australia/111/2018	A / H3N2		Oceania / Australia / South Australia	2018-10-03			Tan,G.; Fedorova,N.; Amedeo,P.; Isom,R.; Hu,L.; Christensen,J.; Miller,J.; Durbin,A.; Williams,T.; Cadiz,C.; Barr,I.
EPI_ISL_396204	A/Brisbane/134/2018	A / H3N2		Oceania / Australia	2018-08-22			Tan,G.; Fedorova,N.; Amedeo,P.; Isom,R.; Hu,L.; Christensen,J.; Miller,J.; Durbin,A.; Williams,T.; Cadiz,C.; Barr,I.
EPI_ISL_396166	A/Brisbane/138/2018	A / H3N2		Oceania / Australia	2018-08-29			Tan,G.; Fedorova,N.; Amedeo,P.; Isom,R.; Hu,L.; Christensen,J.; Miller,J.; Durbin,A.; Williams,T.; Cadiz,C.; Barr,I.
EPI_ISL_347090	A/Temuco/91584/2018	A / H3N2		South America / Chile / Temuco	2018-09-22	Instituto de Salud Publica de Chile	Instituto de Salud Publica de Chile	Tognarelli, J.; Lagos, J.; Arata, L.; Fasce, R.; Fernandez, J.
EPI_ISL_347081	A/Temuco/84437/2018	A / H3N2		South America / Chile / Temuco	2018-08-28	Instituto de Salud Publica de Chile	Instituto de Salud Publica de Chile	Tognarelli, J.; Lagos, J.; Arata, L.; Fasce, R.; Fernandez, J.
EPI_ISL_347078	A/Iquique/81065/2018	A / H3N2		South America / Chile / Iquique	2018-09-08	Instituto de Salud Publica de Chile	Instituto de Salud Publica de Chile	Tognarelli, J.; Lagos, J.; Arata, L.; Fasce, R.; Fernandez, J.
EPI_ISL_347072	A/Iquique/81054/2018	A / H3N2		South America / Chile / Iquique	2018-08-31	Instituto de Salud Publica de Chile	Instituto de Salud Publica de Chile	Tognarelli, J.; Lagos, J.; Arata, L.; Fasce, R.; Fernandez, J.
EPI_ISL_347069	A/Santiago/79400/2018	A / H3N2		South America / Chile / Region Metropolitana de Santiago	2018-09-15	Instituto de Salud Publica de Chile	Instituto de Salud Publica de Chile	Tognarelli, J.; Lagos, J.; Arata, L.; Fasce, R.; Fernandez, J.
EPI_ISL_347066	A/Antofagasta/77971/2018	A / H3N2		South America / Chile / Region de Antofagasta	2018-08-22	Instituto de Salud Publica de Chile	Instituto de Salud Publica de Chile	Tognarelli, J.; Lagos, J.; Arata, L.; Fasce, R.; Fernandez, J.
EPI_ISL_347060	A/Antofagasta/77945/2018	A / H3N2		South America / Chile / Region de Antofagasta	2018-08-24	Instituto de Salud Publica de Chile	Instituto de Salud Publica de Chile	Tognarelli, J.; Lagos, J.; Arata, L.; Fasce, R.; Fernandez, J.
EPI_ISL_347058	A/Puerto_Montt/77204/2018	A / H3N2		South America / Chile / Puerto_Montt	2018-08-29	Instituto de Salud Publica de Chile	Instituto de Salud Publica de Chile	Tognarelli, J.; Lagos, J.; Arata, L.; Fasce, R.; Fernandez, J.
EPI_ISL_347048	A/Iquique/73975/2018	A / H3N2		South America / Chile / Iquique	2018-08-13	Instituto de Salud Publica de Chile	Instituto de Salud Publica de Chile	Tognarelli, J.; Lagos, J.; Arata, L.; Fasce, R.; Fernandez, J.
EPI_ISL_347026	A/Puerto_Montt/62119/2018	A / H3N2		South America / Chile / Puerto_Montt	2018-07-24	Instituto de Salud Publica de Chile	Instituto de Salud Publica de Chile	Tognarelli, J.; Lagos, J.; Arata, L.; Fasce, R.; Fernandez, J.
EPI_ISL_347014	A/Santiago/60427/2018	A / H3N2		South America / Chile / Region Metropolitana de Santiago	2018-07-20	Instituto de Salud Publica de Chile	Instituto de Salud Publica de Chile	Tognarelli, J.; Lagos, J.; Arata, L.; Fasce, R.; Fernandez, J.
EPI_ISL_346998	A/Concepcion/56412/2018	A / H3N2		South America / Chile / Concepcion	2018-06-29	Instituto de Salud Publica de Chile	Instituto de Salud Publica de Chile	Tognarelli, J.; Lagos, J.; Arata, L.; Fasce, R.; Fernandez, J.
EPI_ISL_346995	A/Puerto_Montt/55715/2018	A / H3N2		South America / Chile / Puerto_Montt	2018-07-03	Instituto de Salud Publica de Chile	Instituto de Salud Publica de Chile	Tognarelli, J.; Lagos, J.; Arata, L.; Fasce, R.; Fernandez, J.
EPI_ISL_346990	A/Concepcion/54956/2018	A / H3N2		South America / Chile / Concepcion	2018-06-26	Instituto de Salud Publica de Chile	Instituto de Salud Publica de Chile	Tognarelli, J.; Lagos, J.; Arata, L.; Fasce, R.; Fernandez, J.
EPI_ISL_346986	A/Concepcion/54938/2018	A / H3N2		South America / Chile / Concepcion	2018-06-21	Instituto de Salud Publica de Chile	Instituto de Salud Publica de Chile	Tognarelli, J.; Lagos, J.; Arata, L.; Fasce, R.; Fernandez, J.
EPI_ISL_346979	A/Santiago/54543/2018	A / H3N2		South America / Chile / Region Metropolitana de Santiago	2018-07-03	Instituto de Salud Publica de Chile	Instituto de Salud Publica de Chile	Tognarelli, J.; Lagos, J.; Arata, L.; Fasce, R.; Fernandez, J.
EPI_ISL_346975	A/Concepcion/52327/2018	A / H3N2		South America / Chile / Concepcion	2018-06-23	Instituto de Salud Publica de Chile	Instituto de Salud Publica de Chile	Tognarelli, J.; Lagos, J.; Arata, L.; Fasce, R.; Fernandez, J.
EPI_ISL_346971	A/Santiago/50972/2018	A / H3N2		South America / Chile / Region Metropolitana de Santiago	2018-06-20	Instituto de Salud Publica de Chile	Instituto de Salud Publica de Chile	Tognarelli, J.; Lagos, J.; Arata, L.; Fasce, R.; Fernandez, J.
EPI_ISL_330908	A/Maldives/578/2018	A / H3N2		Asia / Maldives	2018-05-22	Ministry of Health	Centers for Disease Control and Prevention
EPI_ISL_330779	A/HK/1757/2018	A / H3N2		Asia / Hong Kong (SAR)	2018-08-25	Hong Kong Department of Health	Hong Kong Department of Health	Mak,G.C.; Lo,J.Y.C.
EPI_ISL_330736	A/Philippines/44/2018	A / H3N2		Asia / Philippines / Metro	2018-07-31	Research Institute of Tropical Medicine	WHO Collaborating Centre for Reference and Research on Influenza	Deng,Y-M; Iannello,P; Lau,H; Kaye,M; Todd,A; Spirason,N; Komadina,N
EPI_ISL_330733	A/Philippines/52/2018	A / H3N2		Asia / Philippines / Metro	2018-07-26	Research Institute of Tropical Medicine	WHO Collaborating Centre for Reference and Research on Influenza	Deng,Y-M; Iannello,P; Lau,H; Kaye,M; Todd,A; Spirason,N; Komadina,N
EPI_ISL_330730	A/Townsville/1002/2018	A / H3N2		Oceania / Australia / Queensland / Earlville	2018-08-22	Institute of Medical and Veterinary Science (IMVS)	WHO Collaborating Centre for Reference and Research on Influenza	Deng,Y-M; Iannello,P; Lau,H; Kaye,M; Todd,A; Spirason,N; Komadina,N
EPI_ISL_330681	A/Zaragoza/1512154/2018	A / H3N2		Europe / Spain	2018-06-09	Universidad de Valladolid	Crick Worldwide Influenza Centre
EPI_ISL_330518	A/Taiwan/95714/2018	A / H3N2		Asia / Taiwan	2018-06-22	ADImmune Corporation	Centers for Disease Control and Prevention
EPI_ISL_330502	A/Alaska/47/2018	A / H3N2		North America / United States / Alaska	2018-09-04	Alaska State Virology Lab	Centers for Disease Control and Prevention
EPI_ISL_314357	A/Kyiv/201/2018	A / H3N2		Europe / Ukraine	2018-03-23	Institute of Epidemiology and Infectious Diseases AMS of Ukraine	Centers for Disease Control and Prevention
EPI_ISL_314180	A/Norway/2618/2018	A / H3N2		Europe / Norway	2018-04-16	WHO National Influenza Centre	Crick Worldwide Influenza Centre
EPI_ISL_298186	A/British_Columbia/A-BC-020-2018/2018	A / H3N2		North America / Canada	2018-01-08			Skowronski,D.M.; Chambers,C.; De Serres,G.; Dickinson,J.A.; Winter,A.-L.; Hickman,R.; Chan,T.; Jassem,A.N.; Drews,S.J.; Charest,H.; Gubbay,J.B.; Bastien,N.; Li,Y.; Krajden,M.
EPI_ISL_396789	A/Townsville/27/2018	A / H3N2		Oceania / Australia	2018-09-07			Tan,G.; Fedorova,N.; Amedeo,P.; Isom,R.; Hu,L.; Christensen,J.; Miller,J.; Durbin,A.; Williams,T.; Cadiz,C.; Barr,I.
EPI_ISL_381282	A/Ohio/6821/2018	A / H3N2		North America / United States / Ohio	2018-01-24			Gruner,W.E.; Fries,A.C.; Garrett,C.M.; Powell,M.L.; Minnich,D.E.; Couch,M.R.; Hanson,J.F.; DeMarcus,L.S.; Crum,M.E.; Bogue,A.L.; Federinko,S.P.; Macias,E.A.; West,C.A.; Poel,J.R.
EPI_ISL_347940	A/Mali/091/2018	A / H3N2		Africa / Mali	2018-11-05	NIC Lab CVD-MALI	Centers for Disease Control and Prevention
EPI_ISL_347472	A/Iquique/81061/2018	A / H3N2		South America / Chile / Iquique	2018-09-08	Instituto de Salud Publica de Chile	Instituto de Salud Publica de Chile	Tognarelli, J.; Lagos, J.; Arata, L.; Fasce, R.; Fernandez, J.
EPI_ISL_331913	A/West Virginia/28/2018	A / H3N2		North America / United States / West Virginia	2018-10-03	West Virginia Office of Laboratory Services	Centers for Disease Control and Prevention
EPI_ISL_331897	A/Bhutan/1204/2018	A / H3N2		Asia / Bhutan	2018-08-28	Royal Centre for Disease Control	Centers for Disease Control and Prevention
EPI_ISL_331876	A/Bhutan/740/2018	A / H3N2		Asia / Bhutan	2018-09-19	Royal Centre for Disease Control	Centers for Disease Control and Prevention
EPI_ISL_331852	A/Ontario/RV3969/2018	A / H3N2		North America / Canada / ON	2018-10-05	Ontario Agency for Health Protection and Promotion (OAHPP)	Public Health Agency of Canada (PHAC)	Bastien, N.; Grenkow, D.; Hart, L.; Normand, S.; Powell, A.; Li, Y.
EPI_ISL_331367	A/Saudi Arabia/1057368092/2018	A / H3N2		Asia / Saudi Arabia	2018-05-03	Ministry of Health Riyadh	Crick Worldwide Influenza Centre
EPI_ISL_331362	A/Oman/3610/2018	A / H3N2		Asia / Oman	2018-07-06	Central Public Health Laboratory, Ministry of Health	Crick Worldwide Influenza Centre
EPI_ISL_331220	A/Switzerland/8060/2017 (18/168)	A / H3N2		Europe / Switzerland	2018-11-01		National Institute for Biological Standards and Control (NIBSC)	Nicolson, Carolyn
EPI_ISL_331130	A/North Dakota/30/2018	A / H3N2		North America / United States / North Dakota	2018-10-06	North Dakota Department of Health	Centers for Disease Control and Prevention
EPI_ISL_331108	A/Paraguay/291838/2018	A / H3N2		South America / Paraguay / Asuncion	2018-07-19	Laboratorio Central de Salud Publica	Laboratorio Central de Salud Publica	Cynthia,Vazquez; Shirley,Villalba; Maria Jose,Ortega; Andrea,Gomez de la Fuente; Juan,Torales
EPI_ISL_331104	A/Paraguay/285647/2018	A / H3N2		South America / Paraguay / Departamento del Alto Parana	2018-06-18	Laboratorio Central de Salud Publica	Laboratorio Central de Salud Publica	Cynthia,Vazquez; Shirley,Villalba; Maria Jose,Ortega; Andrea,Gomez de la Fuente; Juan,Torales
EPI_ISL_315747	A/Jordan/20437/2018	A / H3N2		Asia / Jordan	2018-03-11	Laboratory Directorate	Crick Worldwide Influenza Centre
EPI_ISL_315256	A/HK/979/2018	A / H3N2		Asia / Hong Kong (SAR)	2018-05-20	Hong Kong Department of Health	Hong Kong Department of Health	Mak,G.C.; Lo,J.Y.C.
EPI_ISL_315002	A/Alaska/46/2018	A / H3N2		North America / United States / Alaska	2018-06-01	Alaska State Virology Lab	Centers for Disease Control and Prevention
EPI_ISL_314851	A/Paris/1892/2018	A / H3N2		Europe / France / Ile de France	2018-04-10		Institut Pasteur
EPI_ISL_298323	A/Colorado/03/2018	A / H3N2		North America / United States / Colorado	2018-01-06	Colorado Department of Health Lab	Centers for Disease Control and Prevention
EPI_ISL_333651	A/Basel/5571/2018	A / H3N2		Europe / Switzerland / Kanton Basel-Stadt / Basel-Stadt	2018-11-17	University Hospital Basel	University Hospital Basel
EPI_ISL_333457	A/Bangladesh/724/2018	A / H3N2		Asia / Bangladesh	2018-08-28	Institute of Epidemiology Disease Control and Research (IEDCR) & Bangladesh National Influenza Centre (NIC)	Centers for Disease Control and Prevention
EPI_ISL_333455	A/Abu Dhabi/106/2018	A / H3N2		Asia / United Arab Emirates	2018-09-26	Shaikh Khalifa Medical City	Centers for Disease Control and Prevention
EPI_ISL_333442	A/Bangladesh/3033/2018	A / H3N2		Asia / Bangladesh	2018-07-16	icddr,b International Centre for Diarrhoeal Disease Research, Bangladesh	Centers for Disease Control and Prevention
EPI_ISL_333440	A/Abu Dhabi/103/2018	A / H3N2		Asia / United Arab Emirates	2018-09-26	Shaikh Khalifa Medical City	Centers for Disease Control and Prevention
EPI_ISL_333386	A/Paris/2553/2018	A / H3N2		Europe / France / Ile de France	2018-11-29		Institut Pasteur
EPI_ISL_333333	A/Finland/972/2018	A / H3N2		Europe / Finland	2018-10-30	National Institute for Health and Welfare	National Institute for Health and Welfare	Ikonen, N; Haveri, A
EPI_ISL_332965	A/Bangladesh/178/2018	A / H3N2		Asia / Bangladesh	2018-07-30	Institute of Epidemiology Disease Control and Research (IEDCR) & Bangladesh National Influenza Centre (NIC)	Centers for Disease Control and Prevention
EPI_ISL_332814	A/Norway/3284/2018	A / H3N2		Europe / Norway	2018-10-09	WHO National Influenza Centre	Crick Worldwide Influenza Centre
EPI_ISL_332813	A/Norway/3275/2018	A / H3N2		Europe / Norway	2018-10-04	WHO National Influenza Centre	Crick Worldwide Influenza Centre
EPI_ISL_332810	A/Mauritius/I-906/2018	A / H3N2		Africa / Mauritius	2018-10-02	Central Health Laboratory	Crick Worldwide Influenza Centre
EPI_ISL_332809	A/Mauritius/I-888/2018	A / H3N2		Africa / Mauritius	2018-09-28	Central Health Laboratory	Crick Worldwide Influenza Centre
EPI_ISL_332676	A/Hanoi/ELI898/2018	A / H3N2		Asia / Vietnam	2018-09-17	National Institute of Hygiene and Epidemiology	WHO Collaborating Centre for Reference and Research on Influenza	Deng,Y-M; Iannello,P; Lau,H; Kaye,M; Todd,A; Spirason,N; Komadina,N.
EPI_ISL_332560	A/Florida/107/2018	A / H3N2		North America / United States / Florida	2018-11-14	Florida Department of Health-Jacksonville	Centers for Disease Control and Prevention
EPI_ISL_332553	A/New Jersey/42/2018	A / H3N2		North America / United States / New Jersey	2018-10-15	New Jersey Department of Health & Senior Services	Centers for Disease Control and Prevention
EPI_ISL_332547	A/Washington/187/2018	A / H3N2		North America / United States / Washington	2018-11-09	Washington State Public Health Laboratory	Centers for Disease Control and Prevention
EPI_ISL_332536	A/California/77/2018	A / H3N2		North America / United States / California	2018-11-02	California Department of Health Services	Centers for Disease Control and Prevention
EPI_ISL_315971	A/Iceland/78/2018(8925)	A / H3N2		Europe / Iceland	2018-04-12	Landspitali - University Hospital	Crick Worldwide Influenza Centre
EPI_ISL_300802	A/Michigan/25/2018	A / H3N2		North America / United States / Michigan	2018-01-26	Michigan Department of Community Health	Centers for Disease Control and Prevention
EPI_ISL_300439	A/Quebec/RV0944/2018	A / H3N2		North America / Canada / QC	2018-01-10		Public Health Agency of Canada (PHAC)	Bastien, N.; Grenkow, D.; Hart, L.; Normand, S.; Powell, A.; Li, Y.
EPI_ISL_4070002	A/Thailand/CU-B28861/2018	A / H3N2		Asia / Thailand	2018-06-14			Suntronwong,N.; Klinfueng,S.; Korkong,S.; Vichaiwattana,P.; Thongmee,T.; Vongpunsawad,S.; Poovorawan,Y.
EPI_ISL_351738	A/Parana/1264/2018	A / H3N2		South America / Brazil / UNIAO DA VITORIA	2018-08-29	Laboratório Central do Estado do Paraná - LACEN/PR	Instituto Oswaldo Cruz FIOCRUZ - Laboratory of Respiratory Viruses and Measles (LVRS)	NIC,FIOCRUZ
EPI_ISL_350589	A/Singapore/GP2078/2018	A / H3N2		Asia / Singapore	2018-11-29	Ministry of Health, Singapore	Ministry of Health, Singapore	Chen,B.; Zhou, Z.; Mak,T.M.; Cui,L; Lin,R.T.P.
EPI_ISL_350586	A/Singapore/MOH0137/2018	A / H3N2		Asia / Singapore	2018-11-14	Ministry of Health, Singapore	Ministry of Health, Singapore	Chen,B.; Zhou, Z.; Mak,T.M.; Cui,L; Lin,R.T.P.
EPI_ISL_350585	A/Singapore/GP2082/2018	A / H3N2		Asia / Singapore	2018-11-30	Ministry of Health, Singapore	Ministry of Health, Singapore	Chen,B.; Zhou, Z.; Mak,T.M.; Cui,L; Lin,R.T.P.
EPI_ISL_350580	A/Singapore/TT0823/2018	A / H3N2		Asia / Singapore	2018-09-20	Ministry of Health, Singapore	Ministry of Health, Singapore	Chen,B.; Zhou, Z.; Mak,T.M.; Cui,L; Lin,R.T.P.
EPI_ISL_350578	A/Singapore/KK1011/2018	A / H3N2		Asia / Singapore	2018-09-24	Ministry of Health, Singapore	Ministry of Health, Singapore	Chen,B.; Zhou, Z.; Mak,T.M.; Cui,L; Lin,R.T.P.
EPI_ISL_335668	A/Vietnam/190/2018	A / H3N2		Asia / Vietnam	2018-08-02	National Institute of Hygiene and Epidemiology	Centers for Disease Control and Prevention
EPI_ISL_335656	A/Kenya/164/2018	A / H3N2		Africa / Kenya	2018-05-21	CDC-Kenya	Centers for Disease Control and Prevention
EPI_ISL_335648	A/Kenya/165/2018	A / H3N2		Africa / Kenya	2018-05-29	CDC-Kenya	Centers for Disease Control and Prevention
EPI_ISL_335636	A/Vietnam/256/2018	A / H3N2		Asia / Vietnam	2018-10-10	National Institute of Hygiene and Epidemiology	Centers for Disease Control and Prevention
EPI_ISL_335633	A/Vietnam/252/2018	A / H3N2		Asia / Vietnam	2018-10-10	National Institute of Hygiene and Epidemiology	Centers for Disease Control and Prevention
EPI_ISL_335625	A/Vietnam/245/2018	A / H3N2		Asia / Vietnam	2018-10-03	National Institute of Hygiene and Epidemiology	Centers for Disease Control and Prevention
EPI_ISL_335611	A/Vietnam/205/2018	A / H3N2		Asia / Vietnam	2018-09-07	National Institute of Hygiene and Epidemiology	Centers for Disease Control and Prevention
EPI_ISL_335397	A/England/630/2018	A / H3N2		Europe / United Kingdom / TRURO	2018-11-23	Microbiology Services Colindale, Public Health England	Microbiology Services Colindale, Public Health England	Galiano,M.
EPI_ISL_334992	A/Jilin-Longshan/1235/2018	A / H3N2		Asia / China / Jilin	2018-03-14	WHO Chinese National Influenza Center	WHO Chinese National Influenza Center	Xiaoxu,Zeng;Xiyan,Li;Weijuan,Huang;Lei,Yang;Dayan,Wang;Yuelong,Shu
EPI_ISL_334634	A/Shanghai-Huangpu/11325/2018	A / H3N2		Asia / China / Shanghai	2018-09-16	WHO Chinese National Influenza Center	WHO Chinese National Influenza Center	Xiaoxu,Zeng;Xiyan,Li;Weijuan,Huang;Lei,Yang;Dayan,Wang;Yuelong,Shu
EPI_ISL_334154	A/Bangladesh/15205/2018	A / H3N2		Asia / Bangladesh	2018-08-27	Institute of Epidemiology Disease Control and Research (IEDCR) & Bangladesh National Influenza Centre (NIC)	Centers for Disease Control and Prevention
EPI_ISL_333753	A/Alaska/59/2018	A / H3N2		North America / United States / Alaska	2018-11-18	Alaska State Virology Lab	Centers for Disease Control and Prevention
EPI_ISL_333729	A/Oman/5490/2018	A / H3N2		Asia / Oman	2018-10-29	Central Public Health Laboratory, Ministry of Health	Crick Worldwide Influenza Centre
EPI_ISL_302245	A/Quebec/RV1314/2018	A / H3N2		North America / Canada / QC	2018-01-24		Public Health Agency of Canada (PHAC)	Bastien, N.; Grenkow, D.; Hart, L.; Normand, S.; Powell, A.; Li, Y.
EPI_ISL_301524	A/N.Ireland/80400596/2018	A / H3N2		Europe / United Kingdom / BELFAST	2018-01-02	Microbiology Services Colindale, Public Health England	Microbiology Services Colindale, Public Health England	Galiano,M.
EPI_ISL_301507	A/England/80480638/2018	A / H3N2		Europe / United Kingdom / CAMBRIDGE	2018-01-22	Microbiology Services Colindale, Public Health England	Microbiology Services Colindale, Public Health England	Galiano,M.
EPI_ISL_301156	A/Ontario/RV1501/2018	A / H3N2		North America / Canada / ON	2018-01-14		Public Health Agency of Canada (PHAC)	Bastien, N.; Grenkow, D.; Hart, L.; Normand, S.; Powell, A.; Li, Y.
EPI_ISL_369248	A/Valencia/07_1990_20180331	A / H3N2		Europe / Spain / Valencian Community / Valencia	2018-03-31	Virology Laboratory, FISABIO - Public Health, Generalitat Valenciana	Virology Laboratory & Vaccine Research Area, FISABIO - Public Health, Center of Public Health Research (CSISP), Gen. Valenciana	Lopez, F. Xavier; Diez, Javier
EPI_ISL_336701	A/Abu Dhabi/122/2018	A / H3N2		Asia / United Arab Emirates	2018-10-07	Shaikh Khalifa Medical City	Centers for Disease Control and Prevention
EPI_ISL_336539	A/Vietnam/202/2018	A / H3N2		Asia / Vietnam	2018-08-17	National Institute of Hygiene and Epidemiology	Centers for Disease Control and Prevention
EPI_ISL_336538	A/Vietnam/206/2018	A / H3N2		Asia / Vietnam	2018-09-14	National Institute of Hygiene and Epidemiology	Centers for Disease Control and Prevention
EPI_ISL_336254	A/Konya/1207/2018	A / H3N2		Asia / Turkey	2018-11-23	Refik Saydam National Public Health Agency	Ministry of Health Turkey
EPI_ISL_336249	A/Samsun/811/2018	A / H3N2		Asia / Turkey	2018-11-27	Refik Saydam National Public Health Agency	Ministry of Health Turkey
EPI_ISL_336080	A/England/e2hta2ptY21mag/2018	A / H3N2		Europe / United Kingdom	2018-10-25	Microbiology Services Colindale, Public Health England	Crick Worldwide Influenza Centre
EPI_ISL_336077	A/Egypt/5730/2018	A / H3N2		Africa / Egypt	2018-09-20	Ministry of Health and Population	Crick Worldwide Influenza Centre
EPI_ISL_320363	A/Fiji/49/2018	A / H3N2		Oceania / Fiji / Western Division / Nadi	2018-04-26	National Centre for Scientific Services for Virology and Vector Borne Diseases	WHO Collaborating Centre for Reference and Research on Influenza	Deng,Y-M; Iannello,P; Lau,H; Kaye,M; Todd,A; Spirason,N; Komadina,N
EPI_ISL_320147	A/Sao Paulo/736829/2018	A / H3N2		South America / Brazil / Estado de Sao Paulo / Presidente Prudente	2018-03-09	Instituto Adolfo Lutz	Instituto Adolfo Lutz	Santos,Katia;Silva,Daniela;Benega,Margarete;Paulino,Renato;Santos,Cecilia;Paiva,Terezinha
EPI_ISL_319733	A/Argentina/37/2018	A / H3N2		South America / Argentina	2018-05-17	Instituto Nacional de Enfermedades Infecciosas	Centers for Disease Control and Prevention
EPI_ISL_319730	A/Ohio/23/2018	A / H3N2		North America / United States / Ohio	2018-07-11	Ohio Department of Health Laboratories	Centers for Disease Control and Prevention
EPI_ISL_319623	A/New Brunswick/RV3896/2018	A / H3N2		North America / Canada / NB	2018-05-21		Public Health Agency of Canada (PHAC)	Bastien, N.; Grenkow, D.; Hart, L.; Normand, S.; Powell, A.; Li, Y.
EPI_ISL_319622	A/Alberta/RV3895/2018	A / H3N2		North America / Canada / AB	2018-06-27	Provincial Laboratory of Public Health for Southern Alberta	Public Health Agency of Canada (PHAC)	Bastien, N.; Grenkow, D.; Hart, L.; Normand, S.; Powell, A.; Li, Y.
EPI_ISL_303744	A/Manitoba/RV1814/2018	A / H3N2		North America / Canada / MB	2018-02-13		Public Health Agency of Canada (PHAC)	Bastien, N.; Grenkow, D.; Hart, L.; Normand, S.; Powell, A.; Li, Y.
EPI_ISL_337898	A/Iceland/98/2018	A / H3N2		Europe / Iceland	2018-10-11	Landspitali - University Hospital	Crick Worldwide Influenza Centre
EPI_ISL_337424	A/Novosibirsk/01/2019	A / H3N2		Europe / Russian Federation / Novosibirsk Oblast	2018-11		WHO National Influenza Centre Russian Federation
EPI_ISL_321875	A/Paraguay/3985/2018	A / H3N2		South America / Paraguay	2018-06-01	Central Laboratory of Public Health	Centers for Disease Control and Prevention
EPI_ISL_321867	A/Paraguay/1074/2018	A / H3N2		South America / Paraguay	2018-07-15	Central Laboratory of Public Health	Centers for Disease Control and Prevention
EPI_ISL_321862	A/Brazil/0282/2018	A / H3N2		South America / Brazil	2018-05-29	Instituto Adolfo Lutz	Centers for Disease Control and Prevention
EPI_ISL_321567	A/Wrexham/7453/2018	A / H3N2		Europe / United Kingdom / County Borough of Wrexham	2018-04-05	Public Health Wales Microbiology Cardiff	Public Health Wales Microbiology Cardiff
EPI_ISL_321207	A/Puerto Rico/21/2018	A / H3N2		North America / Puerto Rico	2018-06-29	Puerto Rico Department of Health	Centers for Disease Control and Prevention
EPI_ISL_320749	A/Hawaii/45/2018	A / H3N2		North America / United States / Hawaii	2018-06-24	State of Hawaii Department of Health	Centers for Disease Control and Prevention
EPI_ISL_320563	A/HIROSHIMA-C/9/2018	A / H3N2		Asia / Japan	2018-04-09	Hiroshima City Institute of Public Health	National Institute of Infectious Diseases (NIID)	Kuwahara,Tomoko;Takashita,Emi;Fujisaki,Seiichiro;Shirakura,Masayuki;Watanabe,Shinji;Odagiri,Takato
EPI_ISL_320441	A/Belgium/G0554/2018	A / H3N2		Europe / Belgium	2018-03-28	Sciensano (Scientific Institute of Public Health)	Scientific Institute of Public Health (WIV-ISP)
EPI_ISL_305075	A/Hawaii/15/2018	A / H3N2		North America / United States / Hawaii	2018-02-04	State of Hawaii Department of Health	Centers for Disease Control and Prevention
EPI_ISL_371922	A/Japan/NHRC-OID_FDX70487/2018	A / H3N2		Asia / Japan	2018-11-06			Falgout,C.R.; Koster,B.L.; Balansay-Ames,M.S.; Myers,C.A.; Graf,P.C.
EPI_ISL_355539	A/Nigeria/3652/2018	A / H3N2		Africa / Nigeria	2018-11-14	National Influenza Reference Laboratory	Centers for Disease Control and Prevention
EPI_ISL_339077	A/Brisbane/141/2018	A / H3N2		Oceania / Australia / Queensland / Gympie	2018-09-18	Queensland Health Forensic and Scientific Services	WHO Collaborating Centre for Reference and Research on Influenza	Deng,Y-M; Iannello,P; Lau,H; Kaye,M; Todd,A; Spirason,N; Komadina,N.
EPI_ISL_339076	A/Perth/172/2018	A / H3N2		Oceania / Australia / Western Australia / Marangaroo	2018-10-01	Pathwest QE II Medical Centre	WHO Collaborating Centre for Reference and Research on Influenza	Deng,Y-M; Iannello,P; Lau,H; Kaye,M; Todd,A; Spirason,N; Komadina,N.
EPI_ISL_338607	A/Kuwait/6405/2018	A / H3N2		Asia / Kuwait	2018-07-11	Public Health Laboratory, Virology Unit	Centers for Disease Control and Prevention
EPI_ISL_338602	A/Michigan/418/2018	A / H3N2		North America / United States / Michigan	2018-11-26	Michigan Department of Community Health	Centers for Disease Control and Prevention
EPI_ISL_322968	A/Brazil/1767/2018	A / H3N2		South America / Brazil	2018-06-19	Instituto Adolfo Lutz	Centers for Disease Control and Prevention
EPI_ISL_322952	A/Colombia/0297/2018	A / H3N2		South America / Colombia	2018-07-18	Instituto Nacional de Salud de Columbia	Centers for Disease Control and Prevention
EPI_ISL_322939	A/Jamaica/6193/2018	A / H3N2		North America / Jamaica	2018-05-02	University of the West Indies	Centers for Disease Control and Prevention
EPI_ISL_322720	A/Phetchaburi/104/2018	A / H3N2		Asia / Thailand / Phetchaburi	2018-05-27	WHO National Influenza Centre, National Institute of Medical Research (NIMR)	WHO Collaborating Centre for Reference and Research on Influenza
EPI_ISL_322485	A/Syktyvkar/RII-4624S/2018	A / H3N2		Europe / Russian Federation / Komi Republic	2018-04-13		WHO National Influenza Centre Russian Federation
EPI_ISL_322441	A/Syktyvkar/RII-4625S/2018	A / H3N2		Europe / Russian Federation / Komi Republic	2018-05-07		WHO National Influenza Centre Russian Federation
EPI_ISL_322341	A/South Australia/1007/2018	A / H3N2		Oceania / Australia / South Australia / Whyalla	2018-07-18	Institute of Medical and Veterinary Science (IMVS)	WHO Collaborating Centre for Reference and Research on Influenza	Deng,Y-M; Iannello,P; Lau,H; Kaye,M; Todd,A; Spirason,N; Komadina,N.
EPI_ISL_322337	A/Indonesia/NIHRD-BJM869/2018	A / H3N2		Asia / Indonesia / Banjarmasin	2018-04-26	National Institute of Health Research and Development	WHO Collaborating Centre for Reference and Research on Influenza	Siswanto,S; Setiawaty,V; Deng, Y-M; Komadina,N.
EPI_ISL_322281	A/Rio Grande do Sul/421/2018	A / H3N2		South America / Brazil / CAXIAS DO SUL	2018-04-24	LACEN/RS - Laboratório Central de Saúde Pública do Rio Grande do Sul	Instituto Oswaldo Cruz FIOCRUZ - Laboratory of Respiratory Viruses and Measles (LVRS)	NIC,FIOCRUZ
EPI_ISL_322276	A/Rio de Janeiro/828/2018	A / H3N2		South America / Brazil / MAGE	2018-06-26	Laboratório Central de Saúde Pública (LACEN RJ)	Instituto Oswaldo Cruz FIOCRUZ - Laboratory of Respiratory Viruses and Measles (LVRS)	NIC,FIOCRUZ
EPI_ISL_322273	A/Rio de Janeiro/357/2018	A / H3N2		South America / Brazil / CASIMIRO DE ABREU	2018-04-20	Laboratório Central de Saúde Pública (LACEN RJ)	Instituto Oswaldo Cruz FIOCRUZ - Laboratory of Respiratory Viruses and Measles (LVRS)	NIC,FIOCRUZ
EPI_ISL_322266	A/Parana/757/2018	A / H3N2		South America / Brazil / CURITIBA	2018-05-26	Laboratório Central do Estado do Paraná - LACEN/PR	Instituto Oswaldo Cruz FIOCRUZ - Laboratory of Respiratory Viruses and Measles (LVRS)	NIC,FIOCRUZ
EPI_ISL_322190	A/Ann Arbor/20/2018	A / H3N2		North America / United States / Michigan / Washtenaw County	2018-04-08	University of Michigan SPH EPID	University of Michigan
EPI_ISL_322186	A/Ann Arbor/16/2018	A / H3N2		North America / United States / Michigan / Washtenaw County	2018-02-05	University of Michigan SPH EPID	University of Michigan
EPI_ISL_322180	A/Caerphilly/1813/2018	A / H3N2		Europe / United Kingdom / County Borough of Caerphilly	2018-02-18	Public Health Wales Microbiology Cardiff	Public Health Wales Microbiology Cardiff
EPI_ISL_322158	A/Puerto_Montt/46753/2018	A / H3N2		South America / Chile / Puerto_Montt	2018-05-30	Instituto de Salud Publica de Chile	Instituto de Salud Publica de Chile	Tognarelli J, Lagos J, Arata L, Fasce R, Fernandez J
EPI_ISL_322154	A/Concepcion/44977/2018	A / H3N2		South America / Chile / Concepcion	2018-05-28	Instituto de Salud Publica de Chile	Instituto de Salud Publica de Chile	Tognarelli J, Lagos J, Arata L, Fasce R, Fernandez J
EPI_ISL_322128	A/Taiwan/80692/2018	A / H3N2		Asia / Taiwan	2018-06-14	Center for Disease Control	National Institute of Infectious Diseases (NIID)	Kuwahara,Tomoko;Takashita,Emi;Fujisaki,Seiichiro;Shirakura,Masayuki;Watanabe,Shinji;Odagiri,Takato
EPI_ISL_321919	A/Guatemala/88/2018	A / H3N2		North America / Guatemala	2018-03-23	Laboratorio Nacional De Salud Guatemala	Centers for Disease Control and Prevention
EPI_ISL_306599	A/Ontario/RV2553/2018	A / H3N2		North America / Canada / ON	2018-02-27	Ontario Agency for Health Protection and Promotion (OAHPP)	Public Health Agency of Canada (PHAC)	Bastien, N.; Grenkow, D.; Hart, L.; Normand, S.; Powell, A.; Li, Y.
EPI_ISL_306528	A/Sachsen/47/2018	A / H3N2		Europe / Germany	2018-03-07		Robert Koch Institute Nationales Referenzzentrum für Influenza
EPI_ISL_306309	A/Quebec/RV2408/2018	A / H3N2		North America / Canada / QC	2018-02-05		Public Health Agency of Canada (PHAC)	Bastien, N.; Grenkow, D.; Hart, L.; Normand, S.; Powell, A.; Li, Y.
EPI_ISL_306245	A/Utah/17/2018	A / H3N2		North America / United States / Utah	2018-02-11	Utah Department of Health	Centers for Disease Control and Prevention
EPI_ISL_306217	A/Oregon/18/2018	A / H3N2		North America / United States / Oregon	2018-02-20	Oregon Public Health Laboratory	Centers for Disease Control and Prevention
EPI_ISL_536401	A/Myanmar/18M023/2018	A / H3N2		Asia / Myanmar / Yangon Division	2018-07-30	Niigata University (IDRC)	Niigata University (IDRC)
EPI_ISL_373430	A/Germany/7354/2018	A / H3N2		Europe / Germany	2018-03-14			Gruner,W.E.; Fries,A.C.; Garrett,C.M.; Powell,M.L.; Minnich,D.E.; Couch,M.R.; Hanson,J.F.; DeMarcus,L.S.; Crum,M.E.; Bogue,A.L.; Federinko,S.P.; Macias,E.A.; West,C.A.; Poel,J.R.
EPI_ISL_358265	A/Texas/114/2018	A / H3N2		North America / United States / Texas	2018-01-08	Baylor Scott and White Health	Centers for Disease Control and Prevention
EPI_ISL_355832	A/Santiago/57803/2018	A / H3N2		South America / Chile / Region Metropolitana de Santiago	2018-07-12	Instituto de Salud Publica de Chile	Instituto de Salud Publica de Chile	Tognarelli, J.; Lagos, J.; Arata, L.; Fasce, R.; Fernandez, J.
EPI_ISL_355826	A/Iquique/73976/2018	A / H3N2		South America / Chile / Iquique	2018-08-10	Instituto de Salud Publica de Chile	Instituto de Salud Publica de Chile	Tognarelli, J.; Lagos, J.; Arata, L.; Fasce, R.; Fernandez, J.
EPI_ISL_355823	A/Concepcion/68214/2018	A / H3N2		South America / Chile / Concepcion	2018-08-06	Instituto de Salud Publica de Chile	Instituto de Salud Publica de Chile	Tognarelli, J.; Lagos, J.; Arata, L.; Fasce, R.; Fernandez, J.
EPI_ISL_355809	A/Puerto_Montt/65324/2018	A / H3N2		South America / Chile / Puerto_Montt	2018-08-02	Instituto de Salud Publica de Chile	Instituto de Salud Publica de Chile	Tognarelli, J.; Lagos, J.; Arata, L.; Fasce, R.; Fernandez, J.
EPI_ISL_355808	A/Puerto_Montt/65320/2018	A / H3N2		South America / Chile / Puerto_Montt	2018-07-26	Instituto de Salud Publica de Chile	Instituto de Salud Publica de Chile	Tognarelli, J.; Lagos, J.; Arata, L.; Fasce, R.; Fernandez, J.
EPI_ISL_355799	A/Iquique/64313/2018	A / H3N2		South America / Chile / Iquique	2018-07-18	Instituto de Salud Publica de Chile	Instituto de Salud Publica de Chile	Tognarelli, J.; Lagos, J.; Arata, L.; Fasce, R.; Fernandez, J.
EPI_ISL_355788	A/Concepcion/47484/2018	A / H3N2		South America / Chile / Concepcion	2018-06-06	Instituto de Salud Publica de Chile	Instituto de Salud Publica de Chile	Tognarelli, J.; Lagos, J.; Arata, L.; Fasce, R.; Fernandez, J.
EPI_ISL_341169	A/Saraburi/293/2018	A / H3N2		Asia / Thailand	2018-10-18	WHO National Influenza Centre, National Institute of Medical Research (NIMR)	Centers for Disease Control and Prevention
EPI_ISL_341069	A/Kuwait/6353/2018	A / H3N2		Asia / Kuwait	2018-06-11	Public Health Laboratory, Virology Unit	Centers for Disease Control and Prevention
EPI_ISL_323116	A/South Australia/26/2018	A / H3N2		Oceania / Australia / South Australia / Adelaide	2018-08-12	Institute of Medical and Veterinary Science (IMVS)	WHO Collaborating Centre for Reference and Research on Influenza	Deng,Y-M;Iannello,P; Lau,H;Kaye,M; Todd,A; Spirason,N; Komadina,N.
EPI_ISL_308981	A/Kentucky/20/2018	A / H3N2		North America / United States / Kentucky	2018-02-23	Kentucky Division of Laboratory Services	Centers for Disease Control and Prevention
EPI_ISL_308959	A/Virginia/23/2018	A / H3N2		North America / United States / Virginia	2018-03-14	Virginia Division of Consolidated Laboratories	Centers for Disease Control and Prevention
EPI_ISL_307896	A/Tennessee/18/2018	A / H3N2		North America / United States / Tennessee	2018-03-21	Tennessee Department of Health Laboratory-Nashville	Centers for Disease Control and Prevention
EPI_ISL_391581	A/Singapore/SGH0582/2018	A / H3N2		Asia / Singapore	2018-11-28	Ministry of Health, Singapore	Ministry of Health, Singapore	Chen,B.;Zhou, Z.; Mak,T.M.; Cui,L; Lin,R.T.P.
EPI_ISL_376748	A/Mississippi/7166/2018	A / H3N2		North America / United States / Mississippi	2018-02-03			Gruner,W.E.; Fries,A.C.; Garrett,C.M.; Powell,M.L.; Minnich,D.E.; Couch,M.R.; Hanson,J.F.; DeMarcus,L.S.; Crum,M.E.; Bogue,A.L.; Federinko,S.P.; Macias,E.A.; West,C.A.; Poel,J.R.
EPI_ISL_376745	A/Japan/7163/2018	A / H3N2		Asia / Japan	2018-03-04			Gruner,W.E.; Fries,A.C.; Garrett,C.M.; Powell,M.L.; Minnich,D.E.; Couch,M.R.; Hanson,J.F.; DeMarcus,L.S.; Crum,M.E.; Bogue,A.L.; Federinko,S.P.; Macias,E.A.; West,C.A.; Poel,J.R.
EPI_ISL_376742	A/Japan/7160/2018	A / H3N2		Asia / Japan	2018-02-06			Gruner,W.E.; Fries,A.C.; Garrett,C.M.; Powell,M.L.; Minnich,D.E.; Couch,M.R.; Hanson,J.F.; DeMarcus,L.S.; Crum,M.E.; Bogue,A.L.; Federinko,S.P.; Macias,E.A.; West,C.A.; Poel,J.R.
EPI_ISL_376561	A/Hawaii/6947/2018	A / H3N2		North America / United States / Hawaii	2018-03-06			Gruner,W.E.; Fries,A.C.; Garrett,C.M.; Powell,M.L.; Minnich,D.E.; Couch,M.R.; Hanson,J.F.; DeMarcus,L.S.; Crum,M.E.; Bogue,A.L.; Federinko,S.P.; Macias,E.A.; West,C.A.; Poel,J.R.
EPI_ISL_358408	A/Washington/52/2018	A / H3N2		North America / United States / Washington	2018-02-22	Marshfield Clinic Research Foundation	Centers for Disease Control and Prevention
EPI_ISL_358346	A/Pennsylvania/04/2018	A / H3N2		North America / United States / Pennsylvania	2018-01-02	Children's Hospital of Pittsburgh UPMC	Centers for Disease Control and Prevention
EPI_ISL_342260	A/Guangxi-Babu/1913/2018	A / H3N2		Asia / China	2018-10-29	WHO Chinese National Influenza Center	Centers for Disease Control and Prevention
EPI_ISL_342021	A/Palermo/331/2018	A / H3N2		Europe / Italy	2018-11-29	Istituto Superiore di Sanità	Crick Worldwide Influenza Centre
EPI_ISL_341945	A/Cameroon/9319/2018	A / H3N2		Africa / Cameroon	2018-10-30	Centre Pasteur du Cameroun	Crick Worldwide Influenza Centre
EPI_ISL_310230	A/Dijon/1722/2018	A / H3N2		Europe / France / Bourgogne	2018-04-03		Institut Pasteur
EPI_ISL_309605	A/Netherlands/10540/2018	A / H3N2		Europe / Netherlands	2018-04-03	National Institute for Public Health and the Environment (RIVM)	National Institute for Public Health and the Environment (RIVM)	A.Meijer, P.Overduin
EPI_ISL_309556	A/Connecticut/26/2018	A / H3N2		North America / United States / Connecticut	2018-04-01	Connecticut Department. of Public Health	Centers for Disease Control and Prevention
EPI_ISL_309352	A/Ontario/RV3184/2018	A / H3N2		North America / Canada / ON	2018-03-11	Ontario Agency for Health Protection and Promotion (OAHPP)	Public Health Agency of Canada (PHAC)	Bastien, N.; Grenkow, D.; Hart, L.; Normand, S.; Powell, A.; Li, Y.
EPI_ISL_376827	A/North Carolina/7245/2018	A / H3N2		North America / United States / North Carolina	2018-03-09			Gruner,W.E.; Fries,A.C.; Garrett,C.M.; Powell,M.L.; Minnich,D.E.; Couch,M.R.; Hanson,J.F.; DeMarcus,L.S.; Crum,M.E.; Bogue,A.L.; Federinko,S.P.; Macias,E.A.; West,C.A.; Poel,J.R.
EPI_ISL_376818	A/New Jersey/7236/2018	A / H3N2		North America / United States / New Jersey	2018-04-04			Gruner,W.E.; Fries,A.C.; Garrett,C.M.; Powell,M.L.; Minnich,D.E.; Couch,M.R.; Hanson,J.F.; DeMarcus,L.S.; Crum,M.E.; Bogue,A.L.; Federinko,S.P.; Macias,E.A.; West,C.A.; Poel,J.R.
EPI_ISL_410589	A/HongKong/45/2019	A / H3N2		Asia / China	2018-12-24	WHO Chinese National Influenza Center	WHO Chinese National Influenza Center	Xiyan,Li;Jia,Liu; Dayan,Wang
EPI_ISL_394611	A/Alberta/066/2019	A / H3N2		North America / Canada / AB	2019-03-27	Provincial Laboratory for Public Health, Alberta Public Laboratories	B.C. Centre for Disease Control
EPI_ISL_393980	A/Dakar/02/2019	A / H3N2		Africa / Senegal	2019-01-21	Institut Pasteur de Dakar	Crick Worldwide Influenza Centre
EPI_ISL_377497	A/Valencia/10_1375_20190121	A / H3N2		Europe / Spain / Valencian Community / Valencia	2019-01-21	Virology Laboratory, FISABIO - Public Health, Generalitat Valenciana	Virology Laboratory & Vaccine Research Area, FISABIO - Public Health, Center of Public Health Research (CSISP), Gen. Valenciana	Lopez, F. Xavier; Diez, Javier
EPI_ISL_361870	A/Iran/167623/2019	A / H3N2		Asia / Iran, Islamic Republic of	2019-02-16	National Influenza Center of Iran, Virology Department, School of Public Health, Tehran University of Medical Sciences	Crick Worldwide Influenza Centre	Talat Mokhtari Azad, John McCauley
EPI_ISL_345282	A/Milano/230/2019	A / H3N2		Europe / Italy / Lombardy / Province of Milan	2019-02-12	University of Milan	Istituto Superiore di Sanità (ISS)
EPI_ISL_345275	A/Milano/91/2019	A / H3N2		Europe / Italy / Lombardy / Province of Milan	2019-01-30	University of Milan	Istituto Superiore di Sanità (ISS)
EPI_ISL_344572	A/Milano/30/2019	A / H3N2		Europe / Italy / Lombardy / Province of Milan	2019-01-16	University of Milan	Istituto Superiore di Sanità (ISS)
EPI_ISL_344246	A/Zhejiang-Nanxun/138/2019	A / H3N2		Asia / China / Zhejiang	2019-01-10	WHO Chinese National Influenza Center	WHO Chinese National Influenza Center	Xiaoxu,Zeng;Xiyan,Li;Weijuan,Huang;Lei,Yang;Dayan,Wang;Yuelong,Shu
EPI_ISL_344185	A/Singapore/NTF0019/2019	A / H3N2		Asia / Singapore	2019-02-04	Ministry of Health, Singapore	Ministry of Health, Singapore	Chen,B.;Zhou, Z.; Mak,T.M.; Cui,L; Lin,R.T.P.
EPI_ISL_344091	A/Portugal/106/2018	A / H3N2		Europe / Portugal	2018-12-27	Instituto Nacional de Saude (INSA)	Crick Worldwide Influenza Centre
EPI_ISL_394746	A/Ontario/321/2019	A / H3N2		North America / Canada / ON	2019-01-22	Public Health Ontario	B.C. Centre for Disease Control
EPI_ISL_394730	A/Ontario/280/2019	A / H3N2		North America / Canada / ON	2019-02-14	Public Health Ontario	B.C. Centre for Disease Control
EPI_ISL_346211	A/Quebec/016/2019	A / H3N2		North America / Canada / Quebec	2018-12-30	Laboratoire de Santé Publique du Québec	B.C. Centre for Disease Control
EPI_ISL_345857	A/Ontario/RV1069/2019	A / H3N2		North America / Canada / ON	2019-01-20	Ontario Agency for Health Protection and Promotion (OAHPP)	Public Health Agency of Canada (PHAC)	Bastien, N.; Grenkow, D.; Hart, L.; Normand, S.; Powell, A.; Li, Y.
EPI_ISL_380400	A/Pennsylvania/904/2019	A / H3N2		North America / United States / Pennsylvania	2019-03-28	Children's Hospital of Pittsburgh UPMC	Centers for Disease Control and Prevention
EPI_ISL_380271	A/Washington/477/2019	A / H3N2		North America / United States / Washington	2019-03-15	Marshfield Clinic Research Foundation	Centers for Disease Control and Prevention
EPI_ISL_363096	A/Mauritania/255-2018/2018	A / H3N2		Africa / Mauritania	2018-12-10	INRSP-Institut National de Recherches en Sante Publique	Crick Worldwide Influenza Centre
EPI_ISL_347812	A/Linkoping/7/2019	A / H3N2		Europe / Sweden / Ostergotlands lan	2019-03-05		Public Health Agency of Sweden
EPI_ISL_347196	A/Ukraine/8104/2018	A / H3N2		Europe / Ukraine	2018-12-26	Ministry of Health of Ukraine	Crick Worldwide Influenza Centre
EPI_ISL_346687	A/Luxembourg/19008310/2019	A / H3N2		Europe / Luxembourg	2019-02-13	Laboratoire National de Santé	Laboratoire National de Santé	Wienecke-Baldacchino, Anke; Fornier, Guillaume; Mosong, Joel
EPI_ISL_346283	A/South Australia/34/2019	A / H3N2		Oceania / Australia / South Australia / Bedford Park	2019-02-06	Institute of Medical and Veterinary Science (IMVS)	WHO Collaborating Centre for Reference and Research on Influenza	Deng,Y-M; Iannello,P; Lau,H; Todd,A; Spirason,N; Komadina,N.
EPI_ISL_380869	A/Texas/137/2019	A / H3N2		North America / United States / Texas	2019-01-24	Baylor Scott and White Health	Centers for Disease Control and Prevention
EPI_ISL_380769	A/Pennsylvania/873/2019	A / H3N2		North America / United States / Pennsylvania	2019-03-13	Children's Hospital of Pittsburgh UPMC	Centers for Disease Control and Prevention
EPI_ISL_364334	A/Novosibirsk/RII-5015S/2019	A / H3N2		Europe / Russian Federation / Novosibirsk Oblast	2019-03-09	Research Institute of Experimental and Clinical Medicine	WHO National Influenza Centre Russian Federation
EPI_ISL_348798	A/Baden-Wuerttemberg/208/2019	A / H3N2		Europe / Germany	2019-02-26		Robert Koch Institute Nationales Referenzzentrum für Influenza
EPI_ISL_348386	A/Paris/1616/2019	A / H3N2		Europe / France / Ile de France	2019-03-07		Institut Pasteur
EPI_ISL_348160	A/Congo/002/2019	A / H3N2		Africa / Congo, the Democatic Republic of	2019-01-02	INRB Service de Virologie	Centers for Disease Control and Prevention
EPI_ISL_347980	A/Montana/19/2019	A / H3N2		North America / United States / Montana	2019-02-19	Montana Laboratory Services Bureau	Centers for Disease Control and Prevention
EPI_ISL_347938	A/Hong Kong/45/2019	A / H3N2		Asia / Hong Kong (SAR)	2018-12-24	Government Virus Unit	Centers for Disease Control and Prevention
EPI_ISL_347905	A/West Virginia/14/2019	A / H3N2		North America / United States / West Virginia	2019-02-13	West Virginia Office of Laboratory Services	Centers for Disease Control and Prevention
EPI_ISL_366957	A/Germany/8924/2019	A / H3N2		Europe / Germany	2019-02-04			Gruner,W.E.; Fries,A.C.; Garrett,C.M.; Powell,M.L.; Minnich,D.E.; Couch,M.R.; Hanson,J.F.; DeMarcus,L.S.; Crum,M.E.; Bogue,A.L.; Federinko,S.P.; Macias,E.A.; West,C.A.; Dane,D.J.
EPI_ISL_366500	A/Ohio/8638/2019	A / H3N2		North America / United States / Ohio	2019-02-10			Gruner,W.E.; Fries,A.C.; Garrett,C.M.; Powell,M.L.; Minnich,D.E.; Couch,M.R.; Hanson,J.F.; DeMarcus,L.S.; Crum,M.E.; Bogue,A.L.; Federinko,S.P.; Macias,E.A.; West,C.A.; Dane,D.J.
EPI_ISL_366487	A/Montana/8613/2019	A / H3N2		North America / United States / Montana	2019-02-04			Gruner,W.E.; Fries,A.C.; Garrett,C.M.; Powell,M.L.; Minnich,D.E.; Couch,M.R.; Hanson,J.F.; DeMarcus,L.S.; Crum,M.E.; Bogue,A.L.; Federinko,S.P.; Macias,E.A.; West,C.A.; Dane,D.J.
EPI_ISL_366132	A/Texas/8690/2019	A / H3N2		North America / United States / Texas	2019-01-19			Gruner,W.E.; Fries,A.C.; Garrett,C.M.; Powell,M.L.; Minnich,D.E.; Couch,M.R.; Hanson,J.F.; DeMarcus,L.S.; Crum,M.E.; Bogue,A.L.; Federinko,S.P.; Macias,E.A.; West,C.A.; Dane,D.J.
EPI_ISL_350739	A/Yoshkar-Ola/CRIE/197/2019	A / H3N2		Europe / Russian Federation / Mari El Republic	2019-02-01	Center of Hygiene and Epidemiology in Mari El Republic	Central Research Institute of Epidemiology
EPI_ISL_334245	A/Netherlands/02335/18	A / H3N2		Europe / Netherlands / Nieuwegein	2018-12-12	Erasmus Medical Center	Erasmus Medical Center
EPI_ISL_352944	A/Taiwan/79799/2018	A / H3N2		Asia / Taiwan	2018-12-08	Center for Disease Control	National Institute of Infectious Diseases (NIID)	Kuwahara,Tomoko;Takashita,Emi;Fujisaki,Seiichiro;Shirakura,Masayuki;Watanabe,Shinji;Odagiri,Takato
EPI_ISL_351791	A/Catalonia/3503342NS/2019	A / H3N2		Europe / Spain / Catalonia / Barcelona	2019-02-20	Hospital Clínic	Hospital Clínic de Barcelona	Mosquera, MM.; De Molina, P.; Isanta, R.; Marcos, MA.; Vila, J.
EPI_ISL_336564	A/Mississippi/16/2018	A / H3N2		North America / United States / Mississippi	2018-12-26	Mississippi Public Health Laboratory	Centers for Disease Control and Prevention
EPI_ISL_336497	A/Utah/01/2019	A / H3N2		North America / United States / Utah	2019-01-01	Utah Department of Health	Centers for Disease Control and Prevention
EPI_ISL_335662	A/Indiana/41/2018	A / H3N2		North America / United States / Indiana	2018-12-18	Indiana State Department of Health Laboratories	Centers for Disease Control and Prevention
EPI_ISL_335652	A/Texas/153/2018	A / H3N2		North America / United States / Texas	2018-12-26	Texas Department of State Health Services-Laboratory Services	Centers for Disease Control and Prevention
EPI_ISL_335239	A/Quebec/RV0032/2019	A / H3N2		North America / Canada / QC	2018-12-21	Laboratoire de Santé Publique du Québec	Public Health Agency of Canada (PHAC)	Bastien, N.; Grenkow, D.; Hart, L.; Normand, S.; Powell, A.; Li, Y.
EPI_ISL_334508	A/Yunnan-Ruili/380/2018	A / H3N2		Asia / China / Yunnan	2018-12-06	WHO Chinese National Influenza Center	WHO Chinese National Influenza Center	Xiaoxu,Zeng;Xiyan,Li;Weijuan,Huang;Lei,Yang;Dayan,Wang;Yuelong,Shu
EPI_ISL_370017	A/Ohio/8192/2019	A / H3N2		North America / United States / Ohio	2019-01-28			Gruner,W.E.; Fries,A.C.; Garrett,C.M.; Powell,M.L.; Minnich,D.E.; Couch,M.R.; Hanson,J.F.; DeMarcus,L.S.; Crum,M.E.; Bogue,A.L.; Federinko,S.P.; Macias,E.A.; West,C.A.; Dane,D.J.
EPI_ISL_354180	A/South Carolina/05/2019	A / H3N2		North America / United States / South Carolina	2019-02-04	South Carolina Department of Health	Centers for Disease Control and Prevention
EPI_ISL_353938	A/Pays_de_Loire/1729/2019	A / H3N2		Europe / France / Pays_de_Loire	2019-03-09		Institut Pasteur
EPI_ISL_353664	A/California/110/2019	A / H3N2		North America / United States / California	2019-03-15	California Department of Health Services	Centers for Disease Control and Prevention
EPI_ISL_353501	A/Wisconsin/386/2019	A / H3N2		North America / United States / Wisconsin	2019-03-25	Wisconsin State Laboratory of Hygiene	Centers for Disease Control and Prevention
EPI_ISL_337107	A/Saint-Petersburg/RII-499S/2019	A / H3N2		Europe / Russian Federation / Saint-Petersburg	2019-01-13		WHO National Influenza Centre Russian Federation
EPI_ISL_387442	A/Germany/9348/2019	A / H3N2		Europe / Germany	2019-03-04			Gruner,W.E.; Fries,A.C.; Garrett,C.M.; Powell,M.L.; Minnich,D.E.; Couch,M.R.; Hanson,J.F.; DeMarcus,L.S.; Crum,M.E.; Bogue,A.L.; Federinko,S.P.; Macias,E.A.; West,C.A.; Dane,D.J.
EPI_ISL_387237	A/Mississippi/8460/2019	A / H3N2		North America / United States / Mississippi	2019-01-28			Gruner,W.E.; Fries,A.C.; Garrett,C.M.; Powell,M.L.; Minnich,D.E.; Couch,M.R.; Hanson,J.F.; DeMarcus,L.S.; Crum,M.E.; Bogue,A.L.; Federinko,S.P.; Macias,E.A.; West,C.A.; Dane,D.J.
EPI_ISL_354732	A/Victoria/913/2019	A / H3N2		Oceania / Australia / Victoria / Tottenham	2019-03-18	Royal Chidrens Hospital	WHO Collaborating Centre for Reference and Research on Influenza	Deng,Y-M; Iannello,P; Lau,H; Todd,A; Spirason,N; Komadina,N.
EPI_ISL_354508	A/Belgium/H0166/2018	A / H3N2		Europe / Belgium	2018-12-09	Sciensano (Scientific Institute of Public Health)	Scientific Institute of Public Health (WIV-ISP)
EPI_ISL_338751	A/Hong Kong/46/2019	A / H3N2		Asia / Hong Kong (SAR)	2018-12-24	Government Virus Unit	Crick Worldwide Influenza Centre
EPI_ISL_388714	A/Estonia/120129/2019	A / H3N2		Europe / Estonia	2019-03-21	Health Protection Inspectorate	Crick Worldwide Influenza Centre
EPI_ISL_372624	A/Florida/9038/2019	A / H3N2		North America / United States / Florida	2019-03-15			Gruner,W.E.; Fries,A.C.; Garrett,C.M.; Powell,M.L.; Minnich,D.E.; Couch,M.R.; Hanson,J.F.; DeMarcus,L.S.; Crum,M.E.; Bogue,A.L.; Federinko,S.P.; Macias,E.A.; West,C.A.; Dane,D.J.
EPI_ISL_372540	A/Washington/9755/2019	A / H3N2		North America / United States / Washington	2019-03-24			Gruner,W.E.; Fries,A.C.; Garrett,C.M.; Powell,M.L.; Minnich,D.E.; Couch,M.R.; Hanson,J.F.; DeMarcus,L.S.; Crum,M.E.; Bogue,A.L.; Federinko,S.P.; Macias,E.A.; West,C.A.; Dane,D.J.
EPI_ISL_355220	A/Sweden/40/2019	A / H3N2		Europe / Sweden / Vastra Gotalands lan	2019-01-30		Public Health Agency of Sweden
EPI_ISL_357190	A/Belgium/S1383/2019	A / H3N2		Europe / Belgium	2019-02-11	Sciensano (Scientific Institute of Public Health)	SCIENSANO
EPI_ISL_357140	A/Belgium/G0345/2019	A / H3N2		Europe / Belgium	2019-03-05	Sciensano (Scientific Institute of Public Health)	SCIENSANO
EPI_ISL_356434	A/FUKUOKA-C/18/2019	A / H3N2		Asia / Japan	2019-02-06	Fukuoka City Institute for Hygiene and the Environment	National Institute of Infectious Diseases (NIID)	Kuwahara,Tomoko;Takashita,Emi;Fujisaki,Seiichiro;Shirakura,Masayuki;Watanabe,Shinji;Odagiri,Takato
EPI_ISL_341338	A/Erzurum/E14/2018	A / H3N2		Asia / Turkey	2018-12-14	Refik Saydam National Public Health Agency	Ministry of Health Turkey
EPI_ISL_341330	A/Trabzon/908/2018	A / H3N2		Asia / Turkey	2018-12-26	Refik Saydam National Public Health Agency	Ministry of Health Turkey
EPI_ISL_341327	A/Istanbul/2045/2018	A / H3N2		Asia / Turkey	2018-12-26	Refik Saydam National Public Health Agency	Ministry of Health Turkey
EPI_ISL_341105	A/Alaska/04/2019	A / H3N2		North America / United States / Alaska	2019-01-12	Alaska State Virology Lab	Centers for Disease Control and Prevention
EPI_ISL_340914	A/Netherlands/00254/2019	A / H3N2		Europe / Netherlands / Doetinchem	2019-02-03	Erasmus Medical Center	Erasmus Medical Center
EPI_ISL_340580	A/Ontario/RV0715/2019	A / H3N2		North America / Canada / ON	2019-01-05	Ontario Agency for Health Protection and Promotion (OAHPP)	Public Health Agency of Canada (PHAC)	Bastien, N.; Grenkow, D.; Hart, L.; Normand, S.; Powell, A.; Li, Y.
EPI_ISL_340509	A/Netherlands/00169/2019	A / H3N2		Europe / Netherlands / Rotterdam	2019-01-29	Erasmus Medical Center	Erasmus Medical Center
EPI_ISL_359485	A/Michigan/143/2019	A / H3N2		North America / United States / Michigan	2019-02-20	University of Michigan SPH EPID	Centers for Disease Control and Prevention
EPI_ISL_359406	A/Pennsylvania/744/2019	A / H3N2		North America / United States / Pennsylvania	2019-03-07	Children's Hospital of Pittsburgh UPMC	Centers for Disease Control and Prevention
EPI_ISL_359014	A/Texas/79/2019	A / H3N2		North America / United States / Texas	2019-01-28	Baylor Scott and White Health	Centers for Disease Control and Prevention
EPI_ISL_358888	A/Pennsylvania/547/2019	A / H3N2		North America / United States / Pennsylvania	2019-02-08	Children's Hospital of Pittsburgh UPMC	Centers for Disease Control and Prevention
EPI_ISL_358760	A/Washington/217/2018	A / H3N2		North America / United States / Washington	2018-12-28	Marshfield Clinic Research Foundation	Centers for Disease Control and Prevention
EPI_ISL_358708	A/Pennsylvania/19/2019	A / H3N2		North America / United States / Pennsylvania	2019-01-11	Children's Hospital of Pittsburgh UPMC	Centers for Disease Control and Prevention
EPI_ISL_358022	A/Bayern/96/2019	A / H3N2		Europe / Germany	2019-03-19	Robert Koch Institute Nationales Referenzzentrum für Influenza	Crick Worldwide Influenza Centre
EPI_ISL_359992	A/Washington/264/2019	A / H3N2		North America / United States / Washington	2019-02-25	Marshfield Clinic Research Foundation	Centers for Disease Control and Prevention
EPI_ISL_359898	A/Wisconsin/278/2019	A / H3N2		North America / United States / Wisconsin	2019-03-11	Marshfield Clinic Research Foundation	Centers for Disease Control and Prevention
EPI_ISL_359878	A/Wisconsin/232/2019	A / H3N2		North America / United States / Wisconsin	2019-03-06	Marshfield Clinic Research Foundation	Centers for Disease Control and Prevention
EPI_ISL_343204	A/England/769/2018	A / H3N2		Europe / United Kingdom / MANCHESTER	2018-12-14	Microbiology Services Colindale, Public Health England	Microbiology Services Colindale, Public Health England	Galiano,M.
EPI_ISL_395352	A/Lebanon/1427/2016	A / H3N2		Asia / Lebanon	2016-03-03	Rafic Hariri University Hospital 4th floor DNA/Research Lab	Crick Worldwide Influenza Centre
EPI_ISL_395351	A/Lebanon/1395/2016	A / H3N2		Asia / Lebanon	2016-02-29	Rafic Hariri University Hospital 4th floor DNA/Research Lab	Crick Worldwide Influenza Centre
EPI_ISL_393737	A/Kilifi/081/2016	A / H3N2		Africa / Kenya / Matsangoni Health Centre, Kilifi	2016-02-18	KEMRI-Wellcome Trust Research Programme CGMRC	KEMRI Wellcome Trust Research Programme (KWTRP)
EPI_ISL_311692	A/Singapore/Inftt-16-00612/2016	A / H3N2		Asia / Singapore	2016-06-02	WHO Collaborating Centre for Reference and Research on Influenza	Centers for Disease Control and Prevention
EPI_ISL_280468	A/Smolensk/CRIE-44/2016	A / H3N2		Europe / Russian Federation	2016-12-07			Yatsyshina,S.B.; Renteeva,A.N.; Valdokhina,A.S.; Tomskaya,J.O.; Bulanenko,V.P.; Shipulin,G.A.
EPI_ISL_247076	A/Slovenia/2732/2016	A / H3N2		Europe / Slovenia	2016-12-28	National Laboratory for Health Environment and Food	National Laboratory for Health Environment and Food
EPI_ISL_245973	A/Taiwan/825/2016	A / H3N2		Asia / Taiwan	2016-10-17	Center for Disease Control	National Institute of Infectious Diseases (NIID)	Kuwahara,Tomoko;Takashita,Emi;Fujisaki,Seiichiro;Shirakura,Masayuki;Watanabe,Shinji;Odagiri,Takato
EPI_ISL_230349	A/Utah/41/2016	A / H3N2		North America / United States / Utah	2016-05-24	Utah Department of Health	Centers for Disease Control and Prevention
EPI_ISL_230340	A/Hawaii/46/2016	A / H3N2		North America / United States / Hawaii	2016-03-31	State of Hawaii Department of Health	Centers for Disease Control and Prevention
EPI_ISL_230337	A/Hawaii/54/2016	A / H3N2		North America / United States / Hawaii	2016-05-21	State of Hawaii Department of Health	Centers for Disease Control and Prevention
EPI_ISL_230329	A/Pennsylvania/74/2016	A / H3N2		North America / United States / Pennsylvania	2016-05-23	Pennsylvania Department of Health	Centers for Disease Control and Prevention
EPI_ISL_230328	A/Pennsylvania/72/2016	A / H3N2		North America / United States / Pennsylvania	2016-05-03	Pennsylvania Department of Health	Centers for Disease Control and Prevention
EPI_ISL_230309	A/Hong Kong/1704/2016	A / H3N2		Asia / Hong Kong (SAR)	2016-05-15	Government Virus Unit	Centers for Disease Control and Prevention
EPI_ISL_229807	A/OSAKA-C/2008/2016	A / H3N2		Asia / Japan	2016-03-20	Osaka City Institute of Public Health and Environmental Sciences	National Institute of Infectious Diseases (NIID)	Takashita,Emi; Fujisaki,Seiichiro; Shirakura,Masayuki; Watanabe,Shinji; Odagiri,Takato
EPI_ISL_229802	A/SAPPORO/69/2016	A / H3N2		Asia / Japan	2016-02-23	Sapporo City Institute of Public Health	National Institute of Infectious Diseases (NIID)	Takashita,Emi; Fujisaki,Seiichiro; Shirakura,Masayuki; Watanabe,Shinji; Odagiri,Takato
EPI_ISL_214556	A/Utah/14/2016	A / H3N2		North America / United States / Utah	2016-02-09	Utah Department of Health	Centers for Disease Control and Prevention
EPI_ISL_214553	A/Texas/29/2016	A / H3N2		North America / United States / Texas	2016-02-09	Texas Department of State Health Services-Laboratory Services	Centers for Disease Control and Prevention
EPI_ISL_214534	A/Indiana/25/2016	A / H3N2		North America / United States / Indiana	2016-02-16	Indiana State Department of Health Laboratories	Centers for Disease Control and Prevention
EPI_ISL_213331	A/Prahova/192120/2016	A / H3N2		Europe / Romania / Judetul Prahova	2016-02-18	Cantacuzino Institute	Cantacuzino Institute	Lazar,M;Necula,G;Dinu,S;Oprea,M;Ivanciuc,A;Lupulescu,E
EPI_ISL_265182	A/Ontario/RV0098/2017	A / H3N2		North America / Canada / ON	2016-11-29	Ontario Agency for Health Protection and Promotion (OAHPP)	Public Health Agency of Canada (PHAC)	Bastien, N.; Grenkow, D.; Hart, L.; Normand, S.; Powell, A.; Li, Y.
EPI_ISL_265180	A/Ontario/RV0096/2017	A / H3N2		North America / Canada / ON	2016-11-29	Ontario Agency for Health Protection and Promotion (OAHPP)	Public Health Agency of Canada (PHAC)	Bastien, N.; Grenkow, D.; Hart, L.; Normand, S.; Powell, A.; Li, Y.
EPI_ISL_264820	A/Manitoba/RV0134/2017	A / H3N2		North America / Canada / MB	2016-12-30		Public Health Agency of Canada (PHAC)	Bastien, N.; Grenkow, D.; Hart, L.; Normand, S.; Powell, A.; Li, Y.
EPI_ISL_264587	A/Alberta/RV3176/2016	A / H3N2		North America / Canada / AB	2016-10-26	Provincial Laboratory of Public Health for Southern Alberta	Public Health Agency of Canada (PHAC)	Bastien, N.; Grenkow, D.; Hart, L.; Normand, S.; Powell, A.; Li, Y.
EPI_ISL_264586	A/Alberta/RV3175/2016	A / H3N2		North America / Canada / AB	2016-11-06	Provincial Laboratory of Public Health for Southern Alberta	Public Health Agency of Canada (PHAC)	Bastien, N.; Grenkow, D.; Hart, L.; Normand, S.; Powell, A.; Li, Y.
EPI_ISL_248484	A/England/64380522/2016	A / H3N2		Europe / United Kingdom / STOKE-ON-TRENT	2016-10-27	Microbiology Services Colindale, Public Health England	Microbiology Services Colindale, Public Health England	Galiano,M.
EPI_ISL_248036	A/South Dakota/5386/2016	A / H3N2		North America / United States / South Dakota	2016-04-07			Gruner,W.E.; Fries,A.C.; Garrett,C.M.; Powell,M.L.; Minnich,D.E.; Couch,M.R.; Hanson,J.F.; DeMarcus,L.S.; Smith,J.P.; Edwards,M.A.; Federinko,S.P.; Macias,E.A.; West,C.A.; Poel,J.R.
EPI_ISL_232515	A/Taiwan/657/2016	A / H3N2		Asia / Taiwan	2016-03-01	Center for Disease Control	National Institute of Infectious Diseases (NIID)	Takashita,Emi; Fujisaki,Seiichiro; Shirakura,Masayuki; Watanabe,Shinji; Odagiri,Takato
EPI_ISL_232105	A/Honduras/7828/2016	A / H3N2		North America / Honduras	2016-04-26	Laboratorio Nacional de Virologia	Centers for Disease Control and Prevention
EPI_ISL_232091	A/Ethiopia/1583/2016	A / H3N2		Africa / Ethiopia	2016-05-11	Ethiopian Public Health Institute, National Influenza Laboratory	Centers for Disease Control and Prevention
EPI_ISL_231818	A/South Africa/R3703/2016	A / H3N2		Africa / South Africa	2016-06-13	National Institute for Communicable Disease	Crick Worldwide Influenza Centre
EPI_ISL_231817	A/South Africa/R3620/2016	A / H3N2		Africa / South Africa	2016-06-08	National Institute for Communicable Disease	Crick Worldwide Influenza Centre
EPI_ISL_215622	A/California/36/2016	A / H3N2		North America / United States / California	2016-02-06	California Department of Health Services	Centers for Disease Control and Prevention
EPI_ISL_265325	A/Ontario/RV0432/2017	A / H3N2		North America / Canada / ON	2016-12-18	Ontario Agency for Health Protection and Promotion (OAHPP)	Public Health Agency of Canada (PHAC)	Bastien, N.; Grenkow, D.; Hart, L.; Normand, S.; Powell, A.; Li, Y.
EPI_ISL_265315	A/Ontario/RV0422/2017	A / H3N2		North America / Canada / ON	2016-12-26	Ontario Agency for Health Protection and Promotion (OAHPP)	Public Health Agency of Canada (PHAC)	Bastien, N.; Grenkow, D.; Hart, L.; Normand, S.; Powell, A.; Li, Y.
EPI_ISL_249265	A/Perth/186/2016	A / H3N2		Oceania / Australia / Western Australia / Leederville	2016-09-01	Pathwest QE II Medical Centre	WHO Collaborating Centre for Reference and Research on Influenza	Deng,Y-M.; Iannello,P.; Spirason,N.; Lau,H.; Kaye,M.; Komadina,N.
EPI_ISL_249198	A/Brisbane/316/2016	A / H3N2		Oceania / Australia / Queensland / Nambour	2016-12-08	Queensland Health Forensic and Scientific Services	WHO Collaborating Centre for Reference and Research on Influenza	Deng,Y-M.; Iannello,P.; Spirason,N.; Lau,H.; Kaye,M.; Komadina,N.
EPI_ISL_233423	A/Oman/5480/2016	A / H3N2		Asia / Oman	2016-07-08	Central Public Health Laboratory, Ministry of Health	Centers for Disease Control and Prevention
EPI_ISL_233359	A/Victoria/544/2016	A / H3N2		Oceania / Australia / Victoria / South Yarra	2016-07-26	Monash Medical Centre	WHO Collaborating Centre for Reference and Research on Influenza
EPI_ISL_233348	A/South Africa/R3157/2016	A / H3N2		Africa / South Africa / Kwazulu Natal	2016-05-30	National Institute for Communicable Disease	WHO Collaborating Centre for Reference and Research on Influenza
EPI_ISL_233319	A/Sydney/130/2016	A / H3N2		Oceania / Australia / New South Wales / Glenmore Park	2016-07-12	Westmead Hospital	WHO Collaborating Centre for Reference and Research on Influenza
EPI_ISL_233305	A/Christchurch/7/2016	A / H3N2		Oceania / New Zealand / Canterbury	2016-06-07	Institute of Environmental Science and Research (ESR)	WHO Collaborating Centre for Reference and Research on Influenza
EPI_ISL_233300	A/South Auckland/17/2016	A / H3N2		Oceania / New Zealand / Auckland / Waitemata	2016-06-23	Institute of Environmental Science and Research (ESR)	WHO Collaborating Centre for Reference and Research on Influenza
EPI_ISL_233290	A/Victoria/2045/2016	A / H3N2		Oceania / Australia / Victoria	2016-07-16	Alfred Hospital	WHO Collaborating Centre for Reference and Research on Influenza
EPI_ISL_233287	A/New Caledonia/56/2016	A / H3N2		Oceania / New Caledonia	2016-07-26	Institut Pasteur New Caledonia	WHO Collaborating Centre for Reference and Research on Influenza
EPI_ISL_233265	A/Fiji/48/2016	A / H3N2		Oceania / Fiji / Vanua Levu	2016-05-13	National Centre for Scientific Services for Virology and Vector Borne Diseases	WHO Collaborating Centre for Reference and Research on Influenza
EPI_ISL_233262	A/Fiji/42/2016	A / H3N2		Oceania / Fiji / Vitu Levu	2016-05-18	National Centre for Scientific Services for Virology and Vector Borne Diseases	WHO Collaborating Centre for Reference and Research on Influenza
EPI_ISL_233260	A/Fiji/67/2016	A / H3N2		Oceania / Fiji / Vanua Levu	2016-05-11	National Centre for Scientific Services for Virology and Vector Borne Diseases	WHO Collaborating Centre for Reference and Research on Influenza
EPI_ISL_233252	A/Fiji/55/2016	A / H3N2		Oceania / Fiji / Vitu Levu	2016-05-23	National Centre for Scientific Services for Virology and Vector Borne Diseases	WHO Collaborating Centre for Reference and Research on Influenza
EPI_ISL_233251	A/Fiji/53/2016	A / H3N2		Oceania / Fiji / Vitu Levu	2016-05-17	National Centre for Scientific Services for Virology and Vector Borne Diseases	WHO Collaborating Centre for Reference and Research on Influenza
EPI_ISL_232849	A/Izmir/3575/2016	A / H3N2		Asia / Turkey	2016-02-13	Refik Saydam National Public Health Agency	Crick Worldwide Influenza Centre
EPI_ISL_232844	A/Ghana/FS-16-0695/2016	A / H3N2		Africa / Ghana	2016-05-23	University of Ghana	Crick Worldwide Influenza Centre
EPI_ISL_232812	A/South Auckland/34/2016	A / H3N2		Oceania / New Zealand / Auckland / Manukau	2016-07-22	Institute of Environmental Science and Research (ESR)	WHO Collaborating Centre for Reference and Research on Influenza	Deng,Y-M.; Iannello,P.; Spirason,N.; Lau,H.; Komadina,N.
EPI_ISL_232809	A/Wellington/3/2016	A / H3N2		Oceania / New Zealand / Wellington	2016-07-19	Institute of Environmental Science and Research (ESR)	WHO Collaborating Centre for Reference and Research on Influenza	Deng,Y-M.; Iannello,P.; Spirason,N.; Lau,H.; Komadina,N.
EPI_ISL_232558	A/New York/85/2016	A / H3N2		North America / United States / New York	2016-07-13	New York State Department of Health	Centers for Disease Control and Prevention
EPI_ISL_232545	A/South Africa/4989/2016	A / H3N2		Africa / South Africa	2016-07-18	National Institute for Communicable Disease	Centers for Disease Control and Prevention
EPI_ISL_232539	A/Hawaii/58/2016	A / H3N2		North America / United States / Hawaii	2016-06-24	State of Hawaii Department of Health	Centers for Disease Control and Prevention
EPI_ISL_232534	A/Temuco/50233/2016	A / H3N2		South America / Chile	2016-07-13	Instituto de Salud Publica de Chile	Centers for Disease Control and Prevention
EPI_ISL_232516	A/Taiwan/726/2016	A / H3N2		Asia / Taiwan	2016-03-05	Center for Disease Control	National Institute of Infectious Diseases (NIID)	Takashita,Emi; Fujisaki,Seiichiro; Shirakura,Masayuki; Watanabe,Shinji; Odagiri,Takato
EPI_ISL_216832	A/Bucuresti/194461/2016	A / H3N2		Europe / Romania / Municipiul Bucuresti	2016-03-16	Cantacuzino Institute	Cantacuzino Institute	Lazar,M; Oprea,M; Dinu,S; Cherciu,C; Lupulescu,E
EPI_ISL_382598	A/Basel/USB002071.4/2016	A / H3N2		Europe / Switzerland	2016-12-21			Mueller,N.F.; Wuethrich,D.; Seth-Smith,H.M.; Hollenstein,Y.; Syedbasha,M.; Lang,D.; Neher,R.A.; Dubuis,O.; Negele,M.; Buser,A.; Nickel,C.H.; Ritz,N.; Zeller,A.; Lang,B.M.; Hadfield,J.; Bedford,T.; Battegay,M.; Schneider-Sliwa,R.; Egli,A.; Stadler,T.
EPI_ISL_267805	A/Maryland/5606/2016	A / H3N2		North America / United States / Maryland	2016-08-13			Gruner,W.E.; Fries,A.C.; Garrett,C.M.; Powell,M.L.; Minnich,D.E.; Couch,M.R.; Hanson,J.F.; DeMarcus,L.S.; Smith,J.P.; Edwards,M.A.; Federinko,S.P.; Macias,E.A.; West,C.A.; Poel,J.R.
EPI_ISL_267716	A/Gaziantep/1950/2016	A / H3N2		Asia / Turkey	2016-12-14	Refik Saydam National Public Health Agency	Crick Worldwide Influenza Centre
EPI_ISL_250293	A/Milano/75/2016	A / H3N2		Europe / Italy / Lombardy / Province of Milan	2016-11-15	University of Milan	Istituto Superiore di Sanità (ISS)
EPI_ISL_249963	A/Guyane/501/2016	A / H3N2		South America / French Guiana	2016-11-27	National Influenza Center French Guiana and French Indies	Centers for Disease Control and Prevention
EPI_ISL_235106	A/Iowa/24/2016	A / H3N2		North America / United States / Iowa	2016-09-02	Iowa State Hygienic Laboratory	Centers for Disease Control and Prevention
EPI_ISL_235105	A/Wisconsin/78/2016	A / H3N2		North America / United States / Wisconsin	2016-09-07	Wisconsin State Laboratory of Hygiene	Centers for Disease Control and Prevention
EPI_ISL_235104	A/Uganda/0182/2016	A / H3N2		Africa / Uganda	2016-06-09	Uganda Virus Research Institute (UVRI), National Influenza Center	Centers for Disease Control and Prevention
EPI_ISL_235081	A/Texas/189/2016	A / H3N2		North America / United States / Texas	2016-09-06	Texas Department of State Health Services-Laboratory Services	Centers for Disease Control and Prevention
EPI_ISL_235065	A/New Zealand/0829/2016	A / H3N2		Oceania / New Zealand	2016-08-19	Institute of Environmental Science & Research	Centers for Disease Control and Prevention
EPI_ISL_235061	A/New Zealand/0635/2016	A / H3N2		Oceania / New Zealand	2016-08-25	Institute of Environmental Science & Research	Centers for Disease Control and Prevention
EPI_ISL_234221	A/Victoria/581/2016	A / H3N2		Oceania / Australia / Victoria / Dandenong	2016-08-17	Monash Medical Centre	WHO Collaborating Centre for Reference and Research on Influenza	Deng,Y-M.; Iannello,P.; Spirason,N.; Lau,H.; Komadina,N.
EPI_ISL_234198	A/Victoria/557/2016	A / H3N2		Oceania / Australia / Victoria / Cranbourne	2016-08-11	Monash Medical Centre	WHO Collaborating Centre for Reference and Research on Influenza	Deng,Y-M.; Iannello,P.; Spirason,N.; Lau,H.; Komadina,N.
EPI_ISL_234181	A/Newcastle/104/2016	A / H3N2		Oceania / Australia / New South Wales / Fosterton	2016-08-07	John Hunter Hospital	WHO Collaborating Centre for Reference and Research on Influenza	Deng,Y-M.; Iannello,P.; Spirason,N.; Lau,H.; Komadina,N.
EPI_ISL_234171	A/Victoria/803/2016	A / H3N2		Oceania / Australia / Victoria / Macleod	2016-08-13	Austin Health	WHO Collaborating Centre for Reference and Research on Influenza	Deng,Y-M.; Iannello,P.; Spirason,N.; Lau,H.; Komadina,N.
EPI_ISL_234148	A/South Auckland/18/2016	A / H3N2		Oceania / New Zealand / Auckland / Manukau	2016-07-06	Institute of Environmental Science & Research	WHO Collaborating Centre for Reference and Research on Influenza	Deng,Y-M.; Iannello,P.; Spirason,N.; Lau,H.; Komadina,N.
EPI_ISL_234143	A/South Africa/R4336/2016	A / H3N2		Africa / South Africa / Kwazulu Natal	2016-06-30	National Institute for Communicable Disease	WHO Collaborating Centre for Reference and Research on Influenza	Deng,Y-M.; Iannello,P.; Spirason,N.; Lau,H.; Komadina,N.
EPI_ISL_234129	A/Sydney/1069/2016	A / H3N2		Oceania / Australia / New South Wales / Shellharbour	2016-08-16	Institute of Medical and Veterinary Science (IMVS)	WHO Collaborating Centre for Reference and Research on Influenza	Deng,Y-M.; Iannello,P.; Spirason,N.; Lau,H.; Komadina,N.
EPI_ISL_234124	A/Sydney/1058/2016	A / H3N2		Oceania / Australia / New South Wales / Milperrra	2016-08-16	Institute of Medical and Veterinary Science (IMVS)	WHO Collaborating Centre for Reference and Research on Influenza	Deng,Y-M.; Iannello,P.; Spirason,N.; Lau,H.; Komadina,N.
EPI_ISL_234091	A/Victoria/61/2016	A / H3N2		Oceania / Australia / Victoria / Mont Albert	2016-08-04	Victorian Infectious Diseases Reference Laboratory	WHO Collaborating Centre for Reference and Research on Influenza	Deng,Y-M.; Iannello,P.; Spirason,N.; Lau,H.; Komadina,N.
EPI_ISL_234083	A/Perth/83/2016	A / H3N2		Oceania / Australia / Western Australia / Albany	2016-08-01	Pathwest QE II Medical Centre	WHO Collaborating Centre for Reference and Research on Influenza	Deng,Y-M.; Iannello,P.; Spirason,N.; Lau,H.; Komadina,N.
EPI_ISL_234082	A/Perth/76/2016	A / H3N2		Oceania / Australia / Western Australia / Geraldton	2016-07-14	Pathwest QE II Medical Centre	WHO Collaborating Centre for Reference and Research on Influenza	Deng,Y-M.; Iannello,P.; Spirason,N.; Lau,H.; Komadina,N.
EPI_ISL_234078	A/Victoria/67/2016	A / H3N2		Oceania / Australia / Victoria / Balwyn	2016-08-11	Victorian Infectious Diseases Reference Laboratory	WHO Collaborating Centre for Reference and Research on Influenza	Deng,Y-M.; Iannello,P.; Spirason,N.; Lau,H.; Komadina,N.
EPI_ISL_234043	A/Hong Kong/2389/2016	A / H3N2		Asia / Hong Kong (SAR)	2016-08-09	Government Virus Unit	Centers for Disease Control and Prevention
EPI_ISL_234040	A/Hawaii/64/2016	A / H3N2		North America / United States / Hawaii	2016-08-03	State of Hawaii Department of Health	Centers for Disease Control and Prevention
EPI_ISL_234033	A/Orebro/2/2016	A / H3N2		Europe / Sweden / Orebro lan	2016-09-01		Public Health Agency of Sweden
EPI_ISL_233865	A/South Australia/31/2016	A / H3N2		Oceania / Australia / South Australia / Wallaroo	2016-06-10	Institute of Medical and Veterinary Science (IMVS)	WHO Collaborating Centre for Reference and Research on Influenza	Deng,Y-M.; Iannell,P.; Spirason,N.; Lau,H.; Komadina,N
EPI_ISL_233843	A/Victoria/505/2016	A / H3N2		Oceania / Australia / Victoria	2016-06-01	Monash Medical Centre	WHO Collaborating Centre for Reference and Research on Influenza	Deng,Y-M.; Iannell,P.; Spirason,N.; Lau,H.; Komadina,N
EPI_ISL_233638	A/Lund/6/2016	A / H3N2		Europe / Sweden / Skane lan	2016-08-22		Public Health Agency of Sweden
EPI_ISL_233479	A/Oman/5468/2016	A / H3N2		Asia / Oman	2016-07-05	Central Public Health Laboratory, Ministry of Health	Centers for Disease Control and Prevention
EPI_ISL_233477	A/Oman/5217/2016	A / H3N2		Asia / Oman	2016-06-14	Central Public Health Laboratory, Ministry of Health	Centers for Disease Control and Prevention
EPI_ISL_233450	A/Bangladesh/5010/2016	A / H3N2		Asia / Bangladesh	2016-06-27	icddr,b International Centre for Diarrhoeal Disease Research, Bangladesh	Centers for Disease Control and Prevention
EPI_ISL_233446	A/Bangladesh/4017/2016	A / H3N2		Asia / Bangladesh	2016-06-20	icddr,b International Centre for Diarrhoeal Disease Research, Bangladesh	Centers for Disease Control and Prevention
EPI_ISL_233441	A/Arizona/67/2016	A / H3N2		North America / United States / Arizona	2016-05-04	Arizona Department of Health Services	Centers for Disease Control and Prevention
EPI_ISL_267996	A/Kosovo/915/2016	A / H3N2		Europe / Kosovo	2016-10-31	National Institute of Public Health of Kosova	Crick Worldwide Influenza Centre
EPI_ISL_237323	A/California/126/2016	A / H3N2		North America / United States / California	2016-08-10	California Department of Health Services	Centers for Disease Control and Prevention
EPI_ISL_235534	A/Bangladesh/2176/2016	A / H3N2		Asia / Bangladesh	2016-07-10	icddr,b International Centre for Diarrhoeal Disease Research, Bangladesh	Centers for Disease Control and Prevention
EPI_ISL_235532	A/Tanzania/2207/2016	A / H3N2		Africa / Tanzania, United Republic of	2016-04-13	National Influenza Lab	Centers for Disease Control and Prevention
EPI_ISL_220365	A/Iowa/10/2016	A / H3N2		North America / United States / Iowa	2016-04-03	Iowa State Hygienic Laboratory	Centers for Disease Control and Prevention
EPI_ISL_220329	A/Florida/38/2016	A / H3N2		North America / United States / Florida	2016-03-13	Florida Department of Health-Tampa	Centers for Disease Control and Prevention
EPI_ISL_220319	A/Minnesota/30/2016	A / H3N2		North America / United States / Minnesota	2016-03-05	Minnesota Department of Health	Centers for Disease Control and Prevention
EPI_ISL_220291	A/Texas/77/2016	A / H3N2		North America / United States / Texas	2016-02-11	Texas Childrens Hospital	Centers for Disease Control and Prevention
EPI_ISL_220285	A/Tennessee/03/2016	A / H3N2		North America / United States / Tennessee	2016-03-04	Vanderbilt University Medical Center	Centers for Disease Control and Prevention
EPI_ISL_219242	A/North Dakota/19/2016	A / H3N2		North America / United States / North Dakota	2016-03-05	North Dakota Department of Health	Centers for Disease Control and Prevention
EPI_ISL_219240	A/Pennsylvania/20/2016	A / H3N2		North America / United States / Pennsylvania	2016-02-29	UPMC-CLB Dept of Microbiology	Centers for Disease Control and Prevention
EPI_ISL_238736	A/California/145/2016	A / H3N2		North America / United States / California	2016-10-17	California Department of Health Services	Centers for Disease Control and Prevention
EPI_ISL_238734	A/Tennessee/29/2016	A / H3N2		North America / United States / Tennessee	2016-10-25	Tennessee Department of Health Laboratory-Nashville	Centers for Disease Control and Prevention
EPI_ISL_238685	A/North Carolina/57/2016	A / H3N2		North America / United States / North Carolina	2016-10-17	North Carolina State Laboratory of Public Health	Centers for Disease Control and Prevention
EPI_ISL_238142	A/Dijon/2902/2016	A / H3N2		Europe / France / Bourgogne	2016-10-20		Institut Pasteur
EPI_ISL_238137	A/Picardie/2850/2016	A / H3N2		Europe / France / Picardie	2016-10-14		Institut Pasteur
EPI_ISL_237671	A/Saint Etienne/1558/2016	A / H3N2		Europe / France	2016-03-14	CNR Virus des Infections Respiratoires - France SUD	Crick Worldwide Influenza Centre
EPI_ISL_237659	A/South-Africa/R5063/2016	A / H3N2		Africa / South Africa	2016-07-20	National Institute for Communicable Disease	Crick Worldwide Influenza Centre
EPI_ISL_237628	A/Jordan/30128/2016	A / H3N2		Asia / Jordan	2016-03-30	Laboratory Directorate	Crick Worldwide Influenza Centre
EPI_ISL_237610	A/Ghana/DARI-16-0119/2016	A / H3N2		Africa / Ghana	2016-06-20	University of Ghana	Crick Worldwide Influenza Centre
EPI_ISL_237585	A/Cameroon/5663/2016	A / H3N2		Africa / Cameroon	2016-06-22	Centre Pasteur du Cameroun	Crick Worldwide Influenza Centre
EPI_ISL_237581	A/Cameroon/4550/2016	A / H3N2		Africa / Cameroon	2016-06-02	Centre Pasteur du Cameroun	Crick Worldwide Influenza Centre
EPI_ISL_237569	A/TOKYO/16326/2016	A / H3N2		Asia / Japan	2016-09-14	Tokyo Metropolitan Institute of Public Health	National Institute of Infectious Diseases (NIID)	Kuwahara,Tomoko;Takashita,Emi;Fujisaki,Seiichiro;Shirakura,Masayuki;Watanabe,Shinji;Odagiri,Takato
EPI_ISL_237440	A/Nevada/38/2016	A / H3N2		North America / United States / Nevada	2016-09-22	Nevada State Health Laboratory	Centers for Disease Control and Prevention
EPI_ISL_237430	A/Arizona/70/2016	A / H3N2		North America / United States / Arizona	2016-09-27	Arizona Department of Health Services	Centers for Disease Control and Prevention
EPI_ISL_222043	A/Nevada/30/2016	A / H3N2		North America / United States / Nevada	2016-04-03	Nevada State Health Laboratory	Centers for Disease Control and Prevention
EPI_ISL_221320	A/Serbia-NS/1665/2016	A / H3N2		Europe / Serbia	2016-03-07	Institute of Public Health	Crick Worldwide Influenza Centre
EPI_ISL_272191	A/Alberta/96/2016	A / H3N2		North America / Canada / Alberta	2016-03-01			Skowronski,D.M.; Chambers,C.; Sabaiduc,S.; De Serres,G.; Winter,A.-L.; Dickinson,J.A.; Gubbay,J.B.; Drews,S.J.; Charest,H.; Bastien,N.; Li,Y.; Krajden,M.
EPI_ISL_255750	A/Karachay-Cherkess/CRIE-39/2016	A / H3N2		Europe / Russian Federation / Karachay-Cherkess Republic	2016-11-30		Central Research Institute of Epidemiology	Svetlana,Yatsyshina; Anna,Renteeva; Anna,Valdokhina; Yulia,Tomskaya; German,Shipulin
EPI_ISL_255554	A/South Australia/64/2016	A / H3N2		Oceania / Australia / South Australia / Clovelly Park	2016-07-18	Institute of Medical and Veterinary Science (IMVS)	WHO Collaborating Centre for Reference and Research on Influenza	Deng,Y-M.; Iannello,P.; Spirason,N.; Lau,H.; Kaye,M.; Komadina,N.
EPI_ISL_239712	A/North Carolina/59/2016	A / H3N2		North America / United States / North Carolina	2016-11-15	North Carolina State Laboratory of Public Health	Centers for Disease Control and Prevention
EPI_ISL_239626	A/Bretagne/3014/2016	A / H3N2		Europe / France / Bretagne	2016-11-22		Institut Pasteur
EPI_ISL_239623	A/Picardie/2913/2016	A / H3N2		Europe / France / Picardie	2016-10-28		Institut Pasteur
EPI_ISL_239601	A/AICHI/109/2016	A / H3N2		Asia / Japan	2016-09-23	Aichi Prefectural Institute of Public Health	National Institute of Infectious Diseases (NIID)	Kuwahara,Tomoko;Takashita,Emi;Fujisaki,Seiichiro;Shirakura,Masayuki;Watanabe,Shinji;Odagiri,Takato
EPI_ISL_239600	A/AICHI/108/2016	A / H3N2		Asia / Japan	2016-09-23	Aichi Prefectural Institute of Public Health	National Institute of Infectious Diseases (NIID)	Kuwahara,Tomoko;Takashita,Emi;Fujisaki,Seiichiro;Shirakura,Masayuki;Watanabe,Shinji;Odagiri,Takato
EPI_ISL_239540	A/Stockholm/44/2016	A / H3N2		Europe / Sweden / Stockholms lan	2016-11-08		Public Health Agency of Sweden
EPI_ISL_239519	A/Saudi Arabia/192866/2016	A / H3N2		Asia / Saudi Arabia	2016-09-13	Ministry of Health Riyadh	Crick Worldwide Influenza Centre
EPI_ISL_239406	A/Nordrhein-Westfalen/61/2016	A / H3N2		Europe / Germany	2016-11-17		Robert Koch Institute Nationales Referenzzentrum für Influenza
EPI_ISL_239313	A/Singapore/TT1186/2016	A / H3N2		Asia / Singapore	2016-08-25		Ministry of Health, Singapore
EPI_ISL_239184	A/Illinois/48/2016	A / H3N2		North America / United States / Illinois	2016-11-13	Illinois Department of Public Health-Carbondale	Centers for Disease Control and Prevention
EPI_ISL_239168	A/California/156/2016	A / H3N2		North America / United States / California	2016-10-15	California Department of Health Services	Centers for Disease Control and Prevention
EPI_ISL_239122	A/Singapore/KK0818/2016	A / H3N2		Asia / Singapore	2016-07-19		Ministry of Health, Singapore
EPI_ISL_223194	A/Wisconsin/65/2016	A / H3N2		North America / United States / Wisconsin	2016-04-25	Wisconsin State Laboratory of Hygiene	Centers for Disease Control and Prevention
EPI_ISL_223079	A/Nordrhein-Westfalen/39/2016	A / H3N2		Europe / Germany	2016-03-03		Robert Koch Institute Nationales Referenzzentrum für Influenza	Wedde, M.; Duwe, S.; Schweiger, B.
EPI_ISL_272733	A/Shiraz/34/2016	A / H3N2		Asia / Iran, Islamic Republic of	2016-10-14			Edalat,F.; Pirbonyeh,N.; Moattari,A.; Sarvari,J.; Rashidi,O.
EPI_ISL_240320	A/New Zealand/1000/2016	A / H3N2		Oceania / New Zealand	2016-09-06	Institute of Environmental Science & Research	Centers for Disease Control and Prevention
EPI_ISL_240308	A/New Zealand/1165/2016	A / H3N2		Oceania / New Zealand	2016-09-16	Institute of Environmental Science & Research	Centers for Disease Control and Prevention
EPI_ISL_240151	A/Honduras/9633/2016	A / H3N2		North America / Honduras	2016-11-09	Laboratorio Nacional de Virologia	Centers for Disease Control and Prevention
EPI_ISL_240149	A/Honduras/9489/2016	A / H3N2		North America / Honduras	2016-10-26	Laboratorio Nacional de Virologia	Centers for Disease Control and Prevention
EPI_ISL_239946	A/Newcastle/189/2016	A / H3N2		Oceania / Australia / New South Wales / Maitland	2016-09-14	John Hunter Hospital	WHO Collaborating Centre for Reference and Research on Influenza	Deng,Y-M.; Iannello,P.; Spirason,N.; Lau,H.; Kaye,M., Komadina,N.
EPI_ISL_239940	A/Townsville/33/2016	A / H3N2		Oceania / Australia / Queensland / Townsville	2016-09-12	Queensland Health Forensic and Scientific Services	WHO Collaborating Centre for Reference and Research on Influenza	Deng,Y-M.; Iannello,P.; Spirason,N.; Lau,H.; Kaye,M., Komadina,N.
EPI_ISL_239847	A/Victoria/140/2016	A / H3N2		Oceania / Australia / Victoria	2016-11-04	Victorian Infectious Diseases Reference Laboratory	WHO Collaborating Centre for Reference and Research on Influenza	Deng,Y-M; Iannello,P; Spirason,N; Lau,H; Kaye,M; Komadina,N.
EPI_ISL_239826	A/South Australia/118/2016	A / H3N2		Oceania / Australia / South Australia / Elizabeth Vale	2016-10-18	Institute of Medical and Veterinary Science (IMVS)	WHO Collaborating Centre for Reference and Research on Influenza	Deng,Y-M.; Iannello,P.; Spirason,N.; Lau,H.; Kaye,M., Komadina,N.
EPI_ISL_239796	A/Saudi Arabia/192245/2016	A / H3N2		Asia / Saudi Arabia	2016-09-10	Ministry of Health Riyadh	Crick Worldwide Influenza Centre
EPI_ISL_224027	A/Kentucky/22/2016	A / H3N2		North America / United States / Kentucky	2016-04-14	Kentucky Division of Laboratory Services	Centers for Disease Control and Prevention
EPI_ISL_224010	A/Florida/58/2016	A / H3N2		North America / United States / Florida	2016-04-10	Florida Department of Health-Tampa	Centers for Disease Control and Prevention
EPI_ISL_223668	A/Jordan/4470/2016	A / H3N2		Asia / Jordan	2016-03-27	Laboratory Directorate	Crick Worldwide Influenza Centre
EPI_ISL_1633470	A/Ningbo/17/2021	A / H3N2		Asia / China / Zhejiang Province / Ningbo port	2016-11-26	Ningbo international travel healthcare center	Ningbo International Travel Healthcare Center
EPI_ISL_290123	A/Thailand/CU_B19401/2016	A / H3N2		Asia / Thailand	2016-10-19			Suntronwong,N.; Klinfueng,S.; Vichiwattana,P.; Korkong,S.; Thongmee,T.; Vongpunsawad,S.; Poovorawan,Y.
EPI_ISL_290098	A/Thailand/CU-B18053/2016	A / H3N2		Asia / Thailand	2016-09-05			Suntronwong,N.; Klinfueng,S.; Vichiwattana,P.; Korkong,S.; Thongmee,T.; Vongpunsawad,S.; Poovorawan,Y.
EPI_ISL_290096	A/Thailand/CU-B18031/2016	A / H3N2		Asia / Thailand	2016-09-02			Suntronwong,N.; Klinfueng,S.; Vichiwattana,P.; Korkong,S.; Thongmee,T.; Vongpunsawad,S.; Poovorawan,Y.
EPI_ISL_289851	A/Perth/247/2016	A / H3N2		Oceania / Australia / Western Australia / Broome	2016-09-20	Pathwest QE II Medical Centre	WHO Collaborating Centre for Reference and Research on Influenza	Deng,Y-M.; Iannello,P.; Lau, H.; Kaye,M.; Todd,A.; Komadina,N.
EPI_ISL_289837	A/Perth/108/2016	A / H3N2		Oceania / Australia / Western Australia / Nightcliff	2016-08-02	Pathwest QE II Medical Centre	WHO Collaborating Centre for Reference and Research on Influenza	Deng,Y-M.; Iannello,P.; Lau, H.; Kaye,M.; Todd,A.; Komadina,N.
EPI_ISL_257874	A/Nicaragua/6831.07/2016	A / H3N2		North America / Nicaragua	2016-12-09	Laboratorio de Virologia, Direccion de Microbiologia	Centers for Disease Control and Prevention
EPI_ISL_257704	A/KAWASAKI/117/2016	A / H3N2		Asia / Japan	2016-10-24	Kawasaki City Institute of Public Health	National Institute of Infectious Diseases (NIID)	Kuwahara,Tomoko;Takashita,Emi;Fujisaki,Seiichiro;Shirakura,Masayuki;Watanabe,Shinji;Odagiri,Takato
EPI_ISL_257320	A/Novy Urengoy/1329/2016	A / H3N2		Europe / Russian Federation / Yamalo-Nenets Autonomous Okrug	2016-12-28		State Research Center of Virology and Biotechnology (VECTOR)	Ivan,Susloparov; Natalya,Goncharova; Natalya,Kolosova; Alexander,Durymanov; Tatyana,Ilyicheva; Alexander,Ryzhikov
EPI_ISL_241223	A/England/60640783/2016	A / H3N2		Europe / United Kingdom / GUILDFORD	2016-02-09	Microbiology Services Colindale, Public Health England	Microbiology Services Colindale, Public Health England	Galiano,M.
EPI_ISL_240862	A/Nebraska/27/2016	A / H3N2		North America / United States / Nebraska	2016-12-13	Nebraska Public Health Lab	Centers for Disease Control and Prevention
EPI_ISL_240833	A/Minnesota/83/2016	A / H3N2		North America / United States / Minnesota	2016-12-11	Minnesota Department of Health	Centers for Disease Control and Prevention
EPI_ISL_240774	A/Singapore/GP2539/2016	A / H3N2		Asia / Singapore	2016-11-02		Ministry of Health, Singapore
EPI_ISL_240543	A/GIFU/33/2016	A / H3N2		Asia / Japan	2016-10-13	Gifu Prefectural Institute of Health and Environmental Sciences	National Institute of Infectious Diseases (NIID)	Kuwahara,Tomoko;Takashita,Emi;Fujisaki,Seiichiro;Shirakura,Masayuki;Watanabe,Shinji;Odagiri,Takato
EPI_ISL_225136	A/Colorado/31/2016	A / H3N2		North America / United States / Colorado	2016-04-07	Colorado Department of Health Lab	Centers for Disease Control and Prevention
EPI_ISL_225133	A/Idaho/25/2016	A / H3N2		North America / United States / Idaho	2016-04-18	State of Idaho Bureau of Laboratories	Centers for Disease Control and Prevention
EPI_ISL_225129	A/Washington/65/2016	A / H3N2		North America / United States / Washington	2016-04-07	Washington State Public Health Laboratory	Centers for Disease Control and Prevention
EPI_ISL_225122	A/North Carolina/40/2016	A / H3N2		North America / United States / North Carolina	2016-03-30	North Carolina State Laboratory of Public Health	Centers for Disease Control and Prevention
EPI_ISL_225105	A/Ohio/25/2016	A / H3N2		North America / United States / Ohio	2016-05-11	Ohio Department of Health Laboratories	Centers for Disease Control and Prevention
EPI_ISL_225103	A/Ohio/23/2016	A / H3N2		North America / United States / Ohio	2016-05-04	Ohio Department of Health Laboratories	Centers for Disease Control and Prevention
EPI_ISL_225094	A/Connecticut/30/2016	A / H3N2		North America / United States / Connecticut	2016-04-01	Connecticut Department. of Public Health	Centers for Disease Control and Prevention
EPI_ISL_225091	A/Mississippi/15/2016	A / H3N2		North America / United States / Mississippi	2016-05-18	Mississippi Public Health Laboratory	Centers for Disease Control and Prevention
EPI_ISL_225081	A/New Mexico/44/2016	A / H3N2		North America / United States / New Mexico	2016-04-12	New Mexico Department of Health	Centers for Disease Control and Prevention
EPI_ISL_225078	A/California/105/2016	A / H3N2		North America / United States / California	2016-04-07	California Department of Health Services	Centers for Disease Control and Prevention
EPI_ISL_224676	A/Slovenia/470/2016	A / H3N2		Europe / Slovenia	2016-02-01	National Laboratory for Health Environment and Food	National Laboratory for Health Environment and Food
EPI_ISL_224570	A/Slovenia/852/2016	A / H3N2		Europe / Slovenia	2016-02-18	Laboratory for Virology, National Institute of Public Health	Crick Worldwide Influenza Centre
EPI_ISL_224568	A/Slovenia/704/2016	A / H3N2		Europe / Slovenia	2016-02-10	Laboratory for Virology, National Institute of Public Health	Crick Worldwide Influenza Centre
EPI_ISL_224549	A/Kyiv/640/2016	A / H3N2		Europe / Ukraine	2016-03-25	Institute of Epidemiology and Infectious Diseases AMS of Ukraine	Crick Worldwide Influenza Centre
EPI_ISL_224263	A/Bari/49/2016	A / H3N2		Europe / Italy / Apulia / Province of Bari	2016-02-26	UOC Policlinico di Bari DIMO	University of Bari	Chironna,M.;De Robertis,A.L.;Pepe,D.A.
EPI_ISL_224214	A/Bari/20/2016	A / H3N2		Europe / Italy / Apulia / Province of Bari	2016-02-09	UOC Policlinico di Bari DIMO	University of Bari	Chironna,M;De Robertis,A.L;Pepe,D.A.
EPI_ISL_224059	A/Vermont/17/2016	A / H3N2		North America / United States / Vermont	2016-04-16	Vermont Department of Health Laboratory	Centers for Disease Control and Prevention
EPI_ISL_224054	A/South Dakota/24/2016	A / H3N2		North America / United States / South Dakota	2016-03-31	South Dakota Public Health Lab	Centers for Disease Control and Prevention
EPI_ISL_224048	A/Pennsylvania/40/2016	A / H3N2		North America / United States / Pennsylvania	2016-03-10	UPMC-CLB Dept of Microbiology	Centers for Disease Control and Prevention
EPI_ISL_258603	A/Gangwon/1332/2016	A / H3N2		Asia / Korea, Republic of	2016-12-05	National Institute of Health	National Institute of Infectious Diseases (NIID)	Kuwahara,Tomoko;Takashita,Emi;Fujisaki,Seiichiro;Shirakura,Masayuki;Watanabe,Shinji;Odagiri,Takato
EPI_ISL_258264	A/EHIME/40/2016	A / H3N2		Asia / Japan	2016-11-16	Ehime Prefecture Institute of Public Health and Environmental Science	National Institute of Infectious Diseases (NIID)	Kuwahara,Tomoko;Takashita,Emi;Fujisaki,Seiichiro;Shirakura,Masayuki;Watanabe,Shinji;Odagiri,Takato
EPI_ISL_242605	A/Saint-Petersburg/RII928S/2016	A / H3N2		Europe / Russian Federation / Saint Petersburg	2016-12-27		WHO National Influenza Centre Russian Federation
EPI_ISL_241906	A/Stockholm/46/2016	A / H3N2		Europe / Sweden / Stockholms lan	2016-11-16		Public Health Agency of Sweden
EPI_ISL_241631	A/Minnesota/85/2016	A / H3N2		North America / United States / Minnesota	2016-12-19	Minnesota Department of Health	Centers for Disease Control and Prevention
EPI_ISL_226099	A/Moscow/137/2016	A / H3N2		Europe / Russian Federation	2016-04-12	Ivanovsky Research Institute of Virology RAMS	Crick Worldwide Influenza Centre
EPI_ISL_225944	A/Singapore/INFKK-16-0595/2016	A / H3N2		Asia / Singapore	2016-06-09	Ministry of Health, Singapore	Ministry of Health, Singapore	Chen,B.; Phuah,S.P.; Mak,T.M.; Chen,S.L.; Yen,T; Yeo,J; Cui,L; Lin,R.T.P.
EPI_ISL_225942	A/Singapore/INFSGH-16-0241/2016	A / H3N2		Asia / Singapore	2016-06-09	Ministry of Health, Singapore	Ministry of Health, Singapore	Chen,B.; Phuah,S.P.; Mak,T.M.; Chen,S.L.; Yen,T; Yeo,J; Cui,L; Lin,R.T.P.
EPI_ISL_225936	A/Singapore/INFKK-16-0491/2016	A / H3N2		Asia / Singapore	2016-04-21	Ministry of Health, Singapore	Ministry of Health, Singapore	Chen,B.; Phuah,S.P.; Mak,T.M.; Chen,S.L.; Yen,T; Yeo,J; Cui,L; Lin,R.T.P.
EPI_ISL_225933	A/Singapore/INFTT-16-0131/2016	A / H3N2		Asia / Singapore	2016-02-10	Ministry of Health, Singapore	Ministry of Health, Singapore	Chen,B.; Phuah,S.P.; Mak,T.M.; Chen,S.L.; Yen,T; Yeo,J; Cui,L; Lin,R.T.P.
EPI_ISL_225876	A/Singapore/INFTT-16-0576/2016	A / H3N2		Asia / Singapore	2016-05-27	Ministry of Health, Singapore	Ministry of Health, Singapore	Chen,B.; Phuah,S.P.; Mak,T.M.; Chen,S.L.; Yen,T; Yeo,J; Cui,L; Lin,R.T.P.
EPI_ISL_225856	A/Singapore/INFGP-16-1252/2016	A / H3N2		Asia / Singapore	2016-06-17	Ministry of Health, Singapore	Ministry of Health, Singapore	Chen,B.; Phuah,S.P.; Mak,T.M.; Chen,S.L.; Yen,T; Yeo,J; Cui,L; Lin,R.T.P.
EPI_ISL_225853	A/Singapore/INFKK-16-0610/2016	A / H3N2		Asia / Singapore	2016-06-17	Ministry of Health, Singapore	Ministry of Health, Singapore	Chen,B.; Phuah,S.P.; Mak,T.M.; Chen,S.L.; Yen,T; Yeo,J; Cui,L; Lin,R.T.P.
EPI_ISL_225834	A/Singapore/INFIMH-16-0019/2016	A / H3N2		Asia / Singapore	2016-06-14	Ministry of Health, Singapore	Ministry of Health, Singapore	Chen,B.; Phuah,S.P.; Mak,T.M.; Chen,S.L.; Yen,T; Yeo,J; Cui,L; Lin,R.T.P.
EPI_ISL_225830	A/Singapore/INFKK-16-0542/2016	A / H3N2		Asia / Singapore	2016-05-16	Ministry of Health, Singapore	Ministry of Health, Singapore	Chen,B.; Phuah,S.P.; Mak,T.M.; Chen,S.L.; Yen,T; Yeo,J; Cui,L; Lin,R.T.P.
EPI_ISL_225427	A/KYOTO-C/8/2016	A / H3N2		Asia / Japan	2016-02-25	Kyoto City Institute of Health and Environmental Sciences	National Institute of Infectious Diseases (NIID)	Takashita,Emi; Fujisaki,Seiichiro; Shirakura,Masayuki; Watanabe,Shinji; Odagiri,Takato
EPI_ISL_225318	A/Shanghai-Pudongxin/1493/2016	A / H3N2		Asia / China / Shanghai	2016-04-05	WHO Chinese National Influenza Center	WHO Chinese National Influenza Center	Xiaoxu Zeng,Xiyan Li,Xiang Zhao,Yanhui Cheng,minju Tan,Weijuan Huang,Dayan Wang,Dexin Li,Yuelong Shu
EPI_ISL_308718	A/Central African Republic/972/2016	A / H3N2		Africa / Central African Republic	2016-08-10	Institut Pasteur de Bangui	Crick Worldwide Influenza Centre
EPI_ISL_260568	A/Czech Republic/178/2016(H3N2)	A / H3N2		Europe / Czech Republic / Jihocesky Kraj / Okres Strakonice / Strakonice	2016-12-24	National Institute of Public Health	State Veterinary Institute Prague	Nagy,Alexander; Helena,Jiřincová; Martina,Havlíčková
EPI_ISL_259672	A/Lyon/2207/2016	A / H3N2		Europe / France	2016-10-24	CNR Virus des Infections Respiratoires - France SUD	Crick Worldwide Influenza Centre
EPI_ISL_259565	A/Kyrgyzstan/29/2016	A / H3N2		Asia / Kyrgyzstan	2016-11-14	National Virology Laboratory, Center Microbiological Investigations	Crick Worldwide Influenza Centre
EPI_ISL_259164	A/Vietnam/048/2016	A / H3N2		Asia / Vietnam	2016-06-27	National Institute of Hygiene and Epidemiology	Centers for Disease Control and Prevention
EPI_ISL_259157	A/Vietnam/16018/2016	A / H3N2		Asia / Vietnam	2016-07-26	National Institute of Hygiene and Epidemiology	Centers for Disease Control and Prevention
EPI_ISL_244057	A/Christchurch/31/2016	A / H3N2		Oceania / New Zealand / Canterbury	2016-08-25	Institute of Environmental Science & Research	WHO Collaborating Centre for Reference and Research on Influenza	Deng,Y-M.; Iannello,P.; Sprirason,N.; Lau,H.; Kaye,M.; Komadina,N.
EPI_ISL_244041	A/South Auckland/88/2016	A / H3N2		Oceania / New Zealand / Auckland	2016-09-16	Institute of Environmental Science & Research	WHO Collaborating Centre for Reference and Research on Influenza	Deng,Y-M.; Iannello,P.; Sprirason,N.; Lau,H.; Kaye,M.; Komadina,N.
EPI_ISL_243969	A/Townsville/41/2016	A / H3N2		Oceania / Australia / Queensland / Cairns	2016-10-18	Queensland Health Forensic and Scientific Services	WHO Collaborating Centre for Reference and Research on Influenza	Deng,Y-M.; Iannello,P.; Sprirason,N.; Lau,H.; Kaye,M.; Komadina,N.
EPI_ISL_243966	A/Townsville/1003/2016	A / H3N2		Oceania / Australia / Queensland / Inkerman	2016-10-13	Institute of Medical and Veterinary Science (IMVS)	WHO Collaborating Centre for Reference and Research on Influenza	Deng,Y-M.; Iannello,P.; Sprirason,N.; Lau,H.; Kaye,M.; Komadina,N.
EPI_ISL_243711	A/Kyrgyzstan/15A/2016	A / H3N2		Asia / Kyrgyzstan	2016-11-19	National Virology Laboratory, Center Microbiological Investigations	Crick Worldwide Influenza Centre
EPI_ISL_243331	A/Texas/5088/2016	A / H3N2		North America / United States / Texas	2016-02-19			Gruner,W.E.; Fries,A.C.; Garrett,C.M.; Powell,M.L.; Minnich,D.E.; Couch,M.R.; Hanson,J.F.; DeMarcus,L.S.; Smith,J.P.; Edwards,M.A.; Federinko,S.P.; Macias,E.A.; West,C.A.; Poel,J.R.
EPI_ISL_243241	A/Arizona/4998/2016	A / H3N2		North America / United States / Arizona	2016-02-12			Gruner,W.E.; Fries,A.C.; Garrett,C.M.; Powell,M.L.; Minnich,D.E.; Couch,M.R.; Hanson,J.F.; DeMarcus,L.S.; Smith,J.P.; Edwards,M.A.; Federinko,S.P.; Macias,E.A.; West,C.A.; Poel,J.R.
EPI_ISL_376099	A/Seoul/A02078/2016	A / H3N2		Asia / Korea, Republic of	2016-12-12			Lim,S.; Noh,J.Y.; Lee,H.S.
EPI_ISL_376117	A/Cheongju/G03604/2016	A / H3N2		Asia / Korea, Republic of	2016-12-12			Lim,S.; Noh,J.Y.; Lee,H.S.
EPI_ISL_244936	A/New Jersey/NHRC_93395/2016	A / H3N2		North America / United States / New Jersey	2016-07-24			Sitz,C.R.; Thammavong,H.L.; Balansay-Ames,M.S.; Hawksworth,A.W.; Myers,C.A.
EPI_ISL_244952	A/South Carolina/NHRC_75488/2016	A / H3N2		North America / United States / South Carolina	2016-05-17			Sitz,C.R.; Thammavong,H.L.; Balansay-Ames,M.S.; Hawksworth,A.W.; Myers,C.A.
EPI_ISL_261480	A/Kenya/014/2016	A / H3N2		Africa / Kenya	2016-02-01			Bulimo,W.D.; Opanda,S.M.; Majanja,J.M.; Omondi,M.W.; Njiri,J.
EPI_ISL_261481	A/Kenya/023/2016	A / H3N2		Africa / Kenya	2016-10-12			Bulimo,W.D.; Opanda,S.M.; Majanja,J.M.; Omondi,M.W.; Njiri,J.
EPI_ISL_244901	A/Dnipro/693/2016	A / H3N2		Europe / Ukraine	2016-11-25	Institute of Epidemiology and Infectious Diseases AMS of Ukraine	Centers for Disease Control and Prevention
EPI_ISL_244907	A/Dnipro/732/2016	A / H3N2		Europe / Ukraine	2016-11-30	Institute of Epidemiology and Infectious Diseases AMS of Ukraine	Centers for Disease Control and Prevention
EPI_ISL_5530204	A/Veliky Novgorod/CRIE/15/2021	A / H3N2		Europe / Russian Federation / Novgorod Oblast	2021-09-29	Center of Hygiene and Epidemiology in Novgorod oblast	Central Research Institute of Epidemiology
EPI_ISL_5526974	A/Netherlands/10025/2021	A / H3N2		Europe / Netherlands	2021-09-11	National Institute for Public Health and the Environment (RIVM)	National Institute for Public Health and the Environment (RIVM)	A,Meijer; S, vd Brink; L, Wijsman
EPI_ISL_5522639	IVR-227 (A/Darwin/6/2021)	A / H3N2		Oceania / Australia	2021	CSL Ltd	WHO Collaborating Centre for Reference and Research on Influenza	Deng,Y-M; Iannello,P; Lau,H; Spirason,N; Moselen,J; Aziz,A; Komadina,N.
EPI_ISL_5522637	NYMC X-369A (A/Darwin/9/2021)	A / H3N2		North America / United States	2021	New York Medical College	WHO Collaborating Centre for Reference and Research on Influenza	Deng,Y-M; Iannello,P; Lau,H; Spirason,N; Moselen,J; Aziz,A; Komadina,N.
EPI_ISL_5522636	NYMC X-369 (A/Darwin/9/2021)	A / H3N2		North America / United States	2021	New York Medical College	WHO Collaborating Centre for Reference and Research on Influenza	Deng,Y-M; Iannello,P; Lau,H; Spirason,N; Moselen,J; Aziz,A; Komadina,N.
EPI_ISL_5522635	NYMC X-367A (A/Darwin/6/2021)	A / H3N2		North America / United States	2021	New York Medical College	WHO Collaborating Centre for Reference and Research on Influenza	Deng,Y-M; Iannello,P; Lau,H; Spirason,N; Moselen,J; Aziz,A; Komadina,N.
EPI_ISL_5522634	NYMC X-367 (A/Darwin/6/2021)	A / H3N2		North America / United States	2021	New York Medical College	WHO Collaborating Centre for Reference and Research on Influenza	Deng,Y-M; Iannello,P; Lau,H; Spirason,N; Moselen,J; Aziz,A; Komadina,N.
EPI_ISL_5522632	A/Darwin/33/2021	A / H3N2		Oceania / Australia / Northern Territory / Darwin	2021-09-15	Royal Darwin Hospital	WHO Collaborating Centre for Reference and Research on Influenza	Deng,Y-M; Iannello,P; Lau,H; Spirason,N; Moselen,J; Aziz,A; Komadina,N.
EPI_ISL_5419121	A/Nepal/21FL2699/2021	A / H3N2		Asia / Nepal	2021-08-11	National Public Health Laboratory	National Institute of Infectious Diseases (NIID)	Takashita,Emi;Fujisaki,Seiichiro;Watanabe,Shinji;Hasegawa,Hideki
EPI_ISL_5419118	A/Nepal/21FL2637/2021	A / H3N2		Asia / Nepal	2021-08-10	National Public Health Laboratory	National Institute of Infectious Diseases (NIID)	Takashita,Emi;Fujisaki,Seiichiro;Watanabe,Shinji;Hasegawa,Hideki
EPI_ISL_5419113	A/Nepal/21FL2608/2021	A / H3N2		Asia / Nepal	2021-08-10	National Public Health Laboratory	National Institute of Infectious Diseases (NIID)	Takashita,Emi;Fujisaki,Seiichiro;Watanabe,Shinji;Hasegawa,Hideki
EPI_ISL_5419104	A/Nepal/21FL2352/2021	A / H3N2		Asia / Nepal	2021-08-02	National Public Health Laboratory	National Institute of Infectious Diseases (NIID)	Takashita,Emi;Fujisaki,Seiichiro;Watanabe,Shinji;Hasegawa,Hideki
EPI_ISL_5419100	A/Nepal/21FL2141/2021	A / H3N2		Asia / Nepal	2021-07-26	National Public Health Laboratory	National Institute of Infectious Diseases (NIID)	Takashita,Emi;Fujisaki,Seiichiro;Watanabe,Shinji;Hasegawa,Hideki
EPI_ISL_5419099	A/Nepal/21FL1719/2021	A / H3N2		Asia / Nepal	2021-07-07	National Public Health Laboratory	National Institute of Infectious Diseases (NIID)	Takashita,Emi;Fujisaki,Seiichiro;Watanabe,Shinji;Hasegawa,Hideki
EPI_ISL_5412067	A/Maryland/12253/2021	A / H3N2		North America / United States / Maryland	2021-09-28	U.S. Air Force School of Aerospace Medicine	U.S. Air Force School of Aerospace Medicine	Gruner, W.E., Muehleman, D.M., Fries, A.C., Garrett, C.M., Hanson, J.F., DeMarcus, L.S., Sjoberg, P.A., Wasik, P.M., Robbins, A.S., Macias, E.A., Shaw, K.B., Selent, M.U.
EPI_ISL_5412066	A/Maryland/12252/2021	A / H3N2		North America / United States / Maryland	2021-09-29	U.S. Air Force School of Aerospace Medicine	U.S. Air Force School of Aerospace Medicine	Gruner, W.E., Muehleman, D.M., Fries, A.C., Garrett, C.M., Hanson, J.F., DeMarcus, L.S., Sjoberg, P.A., Wasik, P.M., Robbins, A.S., Macias, E.A., Shaw, K.B., Selent, M.U.
EPI_ISL_5412060	A/Maryland/12246/2021	A / H3N2		North America / United States / Maryland	2021-09-27	U.S. Air Force School of Aerospace Medicine	U.S. Air Force School of Aerospace Medicine	Gruner, W.E., Muehleman, D.M., Fries, A.C., Garrett, C.M., Hanson, J.F., DeMarcus, L.S., Sjoberg, P.A., Wasik, P.M., Robbins, A.S., Macias, E.A., Shaw, K.B., Selent, M.U.
EPI_ISL_5412055	A/Maryland/12241/2021	A / H3N2		North America / United States / Maryland	2021-09-27	U.S. Air Force School of Aerospace Medicine	U.S. Air Force School of Aerospace Medicine	Gruner, W.E., Muehleman, D.M., Fries, A.C., Garrett, C.M., Hanson, J.F., DeMarcus, L.S., Sjoberg, P.A., Wasik, P.M., Robbins, A.S., Macias, E.A., Shaw, K.B., Selent, M.U.
EPI_ISL_5412054	A/Maryland/12240/2021	A / H3N2		North America / United States / Maryland	2021-09-27	U.S. Air Force School of Aerospace Medicine	U.S. Air Force School of Aerospace Medicine	Gruner, W.E., Muehleman, D.M., Fries, A.C., Garrett, C.M., Hanson, J.F., DeMarcus, L.S., Sjoberg, P.A., Wasik, P.M., Robbins, A.S., Macias, E.A., Shaw, K.B., Selent, M.U.
EPI_ISL_5412041	A/Maryland/12227/2021	A / H3N2		North America / United States / Maryland	2021-09-22	U.S. Air Force School of Aerospace Medicine	U.S. Air Force School of Aerospace Medicine	Gruner, W.E., Muehleman, D.M., Fries, A.C., Garrett, C.M., Hanson, J.F., DeMarcus, L.S., Sjoberg, P.A., Wasik, P.M., Robbins, A.S., Macias, E.A., Shaw, K.B., Selent, M.U.
EPI_ISL_4760585	A/Thailand/9/2021	A / H3N2		Asia / Thailand / Yala / Nonthaburi	2021-06-18	WHO National Influenza Centre, National Institute of Medical Research (NIMR)	WHO Collaborating Centre for Reference and Research on Influenza	Deng,Y-M; Iannello,P; Lau,H; Spirason,N; Moselen,J; Aziz,A; Komadina,N.
EPI_ISL_4702754	A/Germany/12218/2021	A / H3N2		Europe / Germany / Rheinland-Pfalz	2021-09-07	U.S. Air Force School of Aerospace Medicine	U.S. Air Force School of Aerospace Medicine	Gruner, W.E., Muehleman, D.M., Fries, A.C., Garrett, C.M., Hanson, J.F., DeMarcus, L.S., Sjoberg, P.A., Wasik, P.M., Robbins, A.S., Macias, E.A., Shaw, K.B., Selent, M.U.
EPI_ISL_4551782	A/Netherlands/00008/2021	A / H3N2		Europe / Netherlands / Den Haag	2021-09-08	Erasmus Medical Center	Erasmus Medical Center
EPI_ISL_4551091	A/Darwin/6/2021 (21/212)	A / H3N2		Oceania / Australia / Northern Territory	2021-03-16	WHO Collaborating Centre for Reference and Research on Influenza	National Institute for Biological Standards and Control (NIBSC)
EPI_ISL_4498733	A/India/Nicobar-NIVCN220/2021 Jan	A / H3N2		Asia / India / Union Territory of Andaman and Nicobar Islands / Nicobar	2021-01-07	ICMR Regional Medical Research Institute	ICMR-National Institute of Virology	V,Potdar;N,Muruganandam;R,Parvez;U,Saha;M,Das
EPI_ISL_4498731	A/India/Nicobar-NIVCN204/2021 Jan	A / H3N2		Asia / India / Union Territory of Andaman and Nicobar Islands / Nicobar	2021-01-05	ICMR Regional Medical Research Institute	ICMR-National Institute of Virology	V,Potdar;N,Muruganandam;R,Parvez;U,Saha;M,Das
EPI_ISL_4498730	A/India/Nicobar-NIVCN201/2021 Jan	A / H3N2		Asia / India / Union Territory of Andaman and Nicobar Islands / Nicobar	2021-01-05	ICMR Regional Medical Research Institute	ICMR-National Institute of Virology	V,Potdar;N,Muruganandam;R,Parvez;U,Saha;M,Das
EPI_ISL_4498726	A/India/Nicobar-NIVCN196/2021 Jan	A / H3N2		Asia / India / Union Territory of Andaman and Nicobar Islands / Nicobar	2021-01-04	ICMR Regional Medical Research Institute	ICMR-National Institute of Virology	V,Potdar;N,Muruganandam;R,Parvez;U,Saha;M,Das
EPI_ISL_4498685	A/India/Nicobar-NIVCN191/2020 Dec	A / H3N2		Asia / India / Union Territory of Andaman and Nicobar Islands / Nicobar	2020-12-29	ICMR Regional Medical Research Institute	ICMR-National Institute of Virology	V,Potdar;N,Muruganandam;R,Parvez;U,Saha;M,Das
EPI_ISL_4498684	A/India/Nicobar-NIVCN189/2020 Dec	A / H3N2		Asia / India / Union Territory of Andaman and Nicobar Islands / Nicobar	2020-12-29	ICMR Regional Medical Research Institute	ICMR-National Institute of Virology	V,Potdar;N,Muruganandam;R,Parvez;U,Saha;M,Das
EPI_ISL_4498683	A/India/Nicobar-NIVCN186/2020 Dec	A / H3N2		Asia / India / Union Territory of Andaman and Nicobar Islands / Nicobar	2020-12-29	ICMR Regional Medical Research Institute	ICMR-National Institute of Virology	V,Potdar;N,Muruganandam;R,Parvez;U,Saha;M,Das
EPI_ISL_4498682	A/India/Nicobar-NIVCN185/2020 Dec	A / H3N2		Asia / India / Union Territory of Andaman and Nicobar Islands / Nicobar	2020-12-23	ICMR Regional Medical Research Institute	ICMR-National Institute of Virology	V,Potdar;N,Muruganandam;R,Parvez;U,Saha;M,Das
EPI_ISL_4498681	A/India/Nicobar-NIVCN183/2020 Dec	A / H3N2		Asia / India / Union Territory of Andaman and Nicobar Islands / Nicobar	2020-12-29	ICMR Regional Medical Research Institute	ICMR-National Institute of Virology	V,Potdar;N,Muruganandam;R,Parvez;U,Saha;M,Das
EPI_ISL_4498680	A/India/Nicobar-NIVCN182/2020 Dec	A / H3N2		Asia / India / Union Territory of Andaman and Nicobar Islands / Nicobar	2020-12-29	ICMR Regional Medical Research Institute	ICMR-National Institute of Virology	V,Potdar;N,Muruganandam;R,Parvez;U,Saha;M,Das
EPI_ISL_4473225	A/Voronezh/CRIE/4/2021	A / H3N2		Europe / Russian Federation / Voronezh Oblast	2021-09-10	Center of Hygiene and Epidemiology in Voronezh Region	Central Research Institute of Epidemiology
EPI_ISL_4306068	A/India/Pun-ARI2218/2021 Aug	A / H3N2		Asia / India / Maharashtra	2021-08-06	ICMR-National Institute of Virology	ICMR-National Institute of Virology	V,Potdar;U,Saha;M,Das
EPI_ISL_4305191	A/India/Pun-NIV343201/2021 Aug	A / H3N2		Asia / India / Maharashtra / Pune	2021-08-19	ICMR-National Institute of Virology	ICMR-National Institute of Virology	V,Potdar;U,Saha;M,Das
EPI_ISL_4256964	A/Netherlands/10006/2021	A / H3N2		Europe / Netherlands	2021-09-06	National Institute for Public Health and the Environment (RIVM)	National Institute for Public Health and the Environment (RIVM)	A,Meijer; S, vd Brink
EPI_ISL_4199175	A/Netherlands/10005/2021	A / H3N2		Europe / Netherlands	2021-09-07	National Institute for Public Health and the Environment (RIVM)	National Institute for Public Health and the Environment (RIVM)	A,Meijer; S, vd Brink
EPI_ISL_4080570	A/India/PUN-NIV301718/2021	A / H3N2		Asia / India	2021-04-12	National Institute of Virology	Centers for Disease Control and Prevention
EPI_ISL_4080569	A/Nepal/Npwr-05637/2021	A / H3N2		Asia / Nepal	2021-04-08	National Institute of Infectious Diseases (NIID)	Centers for Disease Control and Prevention
EPI_ISL_4080568	A/India/PUN-NIV298154/2021	A / H3N2		Asia / India	2021-03-29	National Institute of Virology	Centers for Disease Control and Prevention
EPI_ISL_4080567	A/India/PUN-NIV312063/2021	A / H3N2		Asia / India	2021-05-09	National Institute of Virology	Centers for Disease Control and Prevention
EPI_ISL_4080566	A/India/PUN-NIV290244/2021	A / H3N2		Asia / India	2021-01-12	National Institute of Virology	Centers for Disease Control and Prevention
EPI_ISL_4080565	A/India/PUN-NIV302100/2021	A / H3N2		Asia / India	2021-04-12	National Institute of Virology	Centers for Disease Control and Prevention
EPI_ISL_4080563	A/India/PUN-NIV301759/2021	A / H3N2		Asia / India	2021-04-12	National Institute of Virology	Centers for Disease Control and Prevention
EPI_ISL_4080562	A/India/PUN-NIV299083/2021	A / H3N2		Asia / India	2021-04-01	National Institute of Virology	Centers for Disease Control and Prevention
EPI_ISL_4080561	A/India/PUN-NIV301132/2021	A / H3N2		Asia / India	2021-04-11	National Institute of Virology	Centers for Disease Control and Prevention
EPI_ISL_4080560	A/India/PUN-NIV303835/2021	A / H3N2		Asia / India	2021-04-20	National Institute of Virology	Centers for Disease Control and Prevention
EPI_ISL_4080559	A/Yamagata/1/2021	A / H3N2		Asia / Japan	2021-02-09	National Institute of Infectious Diseases (NIID)	Centers for Disease Control and Prevention
EPI_ISL_4080558	A/India/PUN-NIV323256/2021	A / H3N2		Asia / India	2021-06-21	National Institute of Virology	Centers for Disease Control and Prevention
EPI_ISL_3950048	A/Philippines/6/2021	A / H3N2		Asia / Philippines	2021-07-05	Research Institute of Tropical Medicine	WHO Collaborating Centre for Reference and Research on Influenza	Deng,Y-M; Iannello,P; Lau,H; Spirason,N; Moselen,J; Aziz,A; Komadina,N.
EPI_ISL_3950047	A/Philippines/8/2021	A / H3N2		Asia / Philippines	2021-07-13	Research Institute of Tropical Medicine	WHO Collaborating Centre for Reference and Research on Influenza	Deng,Y-M; Iannello,P; Lau,H; Spirason,N; Moselen,J; Aziz,A; Komadina,N.
EPI_ISL_3950046	A/Philippines/4/2021	A / H3N2		Asia / Philippines	2021-06-24	Research Institute of Tropical Medicine	WHO Collaborating Centre for Reference and Research on Influenza	Deng,Y-M; Iannello,P; Lau,H; Spirason,N; Moselen,J; Aziz,A; Komadina,N.
EPI_ISL_3950045	A/Philippines/1/2021	A / H3N2		Asia / Philippines	2021-05-14	Research Institute of Tropical Medicine	WHO Collaborating Centre for Reference and Research on Influenza	Deng,Y-M; Iannello,P; Lau,H; Spirason,N; Moselen,J; Aziz,A; Komadina,N.
EPI_ISL_3950037	A/Victoria/5/2021	A / H3N2		Oceania / Australia / Victoria / Melbourne	2021-08-11	Alfred Hospital	WHO Collaborating Centre for Reference and Research on Influenza	Deng,Y-M; Iannello,P; Lau,H; Spirason,N; Moselen,J; Aziz,A; Komadina,N.
EPI_ISL_3948600	A/Nadym/RII-46578S/2021	A / H3N2		Europe / Russian Federation / Yamalo-Nenets Autonomous Okrug	2021-08-07	Research Institute of Influenza, Ministry of Healthcare of the Russian Federation	WHO National Influenza Centre Russian Federation
EPI_ISL_3794366	A/Abu Dhabi/2210383196/2021/2021	A / H3N2		Asia / United Arab Emirates	2021-02-07	Shaikh Khalifa Medical City	Centers for Disease Control and Prevention
EPI_ISL_3794349	A/Minnesota/02/2021	A / H3N2		North America / United States / Minnesota	2021-06-17	Minnesota Department of Health	Centers for Disease Control and Prevention
EPI_ISL_3794331	A/New York/01/2021	A / H3N2		North America / United States / New York	2021-07-17	New York State Department of Health	Centers for Disease Control and Prevention
EPI_ISL_3723515	A/Tyumen/1V/2021	A / H3N2		Europe / Russian Federation / Tyumen Oblast	2021-07-30	FBUZ Center of Hygiene and Epidemiology in Tyumen oblast	State Research Center of Virology and Biotechnology (VECTOR)	Alexey,Danilenko; Ivan,Susloparov; Natalya,Kolosova; Natalya,Goncharova; Juliya,Bulanovich; Polina,Torzhkova; Svetlana,Svyatchenko; Tatyana,Ilyicheva; Alexander,Ryzhikov
EPI_ISL_3723508	A/Russia/10V/2021	A / H3N2		Europe / Russian Federation	2021-08-19	The Center of Hygiene and Epidemiology in the Republic of Crimea and the city of federal significance Sevastopol	State Research Center of Virology and Biotechnology (VECTOR)	Alexey,Danilenko; Ivan,Susloparov; Natalya,Kolosova; Juliya,Bulanovich; Polina,Torzhkova; Svetlana,Svyatchenko; Tatyana,Ilyicheva; Alexander,Ryzhikov
EPI_ISL_3723496	A/Russia/6V/2021	A / H3N2		Europe / Russian Federation	2021-08-19	The Center of Hygiene and Epidemiology in the Republic of Crimea and the city of federal significance Sevastopol	State Research Center of Virology and Biotechnology (VECTOR)	Alexey,Danilenko; Ivan,Susloparov; Natalya,Kolosova; Juliya,Bulanovich; Polina,Torzhkova; Svetlana,Svyatchenko; Tatyana,Ilyicheva; Alexander,Ryzhikov
EPI_ISL_3375861	A/India/Pun-NIV337982/2021 Jul	A / H3N2		Asia / India / Maharashtra / Pune	2021-07-26	ICMR-National Institute of Virology	ICMR-National Institute of Virology	V,Potdar;U,Saha;M,Das;K,Korabu
EPI_ISL_3375701	A/India/Pun-NIV328363/2021 Jul	A / H3N2		Asia / India / Maharashtra	2021-07-07	ICMR-National Institute of Virology	ICMR-National Institute of Virology	V,Potdar;U,Saha;M,Das;K,Korabu
EPI_ISL_3375692	A/India/Pun-NIV321964/2021 Jun	A / H3N2		Asia / India / Maharashtra / Pune	2021-06-16	ICMR-National Institute of Virology	ICMR-National Institute of Virology	V,Potdar;U,Saha;M,Das
EPI_ISL_3375661	A/India/Pun-NIV323797/2021 Jun	A / H3N2		Asia / India / Maharashtra / Pune	2021-06-23	ICMR-National Institute of Virology	ICMR-National Institute of Virology	V,Potdar;U,Saha;K,Korabu
EPI_ISL_3375660	A/India/Pun-NIV328238/2021 Jul	A / H3N2		Asia / India / Maharashtra / Pune	2021-07-07	ICMR-National Institute of Virology	ICMR-National Institute of Virology	V,Potdar;U,Saha;M,Das
EPI_ISL_3375659	A/India/Pun-NIV328162/2021 Jul	A / H3N2		Asia / India / Maharashtra / Pune	2021-07-07	ICMR-National Institute of Virology	ICMR-National Institute of Virology	V,Potdar;U,Saha;M,Das
EPI_ISL_3375658	A/India/Pun-NIV327745/2021 Jul	A / H3N2		Asia / India / Maharashtra / Pune	2021-07-05	ICMR-National Institute of Virology	ICMR-National Institute of Virology	V,Potdar;U,Saha;M,Das
EPI_ISL_3375657	A/India/Pun-NIV327669/2021 Jul	A / H3N2		Asia / India / Maharashtra / Pune	2021-07-05	ICMR-National Institute of Virology	ICMR-National Institute of Virology	V,Potdar;U,Saha;M,Das
EPI_ISL_3375656	A/India/Pun-NIV327641/2021 Jul	A / H3N2		Asia / India / Maharashtra / Pune	2021-07-05	ICMR-National Institute of Virology	ICMR-National Institute of Virology	V,Potdar;U,Saha;M,Das
EPI_ISL_3375655	A/India/Pun-NIV327049/2021 Jul	A / H3N2		Asia / India / Maharashtra / Pune	2021-07-03	ICMR-National Institute of Virology	ICMR-National Institute of Virology	B,Malhotra;V,Potdar;U,Saha
EPI_ISL_3375601	A/India/Pun-NIV326980/2021 Jul	A / H3N2		Asia / India / Maharashtra / Pune	2021-07-03	ICMR-National Institute of Virology	ICMR-National Institute of Virology	V,Potdar;U,Saha;M,Das
EPI_ISL_3375542	A/India/Pun-NIV326618/2021 Jul	A / H3N2		Asia / India / Maharashtra	2021-07-01	ICMR-National Institute of Virology	ICMR-National Institute of Virology	V,Potdar;U,Saha;M,Das
EPI_ISL_3375425	A/India/Pun-NIV326599/2021 Jul	A / H3N2		Asia / India / Maharashtra / Pune	2021-07-01	ICMR-National Institute of Virology	ICMR-National Institute of Virology	V,Potdar;U,Saha;M,Das
EPI_ISL_3375424	A/India/Pun-NIV325911/2021 Jun	A / H3N2		Asia / India / Maharashtra / Pune	2021-06-30	National Institute of Virology	ICMR-National Institute of Virology	V,Potdar;U,Saha;K,Korabu
EPI_ISL_3375423	A/India/Pun-NIV325595/2021 Jul	A / H3N2		Asia / India / Maharashtra / Pune	2021-07-12	ICMR-National Institute of Virology	ICMR-National Institute of Virology	V,Potdar;U,Saha;M,Das
EPI_ISL_3375389	A/India/Pun-NIV325550/2021 Jun	A / H3N2		Asia / India / Maharashtra / Pune	2021-06-29	ICMR-National Institute of Virology	ICMR-National Institute of Virology	V,Potdar;U,Saha;K,Korabu
EPI_ISL_3375388	A/India/Pun-NIV325523/2021 Jun	A / H3N2		Asia / India / Maharashtra / Pune	2021-06-29	ICMR-National Institute of Virology	ICMR-National Institute of Virology	V,Potdar;U,Saha;K,Korabu
EPI_ISL_3375296	A/India/Pun-NIV324788/2021 Jun	A / H3N2		Asia / India / Maharashtra / Pune	2021-06-26	ICMR-National Institute of Virology	ICMR-National Institute of Virology	V,Potdar;U,Saha;K,Korabu
EPI_ISL_3375295	A/India/Pun-NIV324698/2021 Jun	A / H3N2		Asia / India / Maharashtra / Pune	2021-06-26	ICMR-National Institute of Virology	ICMR-National Institute of Virology	V,Potdar;U,Saha;K,Korabu
EPI_ISL_3375294	A/India/Pun-NIV324656/2021 Jun	A / H3N2		Asia / India / Maharashtra / Pune	2021-06-25	ICMR-National Institute of Virology	ICMR-National Institute of Virology	V,Potdar;U,Saha;K,Korabu
EPI_ISL_3375293	A/India/Pun-NIV324153/2021 Jun	A / H3N2		Asia / India / Maharashtra / Pune	2021-06-24	ICMR-National Institute of Virology	ICMR-National Institute of Virology	V,Potdar;U,Saha;K,Korabu
EPI_ISL_3375258	A/India/Pun-NIV323256/2021 Jun	A / H3N2		Asia / India / Maharashtra / Pune	2021-06-21	ICMR-National Institute of Virology	ICMR-National Institute of Virology
EPI_ISL_3375171	A/India/Pun-NIV312063/2021 May	A / H3N2		Asia / India / Maharashtra / Pune	2021-05-09	ICMR-National Institute of Virology	ICMR-National Institute of Virology	V,Potdar;U,Saha;M,Das
EPI_ISL_3375128	A/India/Pun-NIV303835/2021 Apr	A / H3N2		Asia / India / Maharashtra / Pune	2021-04-20	ICMR-National Institute of Virology	ICMR-National Institute of Virology	V,Potdar;U,Saha;M,Das
EPI_ISL_3375127	A/India/Pun-NIV301718/2021 Apr	A / H3N2		Asia / India / Maharashtra / Pune	2021-04-12	ICMR-National Institute of Virology	ICMR-National Institute of Virology	V,Potdar;U,Saha;M,Das
EPI_ISL_3375126	A/India/Pun-NIV301132/2021 Apr	A / H3N2		Asia / India / Maharashtra / Pune	2021-04-11	ICMR-National Institute of Virology	ICMR-National Institute of Virology	V,Potdar;U,Saha;M,Das
EPI_ISL_3375125	A/India/Pun-NIV302100/2021 Apr	A / H3N2		Asia / India / Maharashtra / Pune	2021-04-12	ICMR-National Institute of Virology	ICMR-National Institute of Virology	V,Potdar;U,Saha;M,Das
EPI_ISL_3375109	A/India/Pun-NIV301759/2021 Apr	A / H3N2		Asia / India / Maharashtra / Pune	2021-04-12	ICMR-National Institute of Virology	ICMR-National Institute of Virology	V,Potdar;U,Saha;M,Das
EPI_ISL_3355458	A/Brisbane/501/2021	A / H3N2		Oceania / Australia	2021-05-17	Queensland Health Forensic and Scientific Services	WHO Collaborating Centre for Reference and Research on Influenza	Deng,Y-M; Iannello,P; Lau,H; Spirason,N; Moselen,J; Aziz,A; Komadina,N.
EPI_ISL_3101063	A/Timor-Leste/33/2021	A / H3N2		Oceania / Timor-Leste	2021-03-31	Laboratório Nacional da Saúde	WHO Collaborating Centre for Reference and Research on Influenza	Da Costa,E; Tilman,A; Barreto,I; Freitas,L; Wapling,J; Deng,Y-M; Aziz,A; Komadina,N.
EPI_ISL_3101005	A/Timor-Leste/25/2021	A / H3N2		Oceania / Timor-Leste	2021-03-08	Laboratório Nacional da Saúde	WHO Collaborating Centre for Reference and Research on Influenza	Da Costa,E; Tilman,A; Barreto,I; Freitas,L; Wapling,J; Deng,Y-M; Aziz,A; Komadina,N.
EPI_ISL_3101000	A/South Auckland/2/2020	A / H3N2		Oceania / New Zealand / Auckland	2020-12-27	Institute of Environmental Science and Research (ESR)	WHO Collaborating Centre for Reference and Research on Influenza	Deng,Y-M; Iannello,P; Lau,H; Spirason,N; Moselen,J; Aziz,A; Komadina,N.
EPI_ISL_3100999	A/South Auckland/1/2020	A / H3N2		Oceania / New Zealand / Auckland	2020-12-27	Institute of Environmental Science and Research (ESR)	WHO Collaborating Centre for Reference and Research on Influenza	Deng,Y-M; Iannello,P; Lau,H; Spirason,N; Moselen,J; Aziz,A; Komadina,N.
EPI_ISL_3100997	A/Timor-Leste/43/2021	A / H3N2		Oceania / Timor-Leste	2021-01-30	Laboratório Nacional da Saúde	WHO Collaborating Centre for Reference and Research on Influenza	Da Costa,E; Tilman,A; Barreto,I; Freitas,L; Wapling,J; Deng,Y-M; Aziz,A; Komadina,N.
EPI_ISL_3100994	A/Timor-Leste/21/2021	A / H3N2		Oceania / Timor-Leste	2021-02-25	Laboratório Nacional da Saúde	WHO Collaborating Centre for Reference and Research on Influenza	Da Costa,E; Tilman,A; Barreto,I; Freitas,L; Wapling,J; Deng,Y-M; Aziz,A; Komadina,N.
EPI_ISL_3100991	A/Timor-Leste/20/2021	A / H3N2		Oceania / Timor-Leste	2021-02-25	Laboratório Nacional da Saúde	WHO Collaborating Centre for Reference and Research on Influenza	Da Costa,E; Tilman,A; Barreto,I; Freitas,L; Wapling,J; Deng,Y-M; Aziz,A; Komadina,N.
EPI_ISL_2932740	A/Norway/10230/2021	A / H3N2		Europe / Norway	2021-04-14	WHO National Influenza Centre	Crick Worldwide Influenza Centre
EPI_ISL_2626764	A/Manitoba/03/2021 (H3N2)v	A / H3N2		North America / Canada / MB	2021	Cadham Provincial Laboratory	Public Health Agency of Canada (PHAC)	Bastien, N.; Majer, A.; Dust, K.; Van Caeseele, P.; Li, Y.
EPI_ISL_2625815	A/Togo/0084/2021	A / H3N2		Africa / Togo	2021-02-09	Institute National D'Hygiene	Centers for Disease Control and Prevention
EPI_ISL_2625812	A/Togo/0089/2021	A / H3N2		Africa / Togo	2021-02-12	Institute National D'Hygiene	Centers for Disease Control and Prevention
EPI_ISL_2625811	A/Togo/0377/2021	A / H3N2		Africa / Togo	2021-04-01	Institute National D'Hygiene	Centers for Disease Control and Prevention
EPI_ISL_2245467	A/Laos/694/2021	A / H3N2		Asia / Lao, People's Democratic Republic	2021-02-24	National Center for Laboratory and Epidemiology	Centers for Disease Control and Prevention
EPI_ISL_2245465	A/Laos/580/2021	A / H3N2		Asia / Lao, People's Democratic Republic	2021-02-21	National Center for Laboratory and Epidemiology	Centers for Disease Control and Prevention
EPI_ISL_2245464	A/Laos/469/2021	A / H3N2		Asia / Lao, People's Democratic Republic	2021-02-08	National Center for Laboratory and Epidemiology	Centers for Disease Control and Prevention
EPI_ISL_2245463	A/Laos/504/2021	A / H3N2		Asia / Lao, People's Democratic Republic	2021-02-16	National Center for Laboratory and Epidemiology	Centers for Disease Control and Prevention
EPI_ISL_2245462	A/Laos/527/2021	A / H3N2		Asia / Lao, People's Democratic Republic	2021-02-16	National Center for Laboratory and Epidemiology	Centers for Disease Control and Prevention
EPI_ISL_2245461	A/Laos/418/2021	A / H3N2		Asia / Lao, People's Democratic Republic	2021-02-09	National Center for Laboratory and Epidemiology	Centers for Disease Control and Prevention
EPI_ISL_2245460	A/Laos/766/2021	A / H3N2		Asia / Lao, People's Democratic Republic	2021-03-02	National Center for Laboratory and Epidemiology	Centers for Disease Control and Prevention
EPI_ISL_2233244	A/Nepal/21FL0201/2021	A / H3N2		Asia / Nepal	2021-02-01	National Public Health Laboratory	National Institute of Infectious Diseases (NIID)	Takashita,Emi;Fujisaki,Seiichiro;Watanabe,Shinji;Hasegawa,Hideki
EPI_ISL_2233243	A/Nepal/20FL2312/2020	A / H3N2		Asia / Nepal	2020-12-19	National Public Health Laboratory	National Institute of Infectious Diseases (NIID)	Takashita,Emi;Fujisaki,Seiichiro;Watanabe,Shinji;Hasegawa,Hideki
EPI_ISL_2233240	A/Darwin/9/2021	A / H3N2		Oceania / Australia / Northern Territory / Darwin	2021-04-17	Royal Darwin Hospital	WHO Collaborating Centre for Reference and Research on Influenza	Deng,Y-M; Iannello,P; Lau,H; Spirason,N; Moselen,J; Aziz,A; Komadina,N.
EPI_ISL_2233235	A/Darwin/11/2021	A / H3N2		Oceania / Australia / Northern Territory / Darwin	2021-02-20	Royal Darwin Hospital	WHO Collaborating Centre for Reference and Research on Influenza	Deng,Y-M; Iannello,P; Lau,H; Spirason,N; Moselen,J; Aziz,A; Komadina,N.
EPI_ISL_2233234	A/Darwin/12/2021	A / H3N2		Oceania / Australia / Northern Territory / Darwin	2021-02-21	Royal Darwin Hospital	WHO Collaborating Centre for Reference and Research on Influenza	Deng,Y-M; Iannello,P; Lau,H; Spirason,N; Moselen,J; Aziz,A; Komadina,N.
EPI_ISL_1913253	A/Netherlands/10000/2021	A / H3N2		Europe / Netherlands	2021-02-21	Academic Medical Center, University of Amsterdam	National Institute for Public Health and the Environment (RIVM)	Meijer, A.;van den Brink, S.;Vennema, H.;Eggink, D.;Welkers, M.; Herderschee, J.
EPI_ISL_1307177	A/South Australia/1/2021	A / H3N2		Oceania / Australia / South Australia / Adelaide	2021-01-27	Institute of Medical and Veterinary Science (IMVS)	WHO Collaborating Centre for Reference and Research on Influenza	Deng,Y-M; Iannello,P; Lau,H; Spirason,N; Moselen,J; Aziz,A; Komadina,N.
EPI_ISL_1242039	A/India/Pun-NIV269316/2020 Nov	A / H3N2		Asia / India / Maharashtra / Pune	2020-11-27	ICMR-National Institute of Virology	ICMR-National Institute of Virology	Potdar,V;Saha,U
EPI_ISL_1242033	A/India/Pun-NIV250229/2020 Oct	A / H3N2		Asia / India / Maharashtra / Pune	2020-10-27	ICMR-National Institute of Virology	ICMR-National Institute of Virology	Potdar,V;Saha,U
EPI_ISL_1041019	A/Cambodia/e1012422/2020	A / H3N2		Asia / Cambodia / Khett Svay Rieng	2020-09-22	Institute Pasteur du Cambodia	WHO Collaborating Centre for Reference and Research on Influenza	Deng,Y-M; Iannello,P; Lau,H; Spirason,N; Moselen,J; Aziz,A; Komadina,N.
EPI_ISL_996021	A/Dakar/02/2020	A / H3N2		Africa / Senegal	2020-10-21	Institut Pasteur de Dakar	Crick Worldwide Influenza Centre
EPI_ISL_996020	A/Dakar/01/2020	A / H3N2		Africa / Senegal	2020-11-02	Institut Pasteur de Dakar	Crick Worldwide Influenza Centre
EPI_ISL_996015	A/Cote d'Ivoire/2861/2020	A / H3N2		Africa / Cote d'Ivoire	2020-11-28	Pasteur Institut of Côte d'Ivoire	Crick Worldwide Influenza Centre
EPI_ISL_959659	A/Ghana/2180/2020	A / H3N2		Africa / Ghana	2020-11-17	University of Ghana	Crick Worldwide Influenza Centre
EPI_ISL_959658	A/Ghana/2170/2020	A / H3N2		Africa / Ghana	2020-11-17	University of Ghana	Crick Worldwide Influenza Centre
EPI_ISL_959657	A/Ghana/112/2020	A / H3N2		Africa / Ghana	2020-11-05	University of Ghana	Crick Worldwide Influenza Centre
EPI_ISL_959656	A/Cote d'Ivoire/2940/2020	A / H3N2		Africa / Cote d'Ivoire	2020-11-29	Pasteur Institut of Côte d'Ivoire	Crick Worldwide Influenza Centre
EPI_ISL_959655	A/Cote d'Ivoire/2850/2020	A / H3N2		Africa / Cote d'Ivoire	2020-11-24	Pasteur Institut of Côte d'Ivoire	Crick Worldwide Influenza Centre
EPI_ISL_860634	A/Stockholm/1/2021	A / H3N2		Europe / Sweden / Stockholms lan	2021-01-08	Klinisk mikrobiologi, Karolinska Universitetslaboratoriet, Karolinska Universitetssjukhuset Solna	Public Health Agency of Sweden
EPI_ISL_766852	A/Bangladesh/1201012002/2020	A / H3N2		Asia / Bangladesh	2020-10-03	icddr,b International Centre for Diarrhoeal Disease Research, Bangladesh	Centers for Disease Control and Prevention
EPI_ISL_766838	A/Laos/1744/2020	A / H3N2		Asia / Lao, People's Democratic Republic	2020-09-18	National Center for Laboratory and Epidemiology	Centers for Disease Control and Prevention
EPI_ISL_766831	A/Laos/1746/2020	A / H3N2		Asia / Lao, People's Democratic Republic	2020-09-20	National Center for Laboratory and Epidemiology	Centers for Disease Control and Prevention
EPI_ISL_766814	A/Mali/20053/2020	A / H3N2		Africa / Mali	2020-02-25	NIC Lab CVD-MALI	Centers for Disease Control and Prevention
EPI_ISL_766795	A/Mali/0026/2020	A / H3N2		Africa / Mali	2020-03-16	NIC Lab CVD-MALI	Centers for Disease Control and Prevention
EPI_ISL_718125	A/Cambodia/e0908389/2020	A / H3N2		Asia / Cambodia / Phnom Penh	2020-08-12	Institute Pasteur du Cambodia	WHO Collaborating Centre for Reference and Research on Influenza	Deng,Y-M; Iannello,P; Lau,H; Spirason,N; Moselen,J; Aziz,A; Komadina,N.
EPI_ISL_717689	A/Bangladesh/4002/2020	A / H3N2		Asia / Bangladesh	2020-10-05	icddr,b International Centre for Diarrhoeal Disease Research, Bangladesh	Centers for Disease Control and Prevention
EPI_ISL_717685	A/Bangladesh/2004/2020	A / H3N2		Asia / Bangladesh	2020-10-04	icddr,b International Centre for Diarrhoeal Disease Research, Bangladesh	Centers for Disease Control and Prevention
EPI_ISL_717679	A/Bangladesh/1001/2020	A / H3N2		Asia / Bangladesh	2020-09-05	icddr,b International Centre for Diarrhoeal Disease Research, Bangladesh	Centers for Disease Control and Prevention
EPI_ISL_717646	A/California/55/2020	A / H3N2		North America / United States / California	2020-10-12	California Department of Health Services	Centers for Disease Control and Prevention
EPI_ISL_684046	A/India/Pun-NIV260340/2020 Nov	A / H3N2		Asia / India / Maharashtra	2020-11-19	ICMR-National Institute of Virology	ICMR-National Institute of Virology	Potdar,V;Saha,U
EPI_ISL_684043	A/India/Pun-NIV249908/2020 Oct	A / H3N2		Asia / India / Maharashtra	2020-10-26	ICMR-National Institute of Virology	ICMR-National Institute of Virology	Potdar,V;Saha,U
EPI_ISL_684041	A/India/Pun-NIV249920/2020 Oct	A / H3N2		Asia / India / Maharashtra	2020-10-26	ICMR-National Institute of Virology	ICMR-National Institute of Virology	Potdar,V;Saha,U
EPI_ISL_660120	A/Timor-Leste/17/2020	A / H3N2		Oceania / Timor-Leste	2020-07-05	Laboratório Nacional da Saúde	WHO Collaborating Centre for Reference and Research on Influenza	Da Costa,E; Tilman,A; Barreto,I; Freitas,L; Wapling,J; Deng,Y-M; Aziz,A; Komadina,N.
EPI_ISL_660119	A/Timor-Leste/2/2020	A / H3N2		Oceania / Timor-Leste	2020-08-27	Laboratório Nacional da Saúde	WHO Collaborating Centre for Reference and Research on Influenza	Da Costa,E; Tilman,A; Barreto,I; Freitas,L; Wapling,J; Deng,Y-M; Aziz,A; Komadina,N.
EPI_ISL_644652	A/Indonesia/NIHRDDPS850/2020	A / H3N2		Asia / Indonesia	2020-03-10	Ministry of Health, NIHRD	WHO Collaborating Centre for Reference and Research on Influenza	Siswanto,S; Setiawaty,V; Deng, Y-M; Komadina,N.
EPI_ISL_528889	A/Togo/509/2020	A / H3N2		Africa / Togo	2020-03-05	Institute National D'Hygiene	Centers for Disease Control and Prevention
EPI_ISL_528878	A/Togo/253/2020	A / H3N2		Africa / Togo	2020-02-05	Institute National D'Hygiene	Centers for Disease Control and Prevention
EPI_ISL_528754	A/Christchurch/502/2020	A / H3N2		Oceania / New Zealand / Hawkes Bay / Hastings	2020-04-02	Canterbury Health Services	WHO Collaborating Centre for Reference and Research on Influenza	Deng,Y-M; Iannello,P; Lau,H; Todd,A; Spirason,N; Moselen,J; Aziz,A; Komadina,N.
EPI_ISL_501166	A/Hawaii/28/2020	A / H3N2		North America / United States / Hawaii	2020-07-01	State of Hawaii Department of Health	Centers for Disease Control and Prevention
EPI_ISL_500739	A/Norway/2176/2020	A / H3N2		Europe / Norway	2020-03-18	WHO National Influenza Centre	Crick Worldwide Influenza Centre
EPI_ISL_487471	A/Guyane/050/2020	A / H3N2		South America / Guyana	2020-02-03	National Influenza Center French Guiana and French Indies	Centers for Disease Control and Prevention
EPI_ISL_467019	A/Finland/184/2020	A / H3N2		Europe / Finland / Lansi-Suomen Laani	2020-03-16	National Institute for Health and Welfare	National Institute for Health and Welfare
EPI_ISL_463766	A/Delaware/11974/2020	A / H3N2		North America / United States / Delaware	2020-03-02	U.S. Air Force School of Aerospace Medicine	U.S. Air Force School of Aerospace Medicine	Gruner, W.E.; Fries, A.C.; Garrett, C.M.; Powell, M.L.; Hanson, J.F.; DeMarcus, L.S.; Sjoberg, P.A.; Bogue, A.L.; Robbins, A.S.; Macias, E.A.; Lambert, A.W.; Dane, D.J.
EPI_ISL_463178	A/Quebec/RV6572/2020	A / H3N2		North America / Canada / QC	2020-02-06	Laboratoire de Santé Publique du Québec	Public Health Agency of Canada (PHAC)	Bastien, N.; Grenkow, D.; Hart, L.; Powell, A.; Li, Y.
EPI_ISL_463176	A/Quebec/RV6565/2020	A / H3N2		North America / Canada / QC	2020-02-03	Laboratoire de Santé Publique du Québec	Public Health Agency of Canada (PHAC)	Bastien, N.; Grenkow, D.; Hart, L.; Powell, A.; Li, Y.
EPI_ISL_434398	A/Bulgaria/1772/2020	A / H3N2		Europe / Bulgaria	2020-03-09	National Centre of Infectious and	Crick Worldwide Influenza Centre
EPI_ISL_419084	A/Saint-Petersburg/RII-2835S/2020	A / H3N2		Europe / Russian Federation / Saint Petersburg / Saint Petersburg	2020-02-21	Research Institute of Influenza, Ministry of Healthcare of the Russian Federation	WHO National Influenza Centre Russian Federation
EPI_ISL_414604	A/Netherlands/10234/2020	A / H3N2		Europe / Netherlands	2020-03-02	National Institute for Public Health and the Environment (RIVM)	National Institute for Public Health and the Environment (RIVM)	A,Meijer; P,Overduin; S, vd Brink
EPI_ISL_5327615	A/Thailand/3/2021	A / H3N2		Asia / Thailand	2021-06-24	WHO National Influenza Centre, National Institute of Medical Research (NIMR)	Centers for Disease Control and Prevention
EPI_ISL_5327613	A/Laos/1293/2021	A / H3N2		Asia / Lao, People's Democratic Republic	2021-04-01	National Center for Laboratory and Epidemiology	Centers for Disease Control and Prevention
EPI_ISL_5327612	A/Laos/1039/2021	A / H3N2		Asia / Lao, People's Democratic Republic	2021-03-22	National Center for Laboratory and Epidemiology	Centers for Disease Control and Prevention
EPI_ISL_5327611	A/Laos/1360/2021	A / H3N2		Asia / Lao, People's Democratic Republic	2021-04-05	National Center for Laboratory and Epidemiology	Centers for Disease Control and Prevention
EPI_ISL_5327610	A/Laos/1421/2021	A / H3N2		Asia / Lao, People's Democratic Republic	2021-04-12	National Center for Laboratory and Epidemiology	Centers for Disease Control and Prevention
EPI_ISL_5327609	A/Laos/941/2021	A / H3N2		Asia / Lao, People's Democratic Republic	2021-03-17	National Center for Laboratory and Epidemiology	Centers for Disease Control and Prevention
EPI_ISL_5327607	A/Laos/924/2021	A / H3N2		Asia / Lao, People's Democratic Republic	2021-03-10	National Center for Laboratory and Epidemiology	Centers for Disease Control and Prevention
EPI_ISL_5327606	A/Michigan/04/2021	A / H3N2		North America / United States / Michigan	2021-09-19	Michigan Department of Community Health	Centers for Disease Control and Prevention
EPI_ISL_5056433	A/YANAO/08-01V/2021	A / H3N2		Europe / Russian Federation / Yamalo-Nenets Autonomous Okrug	2021-08-08	Center of Hygiene and Epidemiology in Yamalo-Nenets Autonomous Okrug	State Research Center of Virology and Biotechnology (VECTOR)	Alexey,Danilenko; Ivan,Susloparov; Natalya,Kolosova; Natalya,Goncharova; Juliya,Bulanovich; Polina,Torzhkova; Svetlana,Svyatchenko; Tatyana,Ilyicheva; Alexander,Ryzhikov
EPI_ISL_5056431	A/Moscow/12-04V/2021	A / H3N2		Europe / Russian Federation / Moscow Oblast	2021-09-13	FBUZ Centre of hygiene and epidemiology in Moscow oblast	State Research Center of Virology and Biotechnology (VECTOR)	Alexey,Danilenko; Ivan,Susloparov; Natalya,Kolosova; Natalya,Goncharova; Juliya,Bulanovich; Polina,Torzhkova; Svetlana,Svyatchenko; Tatyana,Ilyicheva; Alexander,Ryzhikov
EPI_ISL_5056430	A/Moscow/12-03V/2021	A / H3N2		Europe / Russian Federation / Moscow Oblast	2021-09-04	FBUZ Centre of hygiene and epidemiology in Moscow oblast	State Research Center of Virology and Biotechnology (VECTOR)	Alexey,Danilenko; Ivan,Susloparov; Natalya,Kolosova; Natalya,Goncharova; Juliya,Bulanovich; Polina,Torzhkova; Svetlana,Svyatchenko; Tatyana,Ilyicheva; Alexander,Ryzhikov
EPI_ISL_4810486	A/Voronezh/CRIE/8/2021	A / H3N2		Europe / Russian Federation / Voronezh Oblast	2021-09-16	Center of Hygiene and Epidemiology in Voronezh Region	Central Research Institute of Epidemiology
EPI_ISL_4537046	A/Catalonia/NSVH27772/2021	A / H3N2		Europe / Spain / Catalonia / Barcelona	2021-09-15	Hospital Universitari Vall d'Hebron	Hospital Universitari Vall d'Hebron
EPI_ISL_4306468	A/India/Pun-NIV339039/2021 Jul	A / H3N2		Asia / India / Maharashtra	2021-07-28	ICMR-National Institute of Virology	ICMR-National Institute of Virology	V,Potdar;U,Saha;M,Das
EPI_ISL_4197192	A/Thailand/7/2021	A / H3N2		Asia / Thailand	2021-06-18	WHO National Influenza Centre, National Institute of Medical Research (NIMR)	WHO Collaborating Centre for Reference and Research on Influenza	Deng,Y-M; Iannello,P; Lau,H; Spirason,N; Moselen,J; Aziz,A; Komadina,N.
EPI_ISL_4197191	A/Thailand/8/2021	A / H3N2		Asia / Thailand	2021-06-18	WHO National Influenza Centre, National Institute of Medical Research (NIMR)	WHO Collaborating Centre for Reference and Research on Influenza	Deng,Y-M; Iannello,P; Lau,H; Spirason,N; Moselen,J; Aziz,A; Komadina,N.
EPI_ISL_4105992	A/Russia/6-61V/2021	A / H3N2		Europe / Russian Federation	2021-08-19	The Center of Hygiene and Epidemiology in the Republic of Crimea and the city of federal significance Sevastopol	State Research Center of Virology and Biotechnology (VECTOR)	Alexey,Danilenko; Ivan,Susloparov; Natalya,Kolosova; Juliya,Bulanovich; Polina,Torzhkova; Svetlana,Svyatchenko; Tatyana,Ilyicheva; Alexander,Ryzhikov
EPI_ISL_4105833	A/Lipetsk/9-1V/2021	A / H3N2		Europe / Russian Federation / Lipetsk Oblast	2021-08-25	Center of Hygiene and Epidemiology in Lipetsk Region	State Research Center of Virology and Biotechnology (VECTOR)	Alexey,Danilenko; Ivan,Susloparov; Natalya,Kolosova; Natalya,Goncharova; Juliya,Bulanovich; Polina,Torzhkova; Svetlana,Svyatchenko; Tatyana,Ilyicheva; Alexander,Ryzhikov
EPI_ISL_4069931	A/Thailand/CU-B36542/2020	A / H3N2		Asia / Thailand	2020-02-01			Suntronwong,N.; Klinfueng,S.; Korkong,S.; Vichaiwattana,P.; Thongmee,T.; Vongpunsawad,S.; Poovorawan,Y.
EPI_ISL_4036584	A/Darwin/25/2021	A / H3N2		Oceania / Australia / Northern Territory / Darwin	2021-07-18	Royal Darwin Hospital	WHO Collaborating Centre for Reference and Research on Influenza	Deng,Y-M; Iannello,P; Lau,H; Spirason,N; Moselen,J; Aziz,A; Komadina,N.
EPI_ISL_4036583	A/Darwin/30/2021	A / H3N2		Oceania / Australia / Northern Territory / Darwin	2021-07-14	Royal Darwin Hospital	WHO Collaborating Centre for Reference and Research on Influenza	Deng,Y-M; Iannello,P; Lau,H; Spirason,N; Moselen,J; Aziz,A; Komadina,N.
EPI_ISL_4036582	A/Canterbury/1/2021	A / H3N2		Oceania / New Zealand / Canterbury / Wellington	2021-07-14	Institute of Environmental Science and Research (ESR)	WHO Collaborating Centre for Reference and Research on Influenza	Deng,Y-M; Iannello,P; Lau,H; Spirason,N; Moselen,J; Aziz,A; Komadina,N.
EPI_ISL_3372559	A/AbuDhabi/413000/2020	A / H3N2		Asia / United Arab Emirates / Abu Zaby	2021-02-10	Sheikh Khalifa Medical City (SKMC)	Sheikh Khalifa Medical City (SKMC)	Younan,Mary
EPI_ISL_3102211	A/Singapore/INFKK0002/2021	A / H3N2		Asia / Singapore	2021-02-01	Ministry of Health, Singapore	Ministry of Health, Singapore	Chen,B.;Zhou, Z.; Mak,T.M.; Cui,L; Lin,R.T.P.
EPI_ISL_3102210	A/Singapore/INFKK0001/2021	A / H3N2		Asia / Singapore	2021-01-04	Ministry of Health, Singapore	Ministry of Health, Singapore	Chen,B.;Zhou, Z.; Mak,T.M.; Cui,L; Lin,R.T.P.
EPI_ISL_3102209	A/Singapore/INFTT0001/2021	A / H3N2		Asia / Singapore	2021-01-07	Ministry of Health, Singapore	Ministry of Health, Singapore	Chen,B.;Zhou, Z.; Mak,T.M.; Cui,L; Lin,R.T.P.
EPI_ISL_2918671	A/Kenya/114/2021	A / H3N2		Africa / Kenya	2021-02-20	CDC-Kenya	Centers for Disease Control and Prevention
EPI_ISL_2918670	A/Kenya/109/2021	A / H3N2		Africa / Kenya	2021-02-15	CDC-Kenya	Centers for Disease Control and Prevention
EPI_ISL_2918669	A/Kenya/107/2021	A / H3N2		Africa / Kenya	2021-02-12	CDC-Kenya	Centers for Disease Control and Prevention
EPI_ISL_2918668	A/Kenya/116/2021	A / H3N2		Africa / Kenya	2021-03-03	CDC-Kenya	Centers for Disease Control and Prevention
EPI_ISL_2918667	A/Kenya/104/2021	A / H3N2		Africa / Kenya	2021-02-08	CDC-Kenya	Centers for Disease Control and Prevention
EPI_ISL_2918666	A/Kenya/106/2021	A / H3N2		Africa / Kenya	2021-02-10	CDC-Kenya	Centers for Disease Control and Prevention
EPI_ISL_2918665	A/Kenya/113/2021	A / H3N2		Africa / Kenya	2021-02-18	CDC-Kenya	Centers for Disease Control and Prevention
EPI_ISL_2918664	A/Kenya/102/2021	A / H3N2		Africa / Kenya	2021-01-27	CDC-Kenya	Centers for Disease Control and Prevention
EPI_ISL_2918663	A/Kenya/110/2021	A / H3N2		Africa / Kenya	2021-02-16	CDC-Kenya	Centers for Disease Control and Prevention
EPI_ISL_2918662	A/Kenya/118/2021	A / H3N2		Africa / Kenya	2021-03-09	CDC-Kenya	Centers for Disease Control and Prevention
EPI_ISL_2918657	A/Kenya/101/2021	A / H3N2		Africa / Kenya	2021-01-15	CDC-Kenya	Centers for Disease Control and Prevention
EPI_ISL_2918656	A/Kenya/105/2021	A / H3N2		Africa / Kenya	2021-02-08	CDC-Kenya	Centers for Disease Control and Prevention
EPI_ISL_2918655	A/Kenya/108/2021	A / H3N2		Africa / Kenya	2021-02-12	CDC-Kenya	Centers for Disease Control and Prevention
EPI_ISL_2918654	A/Kenya/103/2021	A / H3N2		Africa / Kenya	2021-01-29	CDC-Kenya	Centers for Disease Control and Prevention
EPI_ISL_2918652	A/Kenya/111/2021	A / H3N2		Africa / Kenya	2021-02-18	CDC-Kenya	Centers for Disease Control and Prevention
EPI_ISL_2800343	A/AbuDhabi/1541032/2021	A / H3N2		Asia / United Arab Emirates / Abu Zaby	2021-06-02	Sheikh Khalifa Medical City (SKMC)	Sheikh Khalifa Medical City (SKMC)	Younan, Mary
EPI_ISL_2800341	A/AbuDhabi/332924/2021	A / H3N2		Asia / United Arab Emirates / Abu Zaby	2021-02-02	Sheikh Khalifa Medical City (SKMC)	Sheikh Khalifa Medical City (SKMC)	Younan, Mary
EPI_ISL_2800340	A/AbuDhabi/383196/2021	A / H3N2		Asia / United Arab Emirates / Abu Zaby	2021-02-07	Sheikh Khalifa Medical City (SKMC)	Sheikh Khalifa Medical City (SKMC)	Younan, Mary
EPI_ISL_2759074	A/India/Pun-NIV289648/2021 Jan	A / H3N2		Asia / India / Maharashtra / Pune	2021-01-08	ICMR-National Institute of Virology	ICMR-National Institute of Virology	V,Potdar;U,Saha;K,Korabu
EPI_ISL_2759073	A/India/Pun-NIV318926/2021 Jun	A / H3N2		Asia / India / Maharashtra / Pune	2021-06-02	ICMR-National Institute of Virology	ICMR-National Institute of Virology	V,Potdar;U,Saha;K,Korabu
EPI_ISL_2759072	A/India/Pun-NIV304316/2021 Apr	A / H3N2		Asia / India / Maharashtra / Pune	2021-04-21	ICMR-National Institute of Virology	ICMR-National Institute of Virology	V,Potdar;U,Saha;K,Korabu
EPI_ISL_2758937	A/India/Pun-NIV316839/2021 May	A / H3N2		Asia / India / Maharashtra / Pune	2021-05-26	ICMR-National Institute of Virology	ICMR-National Institute of Virology	V,Potdar;U,Saha;K,Korabu
EPI_ISL_2484036	A/India/Pun-NIV314667/2021 May	A / H3N2		Asia / India / Maharashtra / Pune	2021-05-20	ICMR-National Institute of Virology	ICMR-National Institute of Virology	V,Potdar;U,Saha;M,Das
EPI_ISL_2484035	A/India/Pun-NIV313370/2021 May	A / H3N2		Asia / India / Maharashtra / Pune	2021-05-17	ICMR-National Institute of Virology	ICMR-National Institute of Virology	V,Potdar;U,Saha;M,Das
EPI_ISL_2484033	A/India/Pun-NIV312615/2021 May	A / H3N2		Asia / India / Maharashtra / Pune	2021-05-14	ICMR-National Institute of Virology	ICMR-National Institute of Virology	V,Potdar;U,Saha;M,Das
EPI_ISL_2484031	A/India/Pun-NIV312279/2021 May	A / H3N2		Asia / India / Maharashtra / Pune	2021-05-13	ICMR-National Institute of Virology	ICMR-National Institute of Virology	V,Potdar;U,Saha;M,Das
EPI_ISL_2484029	A/India/Pun-NIV300178/2021 Apr	A / H3N2		Asia / India / Maharashtra / Pune	2021-04-07	ICMR-National Institute of Virology	ICMR-National Institute of Virology	V,Potdar;U,Saha;M,Das
EPI_ISL_2365362	A/India/Pun-NIV300460/2021 Apr	A / H3N2		Asia / India / Maharashtra / Pune	2021-04-08	ICMR-National Institute of Virology	ICMR-National Institute of Virology	Potdar,V;Saha,U
EPI_ISL_2365361	A/Inida/Pun-NIV293751/2021 Feb	A / H3N2		Asia / India / Maharashtra / Pune	2021-02-16	ICMR-National Institute of Virology	ICMR-National Institute of Virology	Potdar,V;Saha,U
EPI_ISL_2365360	A/India/Pun-NIV293693/2021 Feb	A / H3N2		Asia / India / Maharashtra / Pune	2021-02-15	ICMR-National Institute of Virology	ICMR-National Institute of Virology	Potdar,V;Saha,U
EPI_ISL_2365359	A/India/Pun-NIV293349/2021 Feb	A / H3N2		Asia / India / Maharashtra / Pune	2021-02-10	ICMR-National Institute of Virology	ICMR-National Institute of Virology	Potdar,V;Saha,U
EPI_ISL_2365358	A/India/Pun-NIV293238/2021 Feb	A / H3N2		Asia / India / Maharashtra / Pune	2021-02-09	ICMR-National Institute of Virology	ICMR-National Institute of Virology	Potdar,V;Saha,U
EPI_ISL_2365356	A/India/Pun-NIV291000/2021 Jan	A / H3N2		Asia / India / Maharashtra / Pune	2021-01-20	ICMR-National Institute of Virology	ICMR-National Institute of Virology	Potdar,V;Saha,U
EPI_ISL_2234358	A/Stockholm/6/2021	A / H3N2		Europe / Sweden / Stockholms lan	2021-04-23	Klinisk mikrobiologi, Karolinska Universitetslaboratoriet, Karolinska Universitetssjukhuset Solna	Public Health Agency of Sweden
EPI_ISL_2234357	A/Stockholm/5/2021	A / H3N2		Europe / Sweden / Stockholms lan	2021-04-16	Klinisk mikrobiologi, Karolinska Universitetslaboratoriet, Karolinska Universitetssjukhuset Solna	Public Health Agency of Sweden
EPI_ISL_1718306	A/India/Pun-NIV293212/2021 Feb	A / H3N2		Asia / India / Maharashtra / Pune	2021-02-09	ICMR-National Institute of Virology	ICMR-National Institute of Virology	Dr.Varsha Potdar , Ujjayni Saha
EPI_ISL_1386236	A/YAMAGATA/2/2021	A / H3N2		Asia / Japan	2021-02-09	Yamagata Prefectural Institute of Public Health	National Institute of Infectious Diseases (NIID)	Takashita,Emi;Fujisaki,Seiichiro;Shirakura,Masayuki;Watanabe,Shinji;Hasegawa,Hideki
EPI_ISL_1386235	A/YAMAGATA/1/2021	A / H3N2		Asia / Japan	2021-02-09	Yamagata Prefectural Institute of Public Health	National Institute of Infectious Diseases (NIID)	Takashita,Emi;Fujisaki,Seiichiro;Shirakura,Masayuki;Watanabe,Shinji;Hasegawa,Hideki
EPI_ISL_1386127	A/Cambodia/e0826360/2020 IVR-224 (20/320)	A / H3N2		Asia / Cambodia	2020-07-16	WHO Collaborating Centre for Reference and Research on Influenza	National Institute for Biological Standards and Control (NIBSC)
EPI_ISL_1296363	A/Bangkok/57/2020	A / H3N2		Asia / Thailand	2020-11-10	WHO National Influenza Centre, National Institute of Medical Research (NIMR)	Centers for Disease Control and Prevention
EPI_ISL_1296343	A/Bangkok/62/2020	A / H3N2		Asia / Thailand	2020-11-11	WHO National Influenza Centre, National Institute of Medical Research (NIMR)	Centers for Disease Control and Prevention
EPI_ISL_1296342	A/Ayutthaya/56/2020	A / H3N2		Asia / Thailand	2020-11-09	WHO National Influenza Centre, National Institute of Medical Research (NIMR)	Centers for Disease Control and Prevention
EPI_ISL_1296340	A/Bangkok/58/2020	A / H3N2		Asia / Thailand	2020-11-10	WHO National Influenza Centre, National Institute of Medical Research (NIMR)	Centers for Disease Control and Prevention
EPI_ISL_1296338	A/Cambodia/801/2020	A / H3N2		Asia / Cambodia	2020-08-31	National Public Health Laboratory	Centers for Disease Control and Prevention
EPI_ISL_1296336	A/Cambodia/713/2020	A / H3N2		Asia / Cambodia	2020-08-18	National Public Health Laboratory	Centers for Disease Control and Prevention
EPI_ISL_1296334	A/Cambodia/727/2020	A / H3N2		Asia / Cambodia	2020-08-18	National Public Health Laboratory	Centers for Disease Control and Prevention
EPI_ISL_1296332	A/Cambodia/780/2020	A / H3N2		Asia / Cambodia	2020-08-31	National Public Health Laboratory	Centers for Disease Control and Prevention
EPI_ISL_1296331	A/Cambodia/731/2020	A / H3N2		Asia / Cambodia	2020-08-18	National Public Health Laboratory	Centers for Disease Control and Prevention
EPI_ISL_1296330	A/Cambodia/709/2020	A / H3N2		Asia / Cambodia	2020-08-18	National Public Health Laboratory	Centers for Disease Control and Prevention
EPI_ISL_1296328	A/Bangkok/59/2020	A / H3N2		Asia / Thailand	2020-11-11	WHO National Influenza Centre, National Institute of Medical Research (NIMR)	Centers for Disease Control and Prevention
EPI_ISL_1296327	A/Ayutthaya/61/2020	A / H3N2		Asia / Thailand	2020-11-10	WHO National Influenza Centre, National Institute of Medical Research (NIMR)	Centers for Disease Control and Prevention
EPI_ISL_1296325	A/Cambodia/719/2020	A / H3N2		Asia / Cambodia	2020-08-18	National Public Health Laboratory	Centers for Disease Control and Prevention
EPI_ISL_1296324	A/Cambodia/1044/2020	A / H3N2		Asia / Cambodia	2020-09-29	National Public Health Laboratory	Centers for Disease Control and Prevention
EPI_ISL_1296323	A/Ayutthaya/60/2020	A / H3N2		Asia / Thailand	2020-11-10	WHO National Influenza Centre, National Institute of Medical Research (NIMR)	Centers for Disease Control and Prevention
EPI_ISL_1296317	A/Congo/44/2021	A / H3N2		Africa / Congo, the Democatic Republic of	2021-01-12	INRB Service de Virologie	Centers for Disease Control and Prevention
EPI_ISL_1296315	A/Congo/15/2021	A / H3N2		Africa / Congo, the Democatic Republic of	2021-01-05	INRB Service de Virologie	Centers for Disease Control and Prevention
EPI_ISL_1296314	A/Congo/07/2021	A / H3N2		Africa / Congo, the Democatic Republic of	2021-01-04	INRB Service de Virologie	Centers for Disease Control and Prevention
EPI_ISL_1296312	A/Congo/543/2020	A / H3N2		Africa / Congo, the Democatic Republic of	2020-11-12	INRB Service de Virologie	Centers for Disease Control and Prevention
EPI_ISL_1296311	A/Congo/23/2021	A / H3N2		Africa / Congo, the Democatic Republic of	2021-01-06	INRB Service de Virologie	Centers for Disease Control and Prevention
EPI_ISL_1296310	A/Congo/560/2020	A / H3N2		Africa / Congo, the Democatic Republic of	2020-12-15	INRB Service de Virologie	Centers for Disease Control and Prevention
EPI_ISL_1296309	A/Congo/19/2021	A / H3N2		Africa / Congo, the Democatic Republic of	2021-01-12	INRB Service de Virologie	Centers for Disease Control and Prevention
EPI_ISL_1296308	A/Congo/559/2020	A / H3N2		Africa / Congo, the Democatic Republic of	2020-12-15	INRB Service de Virologie	Centers for Disease Control and Prevention
EPI_ISL_1296305	A/Nigeria/4959/2020	A / H3N2		Africa / Nigeria	2020-11-05	NCDC Public Health Reference Laboratory	Centers for Disease Control and Prevention
EPI_ISL_1296304	A/Nigeria/4995/2020	A / H3N2		Africa / Nigeria	2020-11-17	NCDC Public Health Reference Laboratory	Centers for Disease Control and Prevention
EPI_ISL_1296301	A/Nigeria/5059/2020	A / H3N2		Africa / Nigeria	2020-11-30	NCDC Public Health Reference Laboratory	Centers for Disease Control and Prevention
EPI_ISL_1296298	A/Nigeria/4976/2020	A / H3N2		Africa / Nigeria	2020-11-11	NCDC Public Health Reference Laboratory	Centers for Disease Control and Prevention
EPI_ISL_1296297	A/Nigeria/4970/2020	A / H3N2		Africa / Nigeria	2020-11-10	NCDC Public Health Reference Laboratory	Centers for Disease Control and Prevention
EPI_ISL_1292814	A/Darwin/2/2021	A / H3N2		Oceania / Australia / Northern Territory / Darwin	2021-02-27	Royal Darwin Hospital	WHO Collaborating Centre for Reference and Research on Influenza	Deng,Y-M; Iannello,P; Lau,H; Spirason,N; Moselen,J; Aziz,A; Komadina,N.
EPI_ISL_1292813	A/Darwin/1/2021	A / H3N2		Oceania / Australia / Northern Territory / Darwin	2021-02-27	Royal Darwin Hospital	WHO Collaborating Centre for Reference and Research on Influenza	Deng,Y-M; Iannello,P; Lau,H; Spirason,N; Moselen,J; Aziz,A; Komadina,N.
EPI_ISL_1246963	A/India/Pun-NIV290244/2021 Jan	A / H3N2		Asia / India / Maharashtra / Pune	2021-01-12	ICMR-National Institute of Virology	ICMR-National Institute of Virology	Potdar,V;Saha,U
EPI_ISL_1246959	A/India/Pun-NIV289524/2021 Jan	A / H3N2		Asia / India / Maharashtra / Pune	2021-01-07	ICMR-National Institute of Virology	ICMR-National Institute of Virology	Potdar,V;Saha,U
EPI_ISL_1103566	A/Cambodia/e0826360/2020 (20/310)	A / H3N2		Oceania / Australia	2020-07-16	WHO Collaborating Centre for Reference and Research on Influenza	National Institute for Biological Standards and Control (NIBSC)	Nicolson, Carolyn
EPI_ISL_985212	A/Malaysia/RP2216/2020	A / H3N2		Asia / Malaysia	2020-03-04	Institut Penyelidikan Perubatan	WHO Collaborating Centre for Reference and Research on Influenza	Deng,Y-M; Iannello,P; Lau,H; Spirason,N; Moselen,J; Aziz,A; Komadina,N.
EPI_ISL_984713	A/Cote d'Ivoire/2554/2020	A / H3N2		Africa / Cote d'Ivoire	2020-11-06	Pasteur Institut of Côte d'Ivoire	Crick Worldwide Influenza Centre
EPI_ISL_984712	A/Cote d'Ivoire/2732/2020	A / H3N2		Africa / Cote d'Ivoire	2020-11-18	Pasteur Institut of Côte d'Ivoire	Crick Worldwide Influenza Centre
EPI_ISL_984711	A/Cote d'Ivoire/2733/2020	A / H3N2		Africa / Cote d'Ivoire	2020-11-18	Pasteur Institut of Côte d'Ivoire	Crick Worldwide Influenza Centre
EPI_ISL_984710	A/Cote d'Ivoire/2738/2020	A / H3N2		Africa / Cote d'Ivoire	2020-11-19	Pasteur Institut of Côte d'Ivoire	Crick Worldwide Influenza Centre
EPI_ISL_984709	A/Ghana/2287/2020	A / H3N2		Africa / Ghana	2020-11-23	University of Ghana	Crick Worldwide Influenza Centre
EPI_ISL_984705	A/Cote d'Ivoire/2740/2020	A / H3N2		Africa / Cote d'Ivoire	2020-11-19	Pasteur Institut of Côte d'Ivoire	Crick Worldwide Influenza Centre
EPI_ISL_984697	A/Cote d'Ivoire/2866/2020	A / H3N2		Africa / Cote d'Ivoire	2020-11-26	Pasteur Institut of Côte d'Ivoire	Crick Worldwide Influenza Centre
EPI_ISL_965037	A/India/PUN-NIV239602/2020	A / H3N2		Asia / India	2020-08-10	National Institute of Virology	Centers for Disease Control and Prevention
EPI_ISL_965036	A/Bangladesh/630/2020	A / H3N2		Asia / Bangladesh	2020-10-06	Institute of Epidemiology Disease Control and Research (IEDCR) & Bangladesh National Influenza Centre (NIC)	Centers for Disease Control and Prevention
EPI_ISL_965035	A/Michigan/173/2020	A / H3N2		North America / United States / Michigan	2020-11-19	Michigan Department of Community Health	Centers for Disease Control and Prevention
EPI_ISL_956338	A/AbuDhabi/2375/2021	A / H3N2		Asia / United Arab Emirates / Abu Zaby	2021-01-17	Sheikh Khalifa Medical City (SKMC)	Sheikh Khalifa Medical City (SKMC)	Younan, Mary
EPI_ISL_956319	A/AbuDhabi/01/2021	A / H3N2		Asia / United Arab Emirates / Abu Zaby	2021-01-01	Shaikh Khalifa Medical City	Sheikh Khalifa Medical City (SKMC)	Younan, Mary
EPI_ISL_882871	A/Bangladesh/3201004013/2020	A / H3N2		Asia / Bangladesh	2020-10-19	icddr,b International Centre for Diarrhoeal Disease Research, Bangladesh	Centers for Disease Control and Prevention
EPI_ISL_882869	A/Bangladesh/1007/2020	A / H3N2		Asia / Bangladesh	2020-09-03	icddr,b International Centre for Diarrhoeal Disease Research, Bangladesh	Centers for Disease Control and Prevention
EPI_ISL_882863	A/Bangladesh/1200903012/2020	A / H3N2		Asia / Bangladesh	2020-09-19	icddr,b International Centre for Diarrhoeal Disease Research, Bangladesh	Centers for Disease Control and Prevention
EPI_ISL_882862	A/Bangladesh/1200913011/2020	A / H3N2		Asia / Bangladesh	2020-09-10	icddr,b International Centre for Diarrhoeal Disease Research, Bangladesh	Centers for Disease Control and Prevention
EPI_ISL_882859	A/Bangladesh/1201012021/2020	A / H3N2		Asia / Bangladesh	2020-10-27	icddr,b International Centre for Diarrhoeal Disease Research, Bangladesh	Centers for Disease Control and Prevention
EPI_ISL_882858	A/Bangladesh/2010/2020	A / H3N2		Asia / Bangladesh	2020-10-20	icddr,b International Centre for Diarrhoeal Disease Research, Bangladesh	Centers for Disease Control and Prevention
EPI_ISL_882854	A/Bangladesh/3201003001/2020	A / H3N2		Asia / Bangladesh	2020-10-01	icddr,b International Centre for Diarrhoeal Disease Research, Bangladesh	Centers for Disease Control and Prevention
EPI_ISL_882849	A/Bangladesh/8009/2020	A / H3N2		Asia / Bangladesh	2020-09-26	icddr,b International Centre for Diarrhoeal Disease Research, Bangladesh	Centers for Disease Control and Prevention
EPI_ISL_882842	A/Bangladesh/2014/2020	A / H3N2		Asia / Bangladesh	2020-09-08	icddr,b International Centre for Diarrhoeal Disease Research, Bangladesh	Centers for Disease Control and Prevention
EPI_ISL_882838	A/Bangladesh/4006/2020	A / H3N2		Asia / Bangladesh	2020-10-18	icddr,b International Centre for Diarrhoeal Disease Research, Bangladesh	Centers for Disease Control and Prevention
EPI_ISL_882834	A/Bangladesh/1821/2020	A / H3N2		Asia / Bangladesh	2020-10-13	Institute of Epidemiology Disease Control and Research (IEDCR) & Bangladesh National Influenza Centre (NIC)	Centers for Disease Control and Prevention
EPI_ISL_882830	A/Bangladesh/1928/2020	A / H3N2		Asia / Bangladesh	2020-10-05	Institute of Epidemiology Disease Control and Research (IEDCR) & Bangladesh National Influenza Centre (NIC)	Centers for Disease Control and Prevention
EPI_ISL_882827	A/Bangladesh/1813/2020	A / H3N2		Asia / Bangladesh	2020-09-29	Institute of Epidemiology Disease Control and Research (IEDCR) & Bangladesh National Influenza Centre (NIC)	Centers for Disease Control and Prevention
EPI_ISL_882818	A/Bangladesh/1926/2020	A / H3N2		Asia / Bangladesh	2020-09-29	Institute of Epidemiology Disease Control and Research (IEDCR) & Bangladesh National Influenza Centre (NIC)	Centers for Disease Control and Prevention
EPI_ISL_882812	A/Bangladesh/1922/2020	A / H3N2		Asia / Bangladesh	2020-09-28	Institute of Epidemiology Disease Control and Research (IEDCR) & Bangladesh National Influenza Centre (NIC)	Centers for Disease Control and Prevention
EPI_ISL_882809	A/Bangladesh/1011/2020	A / H3N2		Asia / Bangladesh	2020-10-05	Institute of Epidemiology Disease Control and Research (IEDCR) & Bangladesh National Influenza Centre (NIC)	Centers for Disease Control and Prevention
EPI_ISL_768597	A/Yunnan-Wenshan/1591/2020	A / H3N2		Asia / China / Yunnan	2020-07-21	WHO Chinese National Influenza Center	WHO Chinese National Influenza Center	Li Xiyan, Liu Jia, Dayan Wang, Zeng Xiaoxu, Huang Weijuan
EPI_ISL_768596	A/Yunnan-Wenshan/1606/2020	A / H3N2		Asia / China / Yunnan	2020-07-21	WHO Chinese National Influenza Center	WHO Chinese National Influenza Center	Li Xiyan, Liu Jia, Dayan Wang, Zeng Xiaoxu, Huang Weijuan
EPI_ISL_768595	A/Yunnan-Wenshan/1593/2020	A / H3N2		Asia / China / Yunnan	2020-07-21	WHO Chinese National Influenza Center	WHO Chinese National Influenza Center	Li Xiyan, Liu Jia, Dayan Wang, Zeng Xiaoxu, Huang Weijuan
EPI_ISL_768594	A/Yunnan-Wenshan/1589/2020	A / H3N2		Asia / China / Yunnan	2020-07-21	WHO Chinese National Influenza Center	WHO Chinese National Influenza Center	Li Xiyan, Liu Jia, Dayan Wang, Zeng Xiaoxu, Huang Weijuan
EPI_ISL_768593	A/Yunnan-Wenshan/1592/2020	A / H3N2		Asia / China / Yunnan	2020-07-21	WHO Chinese National Influenza Center	WHO Chinese National Influenza Center	Li Xiyan, Liu Jia, Dayan Wang, Zeng Xiaoxu, Huang Weijuan
EPI_ISL_768592	A/Yunnan-Wenshan/1594/2020	A / H3N2		Asia / China / Yunnan	2020-07-21	WHO Chinese National Influenza Center	WHO Chinese National Influenza Center	Li Xiyan, Liu Jia, Dayan Wang, Zeng Xiaoxu, Huang Weijuan
EPI_ISL_768591	A/Yunnan-Wenshan/1599/2020	A / H3N2		Asia / China / Yunnan	2020-07-21	WHO Chinese National Influenza Center	WHO Chinese National Influenza Center	Li Xiyan, Liu Jia, Dayan Wang, Zeng Xiaoxu, Huang Weijuan
EPI_ISL_710482	A/Cambodia/e0826363/2020	A / H3N2		Asia / Cambodia / Battambang	2020-07-31	Institute Pasteur du Cambodia	WHO Collaborating Centre for Reference and Research on Influenza	Deng,Y-M; Iannello,P; Lau,H; Spirason,N; Moselen,J; Aziz,A; Komadina,N.
EPI_ISL_710481	A/Cambodia/e0826362/2020	A / H3N2		Asia / Cambodia / Battambang	2020-07-29	Institute Pasteur du Cambodia	WHO Collaborating Centre for Reference and Research on Influenza	Deng,Y-M; Iannello,P; Lau,H; Spirason,N; Moselen,J; Aziz,A; Komadina,N.
EPI_ISL_710480	A/Cambodia/e0826361/2020	A / H3N2		Asia / Cambodia / Battambang	2020-07-22	Institute Pasteur du Cambodia	WHO Collaborating Centre for Reference and Research on Influenza	Deng,Y-M; Iannello,P; Lau,H; Spirason,N; Moselen,J; Aziz,A; Komadina,N.
EPI_ISL_710478	A/Cambodia/e0908383/2020	A / H3N2		Asia / Cambodia / Phnom Penh	2020-08-07	Institute Pasteur du Cambodia	WHO Collaborating Centre for Reference and Research on Influenza	Deng,Y-M; Iannello,P; Lau,H; Spirason,N; Moselen,J; Aziz,A; Komadina,N.
EPI_ISL_710477	A/Cambodia/e0908371/2020	A / H3N2		Asia / Cambodia / Khett Svay Rieng	2020-07-13	Institute Pasteur du Cambodia	WHO Collaborating Centre for Reference and Research on Influenza	Deng,Y-M; Iannello,P; Lau,H; Spirason,N; Moselen,J; Aziz,A; Komadina,N.
EPI_ISL_710476	A/Cambodia/e0908364/2020	A / H3N2		Asia / Cambodia / Phnom Penh	2020-07-01	Institute Pasteur du Cambodia	WHO Collaborating Centre for Reference and Research on Influenza	Deng,Y-M; Iannello,P; Lau,H; Spirason,N; Moselen,J; Aziz,A; Komadina,N.
EPI_ISL_710475	A/Cambodia/e0826360/2020	A / H3N2		Asia / Cambodia / Battambang	2020-07-16	Institute Pasteur du Cambodia	WHO Collaborating Centre for Reference and Research on Influenza	Deng,Y-M; Iannello,P; Lau,H; Spirason,N; Moselen,J; Aziz,A; Komadina,N.
EPI_ISL_710474	A/Cambodia/VIR 80080717/2020	A / H3N2		Asia / Cambodia / Phnom Penh	2020-08-18	Institute Pasteur du Cambodia	WHO Collaborating Centre for Reference and Research on Influenza	Deng,Y-M; Iannello,P; Lau,H; Spirason,N; Moselen,J; Aziz,A; Komadina,N.
EPI_ISL_710473	A/Cambodia/VIR 80080713/2020	A / H3N2		Asia / Cambodia / Phnom Penh	2020-08-18	Institute Pasteur du Cambodia	WHO Collaborating Centre for Reference and Research on Influenza	Deng,Y-M; Iannello,P; Lau,H; Spirason,N; Moselen,J; Aziz,A; Komadina,N.
EPI_ISL_710472	A/Cambodia/VIR 80080709/2020	A / H3N2		Asia / Cambodia	2020-08-18	Institute Pasteur du Cambodia	WHO Collaborating Centre for Reference and Research on Influenza	Deng,Y-M; Iannello,P; Lau,H; Spirason,N; Moselen,J; Aziz,A; Komadina,N.
EPI_ISL_710471	A/Cambodia/VIR 80080739/2020	A / H3N2		Asia / Cambodia / Phnom Penh	2020-08-18	Institute Pasteur du Cambodia	WHO Collaborating Centre for Reference and Research on Influenza	Deng,Y-M; Iannello,P; Lau,H; Spirason,N; Moselen,J; Aziz,A; Komadina,N.
EPI_ISL_710470	A/Cambodia/VIR 80080733/2020	A / H3N2		Asia / Cambodia / Battambang	2020-08-19	Institute Pasteur du Cambodia	WHO Collaborating Centre for Reference and Research on Influenza	Deng,Y-M; Iannello,P; Lau,H; Spirason,N; Moselen,J; Aziz,A; Komadina,N.
EPI_ISL_710464	A/Cambodia/20080-801/2020	A / H3N2		Asia / Cambodia / Khett Preah Vihear	2020-08-31	Institute Pasteur du Cambodia	WHO Collaborating Centre for Reference and Research on Influenza	Deng,Y-M; Iannello,P; Lau,H; Spirason,N; Moselen,J; Aziz,A; Komadina,N.
EPI_ISL_710461	A/Cambodia/nC_106184/2020	A / H3N2		Asia / Cambodia / Battambang	2020-11-01	Institute Pasteur du Cambodia	WHO Collaborating Centre for Reference and Research on Influenza	Deng,Y-M; Iannello,P; Lau,H; Spirason,N; Moselen,J; Aziz,A; Komadina,N.
EPI_ISL_710458	A/Cambodia/nC_73301/2020	A / H3N2		Asia / Cambodia / Ratanak Kiri	2020-09-14	Institute Pasteur du Cambodia	WHO Collaborating Centre for Reference and Research on Influenza	Deng,Y-M; Iannello,P; Lau,H; Spirason,N; Moselen,J; Aziz,A; Komadina,N.
EPI_ISL_710455	A/Cambodia/nC_71842/2020	A / H3N2		Asia / Cambodia / Battambang	2020-09-13	Institute Pasteur du Cambodia	WHO Collaborating Centre for Reference and Research on Influenza	Deng,Y-M; Iannello,P; Lau,H; Spirason,N; Moselen,J; Aziz,A; Komadina,N.
EPI_ISL_584007	A/Minas Gerais/12709/2020	A / H3N2		South America / Brazil	2020-03-02	Instituto Oswaldo Cruz FIOCRUZ - Laboratory of Respiratory Viruses and Measles (LVRS)	Centers for Disease Control and Prevention
EPI_ISL_584005	A/Bangladesh/10009/2020	A / H3N2		Asia / Bangladesh	2020-08-16	icddr,b International Centre for Diarrhoeal Disease Research, Bangladesh	Centers for Disease Control and Prevention
EPI_ISL_584004	A/Bangladesh/8001/2020	A / H3N2		Asia / Bangladesh	2020-08-09	icddr,b International Centre for Diarrhoeal Disease Research, Bangladesh	Centers for Disease Control and Prevention
EPI_ISL_584003	A/Bangladesh/10006/2020	A / H3N2		Asia / Bangladesh	2020-08-26	icddr,b International Centre for Diarrhoeal Disease Research, Bangladesh	Centers for Disease Control and Prevention
EPI_ISL_534310	A/Cambodia/20080717/2020	A / H3N2		Asia / Cambodia / Takeo	2020-08-18	National Public Health Laboratory	Institut Pasteur du Cambodia	Savuth, C; Darapheak, C; Yann,S; Karlsson, E.
EPI_ISL_534309	A/Cambodia/20080713/2020	A / H3N2		Asia / Cambodia / Takeo	2020-08-18	National Public Health Laboratory	Institut Pasteur du Cambodia	Savuth, C; Darapheak, C; Yann,S; Karlsson, E.
EPI_ISL_534308	A/Cambodia/20080709/2020	A / H3N2		Asia / Cambodia / Takeo	2020-08-18	National Public Health Laboratory	Institut Pasteur du Cambodia	Savuth, C; Darapheak, C; Yann,S; Karlsson, E.
EPI_ISL_522428	A/Yunnan-Wenshan/1483/2020	A / H3N2		Asia / China / Yunnan	2020-06-09	WHO Chinese National Influenza Center	WHO Chinese National Influenza Center	Xin li,Li Xiyan, Dayan Wang, Zeng Xiaoxu
EPI_ISL_522427	A/Yunnan-Wenshan/1424/2020	A / H3N2		Asia / China / Yunnan	2020-05-12	WHO Chinese National Influenza Center	WHO Chinese National Influenza Center	Xin li,Li Xiyan, Dayan Wang, Zeng Xiaoxu
EPI_ISL_522425	A/Fujian-Xinluo/1684/2020	A / H3N2		Asia / China / Fujian	2020-04-15	WHO Chinese National Influenza Center	WHO Chinese National Influenza Center	Xin li,Li Xiyan, Dayan Wang, Zeng Xiaoxu
EPI_ISL_514689	A/Cambodia/e0512384/2020	A / H3N2		Asia / Cambodia / Mundulkiri	2020-04-02	Institute Pasteur du Cambodia	WHO Collaborating Centre for Reference and Research on Influenza	Deng,Y-M; Iannello,P; Lau,H; Todd,A; Spirason,N; Moselen,J; Aziz,A; Komadina,N.
EPI_ISL_510012	A/Philippines/25/2020	A / H3N2		Asia / Philippines / Province of Maguindanao / Cotobato City	2020-02-07	Research Institute of Tropical Medicine	WHO Collaborating Centre for Reference and Research on Influenza	Deng,Y-M; Iannello,P; Lau,H; Todd,A; Spirason,N; Moselen,J; Aziz,A; Komadina,N.
EPI_ISL_481463	A/Rheinland-Pfalz/28/2020	A / H3N2		Europe / Germany	2020-03-04	Robert Koch-Institute Nationales Referenzzentrum für Influenza	Robert Koch Institute Nationales Referenzzentrum für Influenza
EPI_ISL_481458	A/Thueringen/65/2020	A / H3N2		Europe / Germany	2020-03-02	Robert Koch-Institute Nationales Referenzzentrum für Influenza	Robert Koch Institute Nationales Referenzzentrum für Influenza
EPI_ISL_481436	A/Bayern/33/2020	A / H3N2		Europe / Germany	2020-02-10	Robert Koch-Institute Nationales Referenzzentrum für Influenza	Robert Koch Institute Nationales Referenzzentrum für Influenza
EPI_ISL_477538	A/Iceland/26/2020	A / H3N2		Europe / Iceland	2020-03-13	Landspitali - University Hospital	Crick Worldwide Influenza Centre
EPI_ISL_477473	A/Belgium/S0751/2020	A / H3N2		Europe / Belgium	2020-02-01	Scientific Institute of Public Health	Crick Worldwide Influenza Centre
EPI_ISL_415719	A/Netherlands/00324/2020	A / H3N2		Europe / Netherlands / Arnhem	2020-02-10	Erasmus Medical Center	Erasmus Medical Center
EPI_ISL_412016	A/Bretagne/848/2020	A / H3N2		Europe / France / Bretagne	2020-02-03	Institut Pasteur	Institut Pasteur
EPI_ISL_5422044	A/Michigan/173/2020 (21/298)	A / H3N2		North America / United States	2020-11-19	Centers for Disease Control and Prevention	National Institute for Biological Standards and Control (NIBSC)	Nicolson, Carolyn
EPI_ISL_5327629	A/Thailand/6/2021	A / H3N2		Asia / Thailand	2021-06-24	WHO National Influenza Centre, National Institute of Medical Research (NIMR)	Centers for Disease Control and Prevention
EPI_ISL_5327624	A/Thailand/5/2021	A / H3N2		Asia / Thailand	2021-06-24	WHO National Influenza Centre, National Institute of Medical Research (NIMR)	Centers for Disease Control and Prevention
EPI_ISL_5327622	A/Thailand/4/2021	A / H3N2		Asia / Thailand	2021-06-24	WHO National Influenza Centre, National Institute of Medical Research (NIMR)	Centers for Disease Control and Prevention
EPI_ISL_5327621	A/Thailand/10/2021	A / H3N2		Asia / Thailand	2021-06-24	WHO National Influenza Centre, National Institute of Medical Research (NIMR)	Centers for Disease Control and Prevention
EPI_ISL_5327620	A/Laos/1424/2021	A / H3N2		Asia / Lao, People's Democratic Republic	2021-04-12	National Center for Laboratory and Epidemiology	Centers for Disease Control and Prevention
EPI_ISL_5327618	A/Thailand/11/2021	A / H3N2		Asia / Thailand	2021-06-24	WHO National Influenza Centre, National Institute of Medical Research (NIMR)	Centers for Disease Control and Prevention
EPI_ISL_5327617	A/Laos/1125/2021	A / H3N2		Asia / Lao, People's Democratic Republic	2021-03-23	National Center for Laboratory and Epidemiology	Centers for Disease Control and Prevention
EPI_ISL_5327616	A/Thailand/12/2021	A / H3N2		Asia / Thailand	2021-06-24	WHO National Influenza Centre, National Institute of Medical Research (NIMR)	Centers for Disease Control and Prevention
EPI_ISL_5135256	A/Abidjan/0456/2021_jul	A / H3N2		Europe / France	2021-07-07	CNR Virus des Infections Respiratoires - France SUD	CNR Virus des Infections Respiratoires - France SUD
EPI_ISL_4525908	A/Netherlands/10009/2021	A / H3N2		Europe / Netherlands	2021-09-13	National Institute for Public Health and the Environment (RIVM)	National Institute for Public Health and the Environment (RIVM)	A,Meijer; S, vd Brink
EPI_ISL_4373574	A/Michigan/03/2021	A / H3N2		North America / United States / Michigan	2021-08-18	Michigan Department of Community Health	Centers for Disease Control and Prevention
EPI_ISL_4373562	A/Oklahoma/01/2021	A / H3N2		North America / United States / Oklahoma	2021-07-06	Oklahoma State Department of Health	Centers for Disease Control and Prevention
EPI_ISL_4221816	A/Laos/F1384/2021	A / H3N2		Asia / Lao, People's Democratic Republic	2021-04-08	National Center for Laboratory and Epidemiology	National Institute of Infectious Diseases (NIID)	Takashita,Emi;Fujisaki,Seiichiro;Watanabe,Shinji;Hasegawa,Hideki
EPI_ISL_4221814	A/Laos/F1343/2021	A / H3N2		Asia / Lao, People's Democratic Republic	2021-04-05	National Center for Laboratory and Epidemiology	National Institute of Infectious Diseases (NIID)	Takashita,Emi;Fujisaki,Seiichiro;Watanabe,Shinji;Hasegawa,Hideki
EPI_ISL_4221812	A/Laos/F1288/2021	A / H3N2		Asia / Lao, People's Democratic Republic	2021-04-02	National Center for Laboratory and Epidemiology	National Institute of Infectious Diseases (NIID)	Takashita,Emi;Fujisaki,Seiichiro;Watanabe,Shinji;Hasegawa,Hideki
EPI_ISL_4221805	A/Laos/F1071/2021	A / H3N2		Asia / Lao, People's Democratic Republic	2021-03-23	National Center for Laboratory and Epidemiology	National Institute of Infectious Diseases (NIID)	Takashita,Emi;Fujisaki,Seiichiro;Watanabe,Shinji;Hasegawa,Hideki
EPI_ISL_4221803	A/Laos/F1040/2021	A / H3N2		Asia / Lao, People's Democratic Republic	2021-03-22	National Center for Laboratory and Epidemiology	National Institute of Infectious Diseases (NIID)	Takashita,Emi;Fujisaki,Seiichiro;Watanabe,Shinji;Hasegawa,Hideki
EPI_ISL_4221798	A/Laos/F0879/2021	A / H3N2		Asia / Lao, People's Democratic Republic	2021-03-09	National Center for Laboratory and Epidemiology	National Institute of Infectious Diseases (NIID)	Takashita,Emi;Fujisaki,Seiichiro;Watanabe,Shinji;Hasegawa,Hideki
EPI_ISL_4005790	A/Qatar/39-VI-21-4154225/2021	A / H3N2		Asia / Qatar	2021-08-17	Supreme Health Council	Crick Worldwide Influenza Centre
EPI_ISL_4005789	A/Qatar/39-VI-21-4147440/2021	A / H3N2		Asia / Qatar	2021-08-17	Supreme Health Council	Crick Worldwide Influenza Centre
EPI_ISL_4005788	A/Qatar/24-VI-21-4043041/2021	A / H3N2		Asia / Qatar	2021-08-13	Supreme Health Council	Crick Worldwide Influenza Centre
EPI_ISL_4005786	A/Qatar/24-VI-21-4031255/2021	A / H3N2		Asia / Qatar	2021-08-13	Supreme Health Council	Crick Worldwide Influenza Centre
EPI_ISL_4005767	A/Qatar/10-VI-21-3914545/2021	A / H3N2		Asia / Qatar	2021-08-09	Supreme Health Council	Crick Worldwide Influenza Centre
EPI_ISL_4005760	A/Ghana/1948/2021	A / H3N2		Africa / Ghana	2021-07-26	University of Ghana	Crick Worldwide Influenza Centre
EPI_ISL_4005753	A/Ghana/1352/2021	A / H3N2		Africa / Ghana	2021-07-08	University of Ghana	Crick Worldwide Influenza Centre
EPI_ISL_4005751	A/Ghana/1344/2021	A / H3N2		Africa / Ghana	2021-07-05	University of Ghana	Crick Worldwide Influenza Centre
EPI_ISL_4005746	A/Abidjan/456/2021	A / H3N2		Europe / France	2021-07-07	CNR Virus des Infections Respiratoires - France SUD	Crick Worldwide Influenza Centre
EPI_ISL_4001774	A/Norway/10230/2011	A / H3N2		Europe / Norway	2021-04-14	Akershus University Hospital	Norwegian Institute of Public Health	Bragstad, K; Hungnes, O;Riis, R
EPI_ISL_3837314	A/Darwin/22/2021	A / H3N2		Oceania / Australia / Northern Territory / Darwin	2021-08-11	Royal Darwin Hospital	WHO Collaborating Centre for Reference and Research on Influenza	Deng,Y-M; Iannello,P; Lau,H; Spirason,N; Moselen,J; Aziz,A; Komadina,N.
EPI_ISL_3571238	A/Nizhny Novgorod/360V/2021	A / H3N2		Europe / Russian Federation / Nizhni Novgorod Oblast	2021-07-21	State Research Center of Virology and Biotechnology (VECTOR)	State Research Center of Virology and Biotechnology (VECTOR)	Alexey,Danilenko; Ivan,Susloparov; Natalia,Kolosova; Natalia,Goncharova; Juliya,Bulanovich; Polina,Torzhkova; Alexander,Durymanov; Svetlana,Svyatchenko; Tatyana,Ilyicheva; Alexander,Ryzhikov
EPI_ISL_3534324	A/Cote D'Ivoire/1879/2021	A / H3N2		Africa / Cote d'Ivoire	2021-06-07	Pasteur Institut of Côte d'Ivoire	Centers for Disease Control and Prevention
EPI_ISL_3534323	A/Cote D'Ivoire/2058/2021	A / H3N2		Africa / Cote d'Ivoire	2021-06-15	Pasteur Institut of Côte d'Ivoire	Centers for Disease Control and Prevention
EPI_ISL_3534322	A/Cote D'Ivoire/1692/2021	A / H3N2		Africa / Cote d'Ivoire	2021-05-22	Pasteur Institut of Côte d'Ivoire	Centers for Disease Control and Prevention
EPI_ISL_3534320	A/Michigan/02/2021	A / H3N2		North America / United States / Michigan	2021-07-14	Michigan Department of Community Health	Centers for Disease Control and Prevention
EPI_ISL_3534319	A/Darwin/6/2021	A / H3N2		Oceania / Australia	2021-03-16	WHO Collaborating Centre for Reference and Research on Influenza	Centers for Disease Control and Prevention
EPI_ISL_3534318	A/Abu Dhabi/2211541032/2021	A / H3N2		Asia / United Arab Emirates	2021-06-03	Shaikh Khalifa Medical City	Centers for Disease Control and Prevention
EPI_ISL_3534317	A/Abu Dhabi/2210622842/2021	A / H3N2		Asia / United Arab Emirates	2021-03-03	Shaikh Khalifa Medical City	Centers for Disease Control and Prevention
EPI_ISL_3534316	A/Abu Dhabi/2210332924/2021	A / H3N2		Asia / United Arab Emirates	2021-02-07	Shaikh Khalifa Medical City	Centers for Disease Control and Prevention
EPI_ISL_3534314	A/Michigan/01/2021	A / H3N2		North America / United States / Michigan	2021-07-11	Michigan Department of Community Health	Centers for Disease Control and Prevention
EPI_ISL_3375093	A/India/Pun-NIV299083/2021 Apr	A / H3N2		Asia / India / Maharashtra / Pune	2021-04-01	ICMR-National Institute of Virology	ICMR-National Institute of Virology	V,Potdar;U,Saha;M,Das
EPI_ISL_2932607	A/Darwin/9a/2021	A / H3N2		Oceania / Australia / Northern Territory / Darwin	2021-04-20	Royal Darwin Hospital	WHO Collaborating Centre for Reference and Research on Influenza	Deng,Y-M; Iannello,P; Lau,H; Spirason,N; Moselen,J; Aziz,A; Komadina,N.
EPI_ISL_2932606	A/Darwin/9b/2021	A / H3N2		Oceania / Australia / Northern Territory / Darwin	2021-04-24	Royal Darwin Hospital	WHO Collaborating Centre for Reference and Research on Influenza	Deng,Y-M; Iannello,P; Lau,H; Spirason,N; Moselen,J; Aziz,A; Komadina,N.
EPI_ISL_2932604	A/Timor-Leste/19/2021	A / H3N2		Oceania / Timor-Leste	2021-02-24	Laboratório Nacional da Saúde	WHO Collaborating Centre for Reference and Research on Influenza	Da Costa,E; Tilman,A; Barreto,I; Freitas,L; Wapling,J; Deng,Y-M; Aziz,A; Komadina,N.
EPI_ISL_2932603	A/Darwin/4/2021	A / H3N2		Oceania / Australia / Northern Territory / Darwin	2021-03-03	Royal Darwin Hospital	WHO Collaborating Centre for Reference and Research on Influenza	Deng,Y-M; Iannello,P; Lau,H; Spirason,N; Moselen,J; Aziz,A; Komadina,N.
EPI_ISL_2932602	A/Timor-Leste/12/2021	A / H3N2		Oceania / Timor-Leste	2021-03-11	Laboratório Nacional da Saúde	WHO Collaborating Centre for Reference and Research on Influenza	Da Costa,E; Tilman,A; Barreto,I; Freitas,L; Wapling,J; Deng,Y-M; Aziz,A; Komadina,N.
EPI_ISL_2932452	A/Nepal/NPWR-05637/2021	A / H3N2		Asia / Nepal	2021-04-08	National Public Health Laboratory	National Institute of Infectious Diseases (NIID)	Takashita,Emi;Fujisaki,Seiichiro;Watanabe,Shinji;Hasegawa,Hideki
EPI_ISL_2932448	A/MIYAGI/1/2021	A / H3N2		Asia / Japan	2021-03-02	Miyagi Prefectural Institute of Public Health and Environment	National Institute of Infectious Diseases (NIID)	Takashita,Emi;Fujisaki,Seiichiro;Watanabe,Shinji;Hasegawa,Hideki
EPI_ISL_2768081	A/Darwin/09/2021	A / H3N2		Oceania / Australia	2021-03-01	WHO Collaborating Centre for Reference and Research on Influenza	National Institute for Biological Standards and Control (NIBSC)	Nicolson, Carolyn
EPI_ISL_2768033	A/Tasmania/503/2020 (21/186)	A / H3N2		Oceania / Australia	2020-02-16	WHO Collaborating Centre for Reference and Research on Influenza	National Institute for Biological Standards and Control (NIBSC)	Nicolson, Carolyn
EPI_ISL_2518731	A/Delaware/01/2021	A / H3N2		North America / United States / Delaware	2021-04-16	Delaware Public Health Lab	Centers for Disease Control and Prevention
EPI_ISL_2178976	A/Moscow/CRIE/2/2021	A / H3N2		Europe / Russian Federation / Moscow	2021-05-04	Center of Hygiene and Epidemiology in Moscow	Central Research Institute of Epidemiology
EPI_ISL_1760813	A/Stockholm/3/2021	A / H3N2		Europe / Sweden / Stockholms lan	2021-02-19	Klinisk mikrobiologi, Karolinska Universitetslaboratoriet, Karolinska Universitetssjukhuset Solna	Public Health Agency of Sweden
EPI_ISL_1732522	A/Pennsylvania/01/2021	A / H3N2		North America / United States / Pennsylvania	2021-03-19	Pennsylvania Department of Health	Centers for Disease Control and Prevention
EPI_ISL_1519354	A/Cameroon/16996/2020	A / H3N2		Africa / Cameroon	2020-12-15	Centre Pasteur du Cameroun	Crick Worldwide Influenza Centre
EPI_ISL_1519353	A/Cameroon/16995/2020	A / H3N2		Africa / Cameroon	2020-12-15	Centre Pasteur du Cameroun	Crick Worldwide Influenza Centre
EPI_ISL_1519352	A/Cameroon/16984/2020	A / H3N2		Africa / Cameroon	2020-11-25	Centre Pasteur du Cameroun	Crick Worldwide Influenza Centre
EPI_ISL_1519345	A/Cameroon/16967/2020	A / H3N2		Africa / Cameroon	2020-11-07	Centre Pasteur du Cameroun	Crick Worldwide Influenza Centre
EPI_ISL_1367593	A/Niger/8581/2020	A / H3N2		Africa / Niger	2020-12-10	Centre de Recherche Medicale et Sanitaire (CERMES)	Centers for Disease Control and Prevention
EPI_ISL_1367591	A/Niger/8609/2020	A / H3N2		Africa / Niger	2020-12-22	Centre de Recherche Medicale et Sanitaire (CERMES)	Centers for Disease Control and Prevention
EPI_ISL_1367590	A/Niger/8773/2021	A / H3N2		Africa / Niger	2021-01-19	Centre de Recherche Medicale et Sanitaire (CERMES)	Centers for Disease Control and Prevention
EPI_ISL_1367589	A/Niger/8590/2020	A / H3N2		Africa / Niger	2020-12-10	Centre de Recherche Medicale et Sanitaire (CERMES)	Centers for Disease Control and Prevention
EPI_ISL_1367587	A/Niger/8635/2020	A / H3N2		Africa / Niger	2020-12-28	Centre de Recherche Medicale et Sanitaire (CERMES)	Centers for Disease Control and Prevention
EPI_ISL_1367584	A/Niger/8776/2021	A / H3N2		Africa / Niger	2021-01-20	Centre de Recherche Medicale et Sanitaire (CERMES)	Centers for Disease Control and Prevention
EPI_ISL_1367567	A/Niger/8749/2021	A / H3N2		Africa / Niger	2021-01-14	Centre de Recherche Medicale et Sanitaire (CERMES)	Centers for Disease Control and Prevention
EPI_ISL_1064142	A/Vietnam/Vnhcm-Gs498/2020	A / H3N2		Asia / Vietnam	2020-10-14	Pasteur Institute, Influenza Laboratory	Centers for Disease Control and Prevention
EPI_ISL_1064140	A/Vietnam/Vnhcm-Gs506/2020	A / H3N2		Asia / Vietnam	2020-10-21	Pasteur Institute, Influenza Laboratory	Centers for Disease Control and Prevention
EPI_ISL_1064139	A/Abu Dhabi/2375/2021	A / H3N2		Asia / United Arab Emirates	2021-01-17	Shaikh Khalifa Medical City	Centers for Disease Control and Prevention
EPI_ISL_1064136	A/Abu Dhabi/390121/2021	A / H3N2		Asia / United Arab Emirates	2021-01-15	Shaikh Khalifa Medical City	Centers for Disease Control and Prevention
EPI_ISL_1064131	A/Vietnam/Vnhcm-Gs538/2020	A / H3N2		Asia / Vietnam	2020-10-29	Pasteur Institute, Influenza Laboratory	Centers for Disease Control and Prevention
EPI_ISL_1064129	A/Abu Dhabi/01/2021	A / H3N2		Asia / United Arab Emirates	2021-01-01	Shaikh Khalifa Medical City	Centers for Disease Control and Prevention
EPI_ISL_1064128	A/Bangladesh/1006/2020	A / H3N2		Asia / Bangladesh	2020-09-28	Institute of Epidemiology Disease Control and Research (IEDCR) & Bangladesh National Influenza Centre (NIC)	Centers for Disease Control and Prevention
EPI_ISL_1064127	A/Bahrain/4981/2021	A / H3N2		Asia / Bahrain	2021-01-12	Ministry of Health Bahrain	Centers for Disease Control and Prevention
EPI_ISL_1064124	A/Saitama/92/2020	A / H3N2		Asia / Japan	2020-04-03	National Institute of Infectious Diseases (NIID)	Centers for Disease Control and Prevention
EPI_ISL_1064123	A/Bahrain/9211/2021	A / H3N2		Asia / Bahrain	2021-01-14	Ministry of Health Bahrain	Centers for Disease Control and Prevention
EPI_ISL_1064122	A/Bahrain/3524/2021	A / H3N2		Asia / Bahrain	2021-01-11	Ministry of Health Bahrain	Centers for Disease Control and Prevention
EPI_ISL_1064121	A/Kitakyusyu/1/2020	A / H3N2		Asia / Japan	2020-08-01	National Institute of Infectious Diseases (NIID)	Centers for Disease Control and Prevention
EPI_ISL_1064120	A/Bahrain/1344/2021	A / H3N2		Asia / Bahrain	2021-01-10	Ministry of Health Bahrain	Centers for Disease Control and Prevention
EPI_ISL_1064117	A/Wisconsin/02/2021	A / H3N2		North America / United States / Wisconsin	2021-01-23	Wisconsin State Laboratory of Hygiene	Centers for Disease Control and Prevention
EPI_ISL_1055767	A/Stockholm/2/2021	A / H3N2		Europe / Sweden / Stockholms lan	2021-01-23	Klinisk mikrobiologi, Karolinska Universitetslaboratoriet, Karolinska Universitetssjukhuset Solna	Public Health Agency of Sweden
EPI_ISL_1040050	A.AbuDhabi/390121/2021	A / H3N2		Asia / United Arab Emirates / Abu Zaby	2021-01-15	Sheikh Khalifa Medical City (SKMC)	Sheikh Khalifa Medical City (SKMC)	Younan, Mary
EPI_ISL_1015490	A/Cambodia/E0826360/2020	A / H3N2		Asia / Cambodia	2020-07-16	WHO Collaborating Centre for Reference and Research on Influenza	Centers for Disease Control and Prevention
EPI_ISL_884294	A/Wisconsin/01/2021	A / H3N2		North America / United States / Wisconsin	2021-01-14	Wisconsin State Laboratory of Hygiene	Centers for Disease Control and Prevention
EPI_ISL_732330	A/Hong Kong/706/2020	A / H3N2		Asia / Hong Kong (SAR)	2020-03-16	Government Virus Unit	Crick Worldwide Influenza Centre
EPI_ISL_732321	A/Tunisia/3442/2020	A / H3N2		Africa / Tunisia	2020-03-06	National Influenza Centre-Tunis, Unit Virology, Microbiology Laboratory, Charles Nicolle's Hospital	Crick Worldwide Influenza Centre
EPI_ISL_732320	A/Tunisia/3085/2020	A / H3N2		Africa / Tunisia	2020-03-04	National Influenza Centre-Tunis, Unit Virology, Microbiology Laboratory, Charles Nicolle's Hospital	Crick Worldwide Influenza Centre
EPI_ISL_732313	A/Cambodia/71851/2020	A / H3N2		Asia / Cambodia	2020-09-14	Institut Pasteur du Cambodia	Crick Worldwide Influenza Centre
EPI_ISL_671406	A/Beirut/AUB_1420_N/2020	A / H3N2		Asia / Lebanon / Beirut	2020-02-13	Center for Infectious Diseases Research	CNR Virus des Infections Respiratoires - France SUD
EPI_ISL_536569	A/Cambodia/e0908377/2020	A / H3N2		Asia / Cambodia / Phnom Penh	2020-07-29	National Public Health Laboratory	Institut Pasteur du Cambodia	Savuth, C; Darapheak,C; Y,P; Yann,S; Karlsson,E.
EPI_ISL_527231	A/Ireland/23296/2020	A / H3N2		Europe / Ireland	2020-03-09	UCD National Virus Reference Laboratory	Crick Worldwide Influenza Centre
EPI_ISL_487077	A/England/200820420/2020	A / H3N2		Europe / United Kingdom / SOUTHAMPTON	2020-02-18	Microbiology Services Colindale, Public Health England	Microbiology Services Colindale, Public Health England
EPI_ISL_486735	A/Parma/21/2020	A / H3N2		Europe / Italy	2020-02-05	Istituto Superiore di Sanità	Crick Worldwide Influenza Centre
EPI_ISL_486679	A/Cyprus/F1149/2020	A / H3N2		Europe / Cyprus	2020-02-23	Nicosia General Hospital	Crick Worldwide Influenza Centre
EPI_ISL_470881	A/Romania/758/2020	A / H3N2		Europe / Romania / Municipiul Bucuresti	2020-02-07	National Institute for Infectious Diseases “Prof. Dr. Matei Balș”	National Institute of Infectious Diseases-Prof. Dr. Matei Bals	Banica, Leontina ; Surleac, Marius ; Paraschiv, Simona
EPI_ISL_450383	A/Ontario/RV4838/2020	A / H3N2		North America / Canada / ON	2020-04-09	Ontario Agency for Health Protection and Promotion (OAHPP)	Public Health Agency of Canada (PHAC)	Bastien, N.; Grenkow, D.; Hart, L.; Powell, A.; Li, Y.
EPI_ISL_450379	A/Ontario/RV4812/2020	A / H3N2		North America / Canada / ON	2020-04-09	Ontario Agency for Health Protection and Promotion (OAHPP)	Public Health Agency of Canada (PHAC)	Bastien, N.; Grenkow, D.; Hart, L.; Powell, A.; Li, Y.
EPI_ISL_450378	A/Ontario/RV4027/2020	A / H3N2		North America / Canada / ON	2020-03-10	Public Health Ontario	Public Health Agency of Canada (PHAC)	Bastien, N.; Grenkow, D.; Hart, L.; Powell, A.; Li, Y.
EPI_ISL_450372	A/Ontario/RV4019/2020	A / H3N2		North America / Canada / ON	2020-03-10	Public Health Ontario	Public Health Agency of Canada (PHAC)	Bastien, N.; Grenkow, D.; Hart, L.; Powell, A.; Li, Y.
EPI_ISL_424738	A/Maryland/19/2020	A / H3N2		North America / United States / Maryland	2020-03-09	Maryland Department of Health and Mental Hygiene	Centers for Disease Control and Prevention
EPI_ISL_421093	A/Iowa/17/2020	A / H3N2		North America / United States / Iowa	2020-02-12	Iowa State Hygienic Laboratory	Centers for Disease Control and Prevention
EPI_ISL_413685	A/Halmstad/2/2020	A / H3N2		Europe / Sweden / Hallands lan	2020-02-16	Klinisk mikrobiologi, Hallands sjukhus Halmstad	Public Health Agency of Sweden
EPI_ISL_459753	A/England/717/2019	A / H3N2		Europe / United Kingdom / STREATHAM	2019-12-13	Microbiology Services Colindale, Public Health England	Microbiology Services Colindale, Public Health England
EPI_ISL_443129	A/Nigeria/3958/2019	A / H3N2		Africa / Nigeria	2019-07-02	NCDC Public Health Reference Laboratory	Centers for Disease Control and Prevention
EPI_ISL_410650	A/Hebei-Sanhe/3148/2019	A / H3N2		Asia / China / Hebei	2019-11-25	WHO Chinese National Influenza Center	WHO Chinese National Influenza Center	Xiyan,Li;Jia,Liu; Dayan,Wang
EPI_ISL_410166	A/Canberra/385/2019	A / H3N2		Oceania / Australia / Australian Capital Territory / Amaroo	2019-09-26	Canberra Hospital	WHO Collaborating Centre for Reference and Research on Influenza	Deng,Y-M; Iannello,P; Lau,H; Todd,A; Spirason,N; Moselen,J; Komadina,N.
EPI_ISL_410164	A/Cambodia/D1216367/2019	A / H3N2		Asia / Cambodia / Phnom Penh	2019-11-15	Institute Pasteur du Cambodia	WHO Collaborating Centre for Reference and Research on Influenza	Deng,Y-M; Iannello,P; Lau,H; Todd,A; Spirason,N; Moselen,J; Komadina,N.
EPI_ISL_410072	A/Netherlands/00146/2020	A / H3N2		Europe / Netherlands / Doetinchem	2020-01-23	Erasmus Medical Center	Erasmus Medical Center
EPI_ISL_393789	A/Bolivia/977/2019	A / H3N2		South America / Bolivia, Plurinationial State of	2019-07-03	CENETROP	Centers for Disease Control and Prevention
EPI_ISL_393773	A/Suriname/0804/2019	A / H3N2		South America / Suriname	2019-07-23	Central Laboratory, Bureau of Public Health	Centers for Disease Control and Prevention
EPI_ISL_377474	A/Castellon/02_2193_20190425	A / H3N2		Europe / Spain / Valencian Community / Castellon	2019-04-25	Virology Laboratory, FISABIO - Public Health, Generalitat Valenciana	Virology Laboratory & Vaccine Research Area, FISABIO - Public Health, Center of Public Health Research (CSISP), Gen. Valenciana	Lopez, F. Xavier; Diez, Javier
EPI_ISL_377468	A/Castellon/02_2046_20190410	A / H3N2		Europe / Spain / Valencian Community / Castellon	2019-04-10	Virology Laboratory, FISABIO - Public Health, Generalitat Valenciana	Virology Laboratory & Vaccine Research Area, FISABIO - Public Health, Center of Public Health Research (CSISP), Gen. Valenciana	Lopez, F. Xavier; Diez, Javier
EPI_ISL_377302	A/Hong Kong/2671/2019	A / H3N2		Asia / Hong Kong (SAR)	2019-06-17	Government Virus Unit	Crick Worldwide Influenza Centre
EPI_ISL_377129	A/Guangdong-Xuwen/319/2019	A / H3N2		Asia / China / Guangdong	2019-04-25	WHO Chinese National Influenza Center	WHO Chinese National Influenza Center	Xiaoxu,Zeng;Xiyan,Li;Weijuan,Huang;Lei,Yang;Dayan,Wang
EPI_ISL_377112	A/Zhejiang-Dinghai/1417/2019	A / H3N2		Asia / China / Zhejiang	2019-05-23	WHO Chinese National Influenza Center	WHO Chinese National Influenza Center	Xiaoxu,Zeng;Xiyan,Li;Weijuan,Huang;Lei,Yang;Dayan,Wang
EPI_ISL_377109	A/Shanghai-Pudongxin/1674/2019	A / H3N2		Asia / China / Shanghai	2019-04-24	WHO Chinese National Influenza Center	WHO Chinese National Influenza Center	Xiaoxu,Zeng;Xiyan,Li;Weijuan,Huang;Lei,Yang;Dayan,Wang
EPI_ISL_377097	A/Guangxi-Haicheng/1685/2019	A / H3N2		Asia / China / Guangxi	2019-05-17	WHO Chinese National Influenza Center	WHO Chinese National Influenza Center	Xiaoxu,Zeng;Xiyan,Li;Weijuan,Huang;Lei,Yang;Dayan,Wang
EPI_ISL_377067	A/Zhejiang-Dinghai/1494/2019	A / H3N2		Asia / China / Zhejiang	2019-06-18	WHO Chinese National Influenza Center	WHO Chinese National Influenza Center	Xiaoxu,Zeng;Xiyan,Li;Weijuan,Huang;Lei,Yang;Dayan,Wang
EPI_ISL_377056	A/Sichuan-Gaoxin/1448/2019	A / H3N2		Asia / China / Sichuan	2019-05-31	WHO Chinese National Influenza Center	WHO Chinese National Influenza Center	Xiaoxu,Zeng;Xiyan,Li;Weijuan,Huang;Lei,Yang;Dayan,Wang
EPI_ISL_1296303	A/Vietnam/Vnhcm-Gs448/2019	A / H3N2		Asia / Vietnam	2019-09-12	Pasteur Institute, Influenza Laboratory	Centers for Disease Control and Prevention
EPI_ISL_510014	A/Malaysia/RP_0714/2019	A / H3N2		Asia / Malaysia	2019-12-24	Institut Penyelidikan Perubatan	WHO Collaborating Centre for Reference and Research on Influenza	Deng,Y-M; Iannello,P; Lau,H; Todd,A; Spirason,N; Moselen,J; Aziz,A; Komadina,N.
EPI_ISL_493147	A/Indonesia/NIHRDSB195084/2019	A / H3N2		Asia / Indonesia	2019-11-26	Ministry of Health, NIHRD	WHO Collaborating Centre for Reference and Research on Influenza	Siswanto,S; Setiawaty,V; Deng, Y-M; Komadina,N.
EPI_ISL_427895	A/Italy/11541/2020	A / H3N2		Europe / Italy	2020-01-30	U.S. Air Force School of Aerospace Medicine	U.S. Air Force School of Aerospace Medicine	Gruner, W.E.; Fries, A.C.; Garrett, C.M.; Powell, M.L.; Hanson, J.F.; DeMarcus, L.S.; Sjoberg, P.A.; Bogue, A.L.; Robbins, A.S.; Macias, E.A.; Lambert, A.W.; Dane, D.J.
EPI_ISL_411534	A/British_Columbia/218/2019	A / H3N2		North America / Canada / British Columbia	2019-12-19	B.C. Centre for Disease Control	B.C. Centre for Disease Control
EPI_ISL_410977	A/Nordrhein-Westfalen/21/2020	A / H3N2		Europe / Germany	2020-01-25	Robert Koch-Institute Nationales Referenzzentrum für Influenza	Robert Koch Institute Nationales Referenzzentrum für Influenza
EPI_ISL_410728	A/Florida/144/2019	A / H3N2		North America / United States / Florida	2019-12-29	Florida Department of Health-Tampa	Centers for Disease Control and Prevention
EPI_ISL_410693	A/Yunnan-Maoshi/1578/2019	A / H3N2		Asia / China / Yunnan	2019-11-05	WHO Chinese National Influenza Center	WHO Chinese National Influenza Center	Xiyan,Li;Jia,Liu; Dayan,Wang
EPI_ISL_410686	A/Hunan-Lengshuijiang/312/2019	A / H3N2		Asia / China / Hunan	2019-11-27	WHO Chinese National Influenza Center	WHO Chinese National Influenza Center	Xiyan,Li;Jia,Liu; Dayan,Wang
EPI_ISL_410658	A/Hunan-Yongding/11244/2019	A / H3N2		Asia / China / Hunan	2019-12-20	WHO Chinese National Influenza Center	WHO Chinese National Influenza Center	Xiyan,Li;Jia,Liu; Dayan,Wang
EPI_ISL_395129	A/Netherlands/01439/2019	A / H3N2		Europe / Netherlands / Hengelo	2019-06-23	Erasmus Medical Center	Erasmus Medical Center
EPI_ISL_394944	A/Mexico/2350/2019	A / H3N2		North America / Mexico	2019-07-12	Laboratorio de Virus Respiratorio	Centers for Disease Control and Prevention
EPI_ISL_394887	A/Michigan/443/2019	A / H3N2		North America / United States / Michigan	2019-09-11	Michigan Department of Community Health	Centers for Disease Control and Prevention
EPI_ISL_394884	A/Montana/44/2019	A / H3N2		North America / United States / Montana	2019-09-17	Montana Laboratory Services Bureau	Centers for Disease Control and Prevention
EPI_ISL_394813	A/Ontario/433/2019	A / H3N2		North America / Canada / ON	2019-04-11	Public Health Ontario	B.C. Centre for Disease Control
EPI_ISL_378185	A/Victoria/751/2019	A / H3N2		Oceania / Australia / Victoria / Wantirna	2019-05-12	Monash Medical Centre	WHO Collaborating Centre for Reference and Research on Influenza	Deng,Y-M; Iannello,P; Lau,H; Todd,A; Spirason,N; Komadina,N.
EPI_ISL_378183	A/Victoria/731/2019	A / H3N2		Oceania / Australia / Victoria / Bentleigh	2019-05-17	Monash Medical Centre	WHO Collaborating Centre for Reference and Research on Influenza	Deng,Y-M; Iannello,P; Lau,H; Todd,A; Spirason,N; Komadina,N.
EPI_ISL_378182	A/Victoria/748/2019	A / H3N2		Oceania / Australia / Victoria / Oakleigh	2019-05-19	Monash Medical Centre	WHO Collaborating Centre for Reference and Research on Influenza	Deng,Y-M; Iannello,P; Lau,H; Todd,A; Spirason,N; Komadina,N.
EPI_ISL_378085	A/Maine/27/2019	A / H3N2		North America / United States / Maine	2019-07-23	Maine Health and Environmental Testing Laboratory	Centers for Disease Control and Prevention
EPI_ISL_378066	A/Bangladesh/3057/2019	A / H3N2		Asia / Bangladesh	2019-05-23	icddr,b International Centre for Diarrhoeal Disease Research, Bangladesh	Centers for Disease Control and Prevention
EPI_ISL_378031	A/Alaska/30/2019	A / H3N2		North America / United States / Alaska	2019-06-28	Alaska State Virology Lab	Centers for Disease Control and Prevention
EPI_ISL_362075	A/Brest/1984/2019	A / H3N2		Europe / France / Bretagne	2019-04-17	Institut Pasteur	Institut Pasteur
EPI_ISL_510017	A/Indonesia/NIHRDSB195081/2019	A / H3N2		Asia / Indonesia	2019-11-22	Ministry of Health, NIHRD	WHO Collaborating Centre for Reference and Research on Influenza	Siswanto,S; Setiawaty,V; Deng, Y-M; Komadina,N.
EPI_ISL_477577	A/Kyrgyzstan Osh/6/2020	A / H3N2		Asia / Kyrgyzstan	2019-12-02	National Virology Laboratory, Center Microbiological Investigations	Crick Worldwide Influenza Centre
EPI_ISL_477552	A/Kyrgyzstan Bishkek/56/2020	A / H3N2		Asia / Kyrgyzstan	2020-01-30	National Virology Laboratory, Center Microbiological Investigations	Crick Worldwide Influenza Centre
EPI_ISL_477409	A/Belgium/G0102/2020	A / H3N2		Europe / Belgium	2020-01-21	Scientific Institute of Public Health	Crick Worldwide Influenza Centre
EPI_ISL_428631	A/England/195140178/2019	A / H3N2		Europe / United Kingdom / LEICESTER	2019-12-11	Microbiology Services Colindale, Public Health England	Microbiology Services Colindale, Public Health England
EPI_ISL_428570	A/England/195080606/2019	A / H3N2		Europe / United Kingdom / DUNSTER	2019-12-10	Microbiology Services Colindale, Public Health England	Microbiology Services Colindale, Public Health England
EPI_ISL_412151	A/California/16/2020	A / H3N2		North America / United States / California	2020-01-21	California Department of Health Services	Centers for Disease Control and Prevention
EPI_ISL_395536	A/YOKOHAMA/187/2019	A / H3N2		Asia / Japan	2019-10-04	Yokohama City Institute of Public Health.	National Institute of Infectious Diseases (NIID)	Kuwahara,Tomoko;Takashita,Emi;Fujisaki,Seiichiro;Shirakura,Masayuki;Watanabe,Shinji;Hasegawa,Hideki
EPI_ISL_395424	A/Hawaii/64/2019	A / H3N2		North America / United States / Hawaii	2019-09-15	State of Hawaii Department of Health	Centers for Disease Control and Prevention
EPI_ISL_395416	A/Bangladesh/8029/2019	A / H3N2		Asia / Bangladesh	2019-07-22	icddr,b International Centre for Diarrhoeal Disease Research, Bangladesh	Centers for Disease Control and Prevention
EPI_ISL_395394	A/Bangladesh/3190711004/2019	A / H3N2		Asia / Bangladesh	2019-07-04	icddr,b International Centre for Diarrhoeal Disease Research, Bangladesh	Centers for Disease Control and Prevention
EPI_ISL_363342	A/Ontario/RV1907/2019	A / H3N2		North America / Canada / ON	2019-04-29	Public Health Ontario	Public Health Agency of Canada (PHAC)	Bastien, N.; Grenkow, D.; Hart, L.; Normand, S.; Powell, A.; Li, Y.
EPI_ISL_363262	A/Victoria/730/2019	A / H3N2		Oceania / Australia / Victoria / Ormond	2019-05-05	Monash Medical Centre	WHO Collaborating Centre for Reference and Research on Influenza	Deng,Y-M; Iannello,P; Lau,H; Todd,A; Spirason,N; Komadina,N.
EPI_ISL_463181	A/British Columbia/RV6616/2020	A / H3N2		North America / Canada / BC	2020-01-27	B.C. Centre for Disease Control	Public Health Agency of Canada (PHAC)	Bastien, N.; Grenkow, D.; Hart, L.; Powell, A.; Li, Y.
EPI_ISL_413726	A/Mali/371/2019	A / H3N2		Africa / Mali	2019-11-12	NIC Lab CVD-MALI	Centers for Disease Control and Prevention
EPI_ISL_413715	A/Mali/169/2019	A / H3N2		Africa / Mali	2019-10-31	NIC Lab CVD-MALI	Centers for Disease Control and Prevention
EPI_ISL_413440	A/Berlin/27/2020	A / H3N2		Europe / Germany	2020-01-30	Robert Koch-Institute Nationales Referenzzentrum für Influenza	Robert Koch Institute Nationales Referenzzentrum für Influenza
EPI_ISL_398391	A/Bangladesh/1190708016/2019	A / H3N2		Asia / Bangladesh	2019-07-18	icddr,b International Centre for Diarrhoeal Disease Research, Bangladesh	Centers for Disease Control and Prevention
EPI_ISL_398390	A/Bangladesh/2036/2019	A / H3N2		Asia / Bangladesh	2019-07-21	icddr,b International Centre for Diarrhoeal Disease Research, Bangladesh	Centers for Disease Control and Prevention
EPI_ISL_398382	A/Oregon/28/2019	A / H3N2		North America / United States / Oregon	2019-10-30	Oregon Public Health Laboratory	Centers for Disease Control and Prevention
EPI_ISL_398381	A/Oregon/27/2019	A / H3N2		North America / United States / Oregon	2019-10-22	Oregon Public Health Laboratory	Centers for Disease Control and Prevention
EPI_ISL_398367	A/Bangladesh/3190804010/2019	A / H3N2		Asia / Bangladesh	2019-08-05	icddr,b International Centre for Diarrhoeal Disease Research, Bangladesh	Centers for Disease Control and Prevention
EPI_ISL_398365	A/Bangladesh/1190809002/2019	A / H3N2		Asia / Bangladesh	2019-08-03	icddr,b International Centre for Diarrhoeal Disease Research, Bangladesh	Centers for Disease Control and Prevention
EPI_ISL_398320	A/Wisconsin/574/2019	A / H3N2		North America / United States / Wisconsin	2019-10-25	Wisconsin State Laboratory of Hygiene	Centers for Disease Control and Prevention
EPI_ISL_398126	A/Belgium/H0064/2019	A / H3N2		Europe / Belgium	2019-05-02	Sciensano (Scientific Institute of Public Health)	Scientific Institute of Public Health (WIV-ISP)
EPI_ISL_380755	A/Wisconsin/506/2019	A / H3N2		North America / United States / Wisconsin	2019-04-04	Marshfield Clinic Research Foundation	Centers for Disease Control and Prevention
EPI_ISL_364338	A/Noyabrsk/RII-4717S/2019	A / H3N2		Europe / Russian Federation / Yamalo-Nenets Autonomous Okrug	2019-05-20	Center of Hygiene and Epidemiology in Yamalo-Nenets Autonomous Okrug	WHO National Influenza Centre Russian Federation
EPI_ISL_363924	A/Georgia/25/2019	A / H3N2		North America / United States / Georgia	2019-04-02	Georgia Public Health Laboratory	Centers for Disease Control and Prevention
EPI_ISL_4069930	A/Thailand/CU-B36023/2020	A / H3N2		Asia / Thailand	2020-01-05			Suntronwong,N.; Klinfueng,S.; Korkong,S.; Vichaiwattana,P.; Thongmee,T.; Vongpunsawad,S.; Poovorawan,Y.
EPI_ISL_2758935	A/India/Jai-SMSINFS15/2019 Sep	A / H3N2		Asia / India / Rajasthan / Jaipur	2019-09-18	ICMR-National Institute of Virology	ICMR-National Institute of Virology	B,Malhotra;V,Potdar;U,Saha
EPI_ISL_514060	A/England/192360671/2019	A / H3N2		Europe / United Kingdom / Borough of Bolton	2019-06-03	Microbiology Services Colindale, Public Health England	Microbiology Services Colindale, Public Health England
EPI_ISL_514048	A/England/192180593/2019	A / H3N2		Europe / United Kingdom / SHEFFIELD	2019-05-15	Microbiology Services Colindale, Public Health England	Microbiology Services Colindale, Public Health England
EPI_ISL_416175	A/Cameroon/8641/2019	A / H3N2		Africa / Cameroon	2019-11-19	Centre Pasteur du Cameroun	Crick Worldwide Influenza Centre
EPI_ISL_399842	A/England/194500542/2019	A / H3N2		Europe / United Kingdom / MANCHESTER	2019-10-24	Microbiology Services Colindale, Public Health England	Microbiology Services Colindale, Public Health England	Thompson,C.
EPI_ISL_399828	A/England/327/2019	A / H3N2		Europe / United Kingdom / HULL	2019-10-22	Microbiology Services Colindale, Public Health England	Microbiology Services Colindale, Public Health England	Thompson,C.
EPI_ISL_398844	A/Bangladesh/445/2019	A / H3N2		Asia / Bangladesh	2019-08-26	Institute of Epidemiology Disease Control and Research (IEDCR) & Bangladesh National Influenza Centre (NIC)	Centers for Disease Control and Prevention
EPI_ISL_398841	A/Bangladesh/1582/2019	A / H3N2		Asia / Bangladesh	2019-06-24	Institute of Epidemiology Disease Control and Research (IEDCR) & Bangladesh National Influenza Centre (NIC)	Centers for Disease Control and Prevention
EPI_ISL_398811	A/Pennsylvania/1025/2019	A / H3N2		North America / United States / Pennsylvania	2019-11-03	Pennsylvania Department of Health	Centers for Disease Control and Prevention
EPI_ISL_367025	A/Guangxi-Qinnan/1590/2019	A / H3N2		Asia / China / Guangxi	2019-04-29	WHO Chinese National Influenza Center	WHO Chinese National Influenza Center	Xiaoxu,Zeng;Xiyan,Li;Weijuan,Huang;Lei,Yang;Dayan,Wang;Yuelong,Shu
EPI_ISL_5135270	A/LaReunion/440/2021_aug	A / H3N2		Europe / France	2019-08-27	CNR Virus des Infections Respiratoires - France SUD	CNR Virus des Infections Respiratoires - France SUD
EPI_ISL_614333	A/Guangxi-Youjiang/1537/2019	A / H3N2		Asia / China / Guangxi	2019-06-24	WHO Chinese National Influenza Center	WHO Chinese National Influenza Center	Lixiyan, Huangweijuan, Dayan Wang, Liu Jia
EPI_ISL_515535	A/Lorraine/310/2020	A / H3N2		Europe / France / Region Lorraine	2020-01-20	Institut Pasteur	Institut Pasteur
EPI_ISL_434413	A/Cyprus/F485/2020	A / H3N2		Europe / Cyprus	2020-01-22	Nicosia General Hospital	Crick Worldwide Influenza Centre
EPI_ISL_417895	A/Guatemala/COS-13/2019	A / H3N2		North America / Guatemala	2019-06-26	Laboratorio Nacional De Salud Guatemala	Centers for Disease Control and Prevention
EPI_ISL_401711	A/Qatar/10-VI-19-0048255/2019	A / H3N2		Asia / Qatar	2019-08-21	Supreme Health Council	Crick Worldwide Influenza Centre
EPI_ISL_401682	A/Mauritius/SF 225/2019	A / H3N2		Africa / Mauritius	2019-07-05	Central Health Laboratory	Crick Worldwide Influenza Centre
EPI_ISL_401602	A/Nizwa/6110/2019	A / H3N2		Asia / Oman	2019-10-09	Central Public Health Laboratory, Ministry of Health	Crick Worldwide Influenza Centre
EPI_ISL_401434	A/Ontario/RV2709/2019	A / H3N2		North America / Canada / ON	2019-12-06	Public Health Ontario	Public Health Agency of Canada (PHAC)	Bastien, N.; Grenkow, D.; Hart, L.; Powell, A.; Li, Y.
EPI_ISL_400843	A/Jamaica/5200/2019	A / H3N2		North America / Jamaica	2019-10-25	University of the West Indies	Centers for Disease Control and Prevention
EPI_ISL_400808	A/New Brunswick/RV2465/2019	A / H3N2		North America / Canada	2019-10-08	National Microbiology Laboratory, Public Health Agency of Canada (PHAC)	Centers for Disease Control and Prevention
EPI_ISL_400806	A/El Salvador/687/2019	A / H3N2		North America / El Salvador	2019-10-07	Contiguo a Hospital Rosales	Centers for Disease Control and Prevention
EPI_ISL_400792	A/Togo/1260/2019	A / H3N2		Africa / Togo	2019-09-29	Institute National D'Hygiene	Centers for Disease Control and Prevention
EPI_ISL_400634	A/SAITAMA/176/2019	A / H3N2		Asia / Japan	2019-08-23	Saitama Institute of Public Health	National Institute of Infectious Diseases (NIID)	Kuwahara,Tomoko;Takashita,Emi;Fujisaki,Seiichiro;Shirakura,Masayuki;Watanabe,Shinji;Hasegawa,Hideki
EPI_ISL_400475	A/Victoria/946/2019	A / H3N2		Oceania / Australia / Victoria / Brunswick	2019-04-05	Royal Chidrens Hospital	WHO Collaborating Centre for Reference and Research on Influenza	Deng,Y-M; Iannello,P; Lau,H; Todd,A; Spirason,N; Moselen,J; Komadina,N.
EPI_ISL_400024	A/Bhutan/162/2019	A / H3N2		Asia / Bhutan	2019-08-14	Royal Centre for Disease Control	Centers for Disease Control and Prevention
EPI_ISL_367560	A/Ontario/RV2296/2019	A / H3N2		North America / Canada / ON	2019-06-18	Ontario Agency for Health Protection and Promotion (OAHPP)	Public Health Agency of Canada (PHAC)	Bastien, N.; Grenkow, D.; Hart, L.; Normand, S.; Powell, A.; Li, Y.
EPI_ISL_367545	A/Santiago/50600/2019	A / H3N2		South America / Chile / Region Metropolitana de Santiago	2019-05-30	Instituto de Salud Publica de Chile	Instituto de Salud Publica de Chile	Tognarelli, J.; Lagos, J.; Arata, L.; Fasce, R.; Fernandez, J.
EPI_ISL_367388	A/Yunnan-Qilin/1518/2019	A / H3N2		Asia / China / Yunnan	2019-05-01	WHO Chinese National Influenza Center	WHO Chinese National Influenza Center	Xiaoxu,Zeng;Xiyan,Li;Weijuan,Huang;Lei,Yang;Dayan,Wang
EPI_ISL_367382	A/Henan-Chuanhui/1343/2019	A / H3N2		Asia / China / Henan	2019-05-13	WHO Chinese National Influenza Center	WHO Chinese National Influenza Center	Xiaoxu,Zeng;Xiyan,Li;Weijuan,Huang;Lei,Yang;Dayan,Wang
EPI_ISL_517668	A/Haiti/138/2019	A / H3N2		North America / Haiti	2019-12-16	Laboratoire National de Sante Publique	Centers for Disease Control and Prevention
EPI_ISL_468322	A//Romania/256565/2020	A / H3N2		Europe / Romania / Judetul Iasi	2020-01-17	Cantacuzino Institute	Cantacuzino Institute	Mihaela,Lazar; Luiza,Ustea; Nicoleta,Paraschiv
EPI_ISL_435860	A/Saskatchewan/RV0185/2020	A / H3N2		North America / Canada / SK	2019-12-07	Roy Romanow Provincial Laboratory	Public Health Agency of Canada (PHAC)	Bastien, N.; Grenkow, D.; Hart, L.; Powell, A.; Li, Y.
EPI_ISL_435794	A/Saskatchewan/RV2685/2019	A / H3N2		North America / Canada / SK	2019-12-03	Roy Romanow Provincial Laboratory	Public Health Agency of Canada (PHAC)	Bastien, N.; Grenkow, D.; Hart, L.; Powell, A.; Li, Y.
EPI_ISL_435295	A/Czech Republic/139/2020	A / H3N2		Europe / Czech Republic / Hlavni mesto Praha / Okres Praha	2020-01-20	National Institute of Public Health	National Institute of Public Health (Czech Republic)	Nagy,A;Jirincova,H;Trnka,D
EPI_ISL_419281	A/Philippines/44/2019	A / H3N2		Asia / Philippines / National Capital Region	2019-09-09	Research Institute of Tropical Medicine	WHO Collaborating Centre for Reference and Research on Influenza	Deng,Y-M; Iannello,P; Lau,H; Todd,A; Spirason,N; Moselen,J; Komadina,N.
EPI_ISL_419277	A/Cambodia/D0919378/2019	A / H3N2		Asia / Cambodia / Kampong Chan	2019-09-03	Institute Pasteur du Cambodia	WHO Collaborating Centre for Reference and Research on Influenza	Deng,Y-M; Iannello,P; Lau,H; Todd,A; Spirason,N; Moselen,J; Komadina,N.
EPI_ISL_418568	A/Laos/3188/2019	A / H3N2		Asia / Lao, People's Democratic Republic	2019-10-28	National Center for Laboratory and Epidemiology	Centers for Disease Control and Prevention
EPI_ISL_403085	A/Italy/9876/2019	A / H3N2		Europe / Italy	2019-10-22	U.S. Air Force School of Aerospace Medicine	U.S. Air Force School of Aerospace Medicine	Gruner, W.E.; Fries, A.C.; Garrett, C.M.; Powell, M.L.; Hanson, J.F.; DeMarcus, L.S.; Sjoberg, P.A.; Bogue, A.L.; Robbins, A.S.; Macias, E.A.; Lambert, A.W.; Dane, D.J.
EPI_ISL_402452	A/Bangladesh/7191011002/2019	A / H3N2		Asia / Bangladesh	2019-10-02	icddr,b International Centre for Diarrhoeal Disease Research, Bangladesh	Centers for Disease Control and Prevention
EPI_ISL_402397	A/Iowa/68/2019	A / H3N2		North America / United States / Iowa	2019-12-12	Iowa State Hygienic Laboratory	Centers for Disease Control and Prevention
EPI_ISL_402348	A/Hunan-Suxian/1693/2019	A / H3N2		Asia / China / Hunan	2019-07-10	WHO Chinese National Influenza Center	WHO Chinese National Influenza Center	Xiaoxu,Zeng;Xiyan,Li;Weijuan,Huang;Lei,Yang;Dayan,Wang;Yuelong,Shu
EPI_ISL_402168	A/Hebei-Funing/1535/2019	A / H3N2		Asia / China / Hebei	2019-11-25	WHO Chinese National Influenza Center	WHO Chinese National Influenza Center	Xiaoxu,Zeng;Xiyan,Li;Weijuan,Huang;Lei,Yang;Dayan,Wang;Yuelong,Shu
EPI_ISL_402161	A/Henan-Zhaoling/1661/2019	A / H3N2		Asia / China / Henan	2019-12-09	WHO Chinese National Influenza Center	WHO Chinese National Influenza Center	Xiaoxu,Zeng;Xiyan,Li;Weijuan,Huang;Lei,Yang;Dayan,Wang;Yuelong,Shu
EPI_ISL_402014	A/Victoria/2519/2019	A / H3N2		Oceania / Australia / Victoria / Mentone	2019-09-06	Alfred Hospital	WHO Collaborating Centre for Reference and Research on Influenza	Deng,Y-M; Iannello,P; Lau,H; Todd,A; Spirason,N; Moselen,J; Komadina,N.
EPI_ISL_401981	A/Netherlands/01713/2019	A / H3N2		Europe / Netherlands / Veldhoven	2019-12-11	Erasmus Medical Center	Erasmus Medical Center
EPI_ISL_401965	A/Netherlands/01672/2019	A / H3N2		Europe / Netherlands / Rotterdam	2019-12-04	Erasmus Medical Center	Erasmus Medical Center
EPI_ISL_369106	A/North Dakota/9701/2019	A / H3N2		North America / United States / North Dakota	2019-04-17			Gruner,W.E.; Fries,A.C.; Garrett,C.M.; Powell,M.L.; Minnich,D.E.; Couch,M.R.; Hanson,J.F.; DeMarcus,L.S.; Crum,M.E.; Bogue,A.L.; Federinko,S.P.; Macias,E.A.; West,C.A.; Dane,D.J.
EPI_ISL_369092	A/Italy/9686/2019	A / H3N2		Europe / Italy	2019-04-06			Gruner,W.E.; Fries,A.C.; Garrett,C.M.; Powell,M.L.; Minnich,D.E.; Couch,M.R.; Hanson,J.F.; DeMarcus,L.S.; Crum,M.E.; Bogue,A.L.; Federinko,S.P.; Macias,E.A.; West,C.A.; Dane,D.J.
EPI_ISL_369076	A/Germany/9668/2019	A / H3N2		Europe / Germany	2019-04-13			Gruner,W.E.; Fries,A.C.; Garrett,C.M.; Powell,M.L.; Minnich,D.E.; Couch,M.R.; Hanson,J.F.; DeMarcus,L.S.; Crum,M.E.; Bogue,A.L.; Federinko,S.P.; Macias,E.A.; West,C.A.; Dane,D.J.
EPI_ISL_369073	A/Florida/9665/2019	A / H3N2		North America / United States / Florida	2019-04-21			Gruner,W.E.; Fries,A.C.; Garrett,C.M.; Powell,M.L.; Minnich,D.E.; Couch,M.R.; Hanson,J.F.; DeMarcus,L.S.; Crum,M.E.; Bogue,A.L.; Federinko,S.P.; Macias,E.A.; West,C.A.; Dane,D.J.
EPI_ISL_353809	A/Victoria/703/2019	A / H3N2		Oceania / Australia / Victoria / Keysborough	2019-04-07	Monash Medical Centre	WHO Collaborating Centre for Reference and Research on Influenza	Deng,Y-M; Iannello,P; Lau,H; Todd,A; Spirason,N; Komadina,N.
EPI_ISL_353760	A/Saskatchewan/RV1684/2019	A / H3N2		North America / Canada / SK	2019-04-03	Roy Romanow Provincial Laboratory	Public Health Agency of Canada (PHAC)	Bastien, N.; Grenkow, D.; Hart, L.; Normand, S.; Powell, A.; Li, Y.
EPI_ISL_485520	A/Macao/609715/2019	A / H3N2		Asia / China	2019-12-19	WHO Chinese National Influenza Center	WHO Chinese National Influenza Center	Xiaoxu,Zeng;Xiyan,Li;Weijuan,Huang;Lei,Yang;Dayan,Wang
EPI_ISL_453805	A/Yasothon/383/2019	A / H3N2		Asia / Thailand / Yasothon	2019-08-14	WHO National Influenza Centre, National Institute of Medical Research (NIMR)	WHO Collaborating Centre for Reference and Research on Influenza	Deng,Y-M; Iannello,P; Lau,H; Todd,A; Spirason,N; Moselen,J; Komadina,N.
EPI_ISL_435991	A/Alberta/RV1765/2020	A / H3N2		North America / Canada / AB	2020-01-14	Provincial Laboratory for Public Health for Northern Alberta	Public Health Agency of Canada (PHAC)	Bastien, N.; Grenkow, D.; Hart, L.; Powell, A.; Li, Y.
EPI_ISL_435968	A/Nova Scotia/RV1495/2020	A / H3N2		North America / Canada / NS	2020-01-17	Queen Elizabeth II Health Sciences Centre	Public Health Agency of Canada (PHAC)	Bastien, N.; Grenkow, D.; Hart, L.; Powell, A.; Li, Y.
EPI_ISL_421126	A/Taiwan/70739/2019	A / H3N2		Asia / Taiwan	2019-10-05	ADImmune Corporation	Centers for Disease Control and Prevention
EPI_ISL_404961	A/Victoria/2167/2019	A / H3N2		Oceania / Australia / Victoria / Windsor	2019-04-04	Alfred Hospital	WHO Collaborating Centre for Reference and Research on Influenza	Deng,Y-M; Iannello,P; Lau,H; Todd,A; Spirason,N; Moselen,J; Komadina,N.
EPI_ISL_404959	A/Victoria/757/2019	A / H3N2		Oceania / Australia / Victoria / Ormond3204	2019-05-19	Monash Medical Centre	WHO Collaborating Centre for Reference and Research on Influenza	Deng,Y-M; Iannello,P; Lau,H; Todd,A; Spirason,N; Moselen,J; Komadina,N.
EPI_ISL_404743	A/India/4667/2019	A / H3N2		Asia / India	2019-08-01	National Institute of Virology	Centers for Disease Control and Prevention
EPI_ISL_404583	A/Abu Dhabi/102/2019	A / H3N2		Asia / United Arab Emirates	2019-11-26	Shaikh Khalifa Medical City	Centers for Disease Control and Prevention
EPI_ISL_404565	A/Laos/2456/2019	A / H3N2		Asia / Lao, People's Democratic Republic	2019-09-05	National Center for Laboratory and Epidemiology	Centers for Disease Control and Prevention
EPI_ISL_404294	A/Florida/10145/2019	A / H3N2		North America / United States / Florida	2019-11-12	U.S. Air Force School of Aerospace Medicine	U.S. Air Force School of Aerospace Medicine	Gruner, W.E.; Fries, A.C.; Garrett, C.M.; Powell, M.L.; Hanson, J.F.; DeMarcus, L.S.; Sjoberg, P.A.; Bogue, A.L.; Robbins, A.S.; Macias, E.A.; Lambert, A.W.; Dane, D.J.
EPI_ISL_404169	A/Gurzuf/RII-997S/2020	A / H3N2		Europe / Russian Federation / Republic of Crimea	2020-01-14	Research Institute of Influenza, Ministry of Healthcare of the Russian Federation	WHO National Influenza Centre Russian Federation
EPI_ISL_404137	A/Netherlands/10005/2020	A / H3N2		Europe / Netherlands	2020-01-07	National Institute for Public Health and the Environment (RIVM)	National Institute for Public Health and the Environment (RIVM)	A,Meijer; P,Overduin; S, vd Brink
EPI_ISL_404124	A/Tasmania/565/2019	A / H3N2		Oceania / Australia / Tasmania / Christmas Hill	2019-06-13	Hobart Pathology	WHO Collaborating Centre for Reference and Research on Influenza	Deng,Y-M; Iannello,P; Lau,H; Todd,A; Spirason,N; Moselen,J; Komadina,N.
EPI_ISL_404079	A/Darwin/730/2019	A / H3N2		Oceania / Australia / Northern Territory	2019-10-16	Royal Darwin Hospital	WHO Collaborating Centre for Reference and Research on Influenza	Deng,Y-M; Iannello,P; Lau,H; Todd,A; Spirason,N; Moselen,J; Komadina,N.
EPI_ISL_404071	A/Victoria/2531/2019	A / H3N2		Oceania / Australia / Victoria / St Kilda East	2019-09-04	Alfred Hospital	WHO Collaborating Centre for Reference and Research on Influenza	Deng,Y-M; Iannello,P; Lau,H; Todd,A; Spirason,N; Moselen,J; Komadina,N.
EPI_ISL_404070	A/Victoria/2529/2019	A / H3N2		Oceania / Australia / Victoria / Overseas	2019-09-04	Alfred Hospital	WHO Collaborating Centre for Reference and Research on Influenza	Deng,Y-M; Iannello,P; Lau,H; Todd,A; Spirason,N; Moselen,J; Komadina,N.
EPI_ISL_404042	A/Victoria/2551/2019	A / H3N2		Oceania / Australia / Victoria / Ashburton	2019-10-15	Alfred Hospital	WHO Collaborating Centre for Reference and Research on Influenza	Deng,Y-M; Iannello,P; Lau,H; Todd,A; Spirason,N; Moselen,J; Komadina,N.
EPI_ISL_403966	A/Saint-Petersburg/RII-210S/2019	A / H3N2		Europe / Russian Federation / Saint Petersburg / Saint-Petersburg	2019-11-29	Research Institute of Influenza, Ministry of Healthcare of the Russian Federation	WHO National Influenza Centre Russian Federation
EPI_ISL_403332	A/Norway/2418/2019	A / H3N2		Europe / Norway	2019-11-01	WHO National Influenza Centre	Crick Worldwide Influenza Centre
EPI_ISL_403290	A/Ireland/91453/2019	A / H3N2		Europe / Ireland	2019-11-17	UCD National Virus Reference Laboratory	Crick Worldwide Influenza Centre
EPI_ISL_386983	A/Vina_Del_Mar/64754/2019	A / H3N2		South America / Chile / Vina_Del_Mar	2019-05-27	Instituto de Salud Publica de Chile	Instituto de Salud Publica de Chile	Tognarelli, J.; Lagos, J.; Arata, L.; Fasce, R.; Fernandez, J.
EPI_ISL_386967	A/Iquique/65026/2019	A / H3N2		South America / Chile / Iquique	2019-07-06	Instituto de Salud Publica de Chile	Instituto de Salud Publica de Chile	Tognarelli, J.; Lagos, J.; Arata, L.; Fasce, R.; Fernandez, J.
EPI_ISL_372098	A/Ontario/RV2371/2019	A / H3N2		North America / Canada / ON	2019-06-19	Ontario Agency for Health Protection and Promotion (OAHPP)	Public Health Agency of Canada (PHAC)	Bastien, N.; Grenkow, D.; Hart, L.; Normand, S.; Powell, A.; Li, Y.
EPI_ISL_355179	A/Ontario/RV1836/2019	A / H3N2		North America / Canada / ON	2019-04-12	Public Health Ontario	Public Health Agency of Canada (PHAC)	Bastien, N.; Grenkow, D.; Hart, L.; Normand, S.; Powell, A.; Li, Y.
EPI_ISL_354651	A/Saskatchewan/RV1794/2019	A / H3N2		North America / Canada / SK	2019-04-13	Roy Romanow Provincial Laboratory	Public Health Agency of Canada (PHAC)	Bastien, N.; Grenkow, D.; Hart, L.; Normand, S.; Powell, A.; Li, Y.
EPI_ISL_487051	A/England/200181195/2019	A / H3N2		Europe / United Kingdom / LEICESTER	2019-12-18	Microbiology Services Colindale, Public Health England	Microbiology Services Colindale, Public Health England
EPI_ISL_405459	A/South Korea/10333/2019	A / H3N2		Asia / Korea, Republic of	2019-12-06	U.S. Air Force School of Aerospace Medicine	U.S. Air Force School of Aerospace Medicine	Gruner, W.E.; Fries, A.C.; Garrett, C.M.; Powell, M.L.; Hanson, J.F.; DeMarcus, L.S.; Sjoberg, P.A.; Bogue, A.L.; Robbins, A.S.; Macias, E.A.; Lambert, A.W.; Dane, D.J.
EPI_ISL_405341	A/Sydney/1115/2019	A / H3N2		Oceania / Australia / New South Wales / Milperra	2019-07-08	Institute of Medical and Veterinary Science (IMVS)	WHO Collaborating Centre for Reference and Research on Influenza	Deng,Y-M; Iannello,P; Lau,H; Todd,A; Spirason,N; Moselen,J; Komadina,N.
EPI_ISL_405335	A/South Australia/1105/2019	A / H3N2		Oceania / Australia / South Australia / Whyalla Norrie	2019-06-17	Institute of Medical and Veterinary Science (IMVS)	WHO Collaborating Centre for Reference and Research on Influenza	Deng,Y-M; Iannello,P; Lau,H; Todd,A; Spirason,N; Moselen,J; Komadina,N.
EPI_ISL_405118	A/England/194540758/2019	A / H3N2		Europe / United Kingdom / SOUTHAMPTON	2019-10-25	Microbiology Services Colindale, Public Health England	Microbiology Services Colindale, Public Health England	Thompson,C.
EPI_ISL_389324	A/Cardiff/9558/2019	A / H3N2		Europe / United Kingdom / City and County of Cardiff	2019-06-02	Public Health Wales Microbiology Cardiff	Public Health Wales Microbiology Cardiff
EPI_ISL_406833	A/Trang/380/2019	A / H3N2		Asia / Thailand / Trang	2019-09-10	WHO National Influenza Centre, National Institute of Medical Research (NIMR)	WHO Collaborating Centre for Reference and Research on Influenza	Deng,Y-M; Iannello,P; Lau,H; Todd,A; Spirason,N; Moselen,J; Komadina,N.
EPI_ISL_406708	A/Philippines/35/2019	A / H3N2		Asia / Philippines / Quezon	2019-10-14	Research Institute of Tropical Medicine	WHO Collaborating Centre for Reference and Research on Influenza	Deng,Y-M; Iannello,P; Lau,H; Todd,A; Spirason,N; Moselen,J; Komadina,N.
EPI_ISL_406669	A/Sydney/465/2019	A / H3N2		Oceania / Australia / New South Wales / Granville	2019-09-07	Clinical Virology Unit, CDIM	WHO Collaborating Centre for Reference and Research on Influenza	Deng,Y-M; Iannello,P; Lau,H; Todd,A; Spirason,N; Moselen,J; Komadina,N.
EPI_ISL_406635	A/Brisbane/97/2019	A / H3N2		Oceania / Australia / Queensland / Berserker	2019-08-03	Queensland Health Forensic and Scientific Services	WHO Collaborating Centre for Reference and Research on Influenza	Deng,Y-M; Iannello,P; Lau,H; Todd,A; Spirason,N; Moselen,J; Komadina,N.
EPI_ISL_406625	A/Wellington/53/2019	A / H3N2		Oceania / New Zealand / Whanganui	2019-09-23	Institute of Environmental Science and Research (ESR)	WHO Collaborating Centre for Reference and Research on Influenza	Deng,Y-M; Iannello,P; Lau,H; Todd,A; Spirason,N; Moselen,J; Komadina,N.
EPI_ISL_406617	A/Sydney/379/2019	A / H3N2		Oceania / Australia / New South Wales / Westmead	2019-08-02	Clinical Virology Unit, CDIM	WHO Collaborating Centre for Reference and Research on Influenza	Deng,Y-M; Iannello,P; Lau,H; Todd,A; Spirason,N; Moselen,J; Komadina,N.
EPI_ISL_406307	A/Iceland/78/2019	A / H3N2		Europe / Iceland	2019-10-08	Landspitali - University Hospital	Crick Worldwide Influenza Centre
EPI_ISL_406207	A/Qatar/47-VI-19-0062819/2019	A / H3N2		Asia / Qatar	2019-10-18	Supreme Health Council	Crick Worldwide Influenza Centre
EPI_ISL_406168	A/Dakar/19/2019	A / H3N2		Africa / Senegal	2019-09-13	Institut Pasteur de Dakar	Crick Worldwide Influenza Centre
EPI_ISL_406002	A/Victoria/139/2019	A / H3N2		Oceania / Australia / Victoria / Bannockburn	2019-07-02	Victorian Infectious Diseases Reference Laboratory	WHO Collaborating Centre for Reference and Research on Influenza	Deng,Y-M; Iannello,P; Lau,H; Todd,A; Spirason,N; Moselen,J; Komadina,N.
EPI_ISL_405973	A/Victoria/2768/2019	A / H3N2		Oceania / Australia / Victoria / Caufield	2019-08-02	Royal Chidrens Hospital	WHO Collaborating Centre for Reference and Research on Influenza	Deng,Y-M; Iannello,P; Lau,H; Todd,A; Spirason,N; Moselen,J; Komadina,N.
EPI_ISL_405959	A/Nakhonphanom/537/2019	A / H3N2		Asia / Thailand / Nakhonphanom	2019-07-02	WHO National Influenza Centre, National Institute of Medical Research (NIMR)	WHO Collaborating Centre for Reference and Research on Influenza	Deng,Y-M; Iannello,P; Lau,H; Todd,A; Spirason,N; Moselen,J; Komadina,N.
EPI_ISL_405899	A/Sydney/1040/2019	A / H3N2		Oceania / Australia / New South Wales / Collaroy Platea	2019-05-30	Institute of Medical and Veterinary Science (IMVS)	WHO Collaborating Centre for Reference and Research on Influenza	Deng,Y-M; Iannello,P; Lau,H; Todd,A; Spirason,N; Moselen,J; Komadina,N.
EPI_ISL_405894	A/Perth/1022/2019	A / H3N2		Oceania / Australia / Western Australia / Northan	2019-05-21	Institute of Medical and Veterinary Science (IMVS)	WHO Collaborating Centre for Reference and Research on Influenza	Deng,Y-M; Iannello,P; Lau,H; Todd,A; Spirason,N; Moselen,J; Komadina,N.
EPI_ISL_405890	A/South Australia/1084/2019	A / H3N2		Oceania / Australia / South Australia / Hazelwood Park	2019-05-23	Institute of Medical and Veterinary Science (IMVS)	WHO Collaborating Centre for Reference and Research on Influenza	Deng,Y-M; Iannello,P; Lau,H; Todd,A; Spirason,N; Moselen,J; Komadina,N.
EPI_ISL_405883	A/Myanmar/1644/2019	A / H3N2		Asia / Myanmar	2019-09-09	National Health Laboratory	National Institute of Infectious Diseases (NIID)	Kuwahara,Tomoko;Takashita,Emi;Fujisaki,Seiichiro;Shirakura,Masayuki;Watanabe,Shinji;Hasegawa,Hideki
EPI_ISL_390590	A/Victoria/205/2019	A / H3N2		Oceania / Australia / Victoria / Windsor	2019-07-25	Victorian Infectious Diseases Reference Laboratory	WHO Collaborating Centre for Reference and Research on Influenza	Deng,Y-M; Iannello,P; Lau,H; Todd,A; Spirason,N; Komadina,N.
EPI_ISL_390187	A/Bangladesh/2007/2019	A / H3N2		Asia / Bangladesh	2019-06-12	icddr,b International Centre for Diarrhoeal Disease Research, Bangladesh	Centers for Disease Control and Prevention
EPI_ISL_390153	A/Bangladesh/3190603030/2019	A / H3N2		Asia / Bangladesh	2019-06-23	icddr,b International Centre for Diarrhoeal Disease Research, Bangladesh	Centers for Disease Control and Prevention
EPI_ISL_390114	A/Hong Kong/3057/2019	A / H3N2		Asia / Hong Kong (SAR)	2019-07-16	Government Virus Unit	Centers for Disease Control and Prevention
EPI_ISL_390089	A/Argentina/1538/2019	A / H3N2		South America / Argentina	2019-06-16	Instituto Nacional de Enfermedades Infecciosas	Centers for Disease Control and Prevention
EPI_ISL_390002	A/Argentina/911/2019	A / H3N2		South America / Argentina	2019-06-25	Instituto Nacional de Enfermedades Infecciosas	Centers for Disease Control and Prevention
EPI_ISL_390000	A/Argentina/932/2019	A / H3N2		South America / Argentina	2019-07-01	Instituto Nacional de Enfermedades Infecciosas	Centers for Disease Control and Prevention
EPI_ISL_506029	A/India/Pun-1922218/2019	A / H3N2		Asia / India	2019-08-09			Potdar,V.A.; Digraskar,S.
EPI_ISL_506022	A/India/Pun-1922253/2019	A / H3N2		Asia / India	2019-08-13			Potdar,V.A.; Digraskar,S.
EPI_ISL_505751	A/California/NHRC_OID_FDX100449/2019	A / H3N2		North America / United States / California	2019-07-08			Zeighami,R.; Pan,R.; Balansay-Ames,M.S.; Vo,S.; Myers,C.A.; Christy,N.C.
EPI_ISL_408119	A/England/194920595/2019	A / H3N2		Europe / United Kingdom / NEWCASTLE-UPON-TYNE	2019-11-28	Microbiology Services Colindale, Public Health England	Microbiology Services Colindale, Public Health England	Thompson,C.
EPI_ISL_408109	A/England/521/2019	A / H3N2		Europe / United Kingdom / YORK	2019-11-29	Microbiology Services Colindale, Public Health England	Microbiology Services Colindale, Public Health England	Thompson,C.
EPI_ISL_408093	A/England/511/2019	A / H3N2		Europe / United Kingdom / CUMBRIA	2019-11-26	Microbiology Services Colindale, Public Health England	Microbiology Services Colindale, Public Health England	Thompson,C.
EPI_ISL_408036	A/England/386/2019	A / H3N2		Europe / United Kingdom / DONCASTER	2019-11-18	Microbiology Services Colindale, Public Health England	Microbiology Services Colindale, Public Health England	Thompson,C.
EPI_ISL_407974	A/Catalonia/3512061NS/2020	A / H3N2		Europe / Spain / Catalonia / Barcelona	2019-12-09	Hospital Clínic	Hospital Clínic de Barcelona	Mosquera, MM.; De Molina, P.; Gonzalo, V.; Marcos, MA.; Vila, J.
EPI_ISL_407962	A/Denmark/291/2020	A / H3N2		Europe / Denmark	2020-01-16	Statens Serum Institute	Statens Serum Institute	Trebbien, R.
EPI_ISL_407200	A/Berlin/3/2020	A / H3N2		Europe / Germany	2020-01-09	Robert Koch-Institute Nationales Referenzzentrum für Influenza	Robert Koch Institute Nationales Referenzzentrum für Influenza
EPI_ISL_391477	A/Pompeia/1260586-IAL/2019	A / H3N2		South America / Brazil / Estado de Sao Paulo / Pompeia	2019-08-09	Instituto Adolfo Lutz	Instituto Adolfo Lutz	Santos,Katia;Silva,Daniela;Benega,Margarete;Santos,Cecilia;Paiva,Terezinha
EPI_ISL_391393	A/Perth/1043/2019	A / H3N2		Oceania / Australia / Albany	2019-05-30	Institute of Medical and Veterinary Science (IMVS)	WHO Collaborating Centre for Reference and Research on Influenza	Deng,Y-M; Iannello,P; Lau,H; Todd,A; Spirason,N; Moselen,J; Komadina,N.
EPI_ISL_391367	A/Hawaii/59/2019	A / H3N2		North America / United States / Hawaii	2019-08-10	State of Hawaii Department of Health	Centers for Disease Control and Prevention
EPI_ISL_391195	A/Nebraska/13/2019	A / H3N2		North America / United States / Nebraska	2019-08-24	Nebraska Public Health Lab	Centers for Disease Control and Prevention
EPI_ISL_391167	A/Bangladesh/3190608016/2019	A / H3N2		Asia / Bangladesh	2019-06-24	icddr,b International Centre for Diarrhoeal Disease Research, Bangladesh	Centers for Disease Control and Prevention
EPI_ISL_390833	A/Alberta/RV2432/2019	A / H3N2		North America / Canada / AB	2019-08-05	Provincial Laboratory of Public Health for Southern Alberta	Public Health Agency of Canada (PHAC)	Bastien, N.; Grenkow, D.; Hart, L.; Normand, S.; Powell, A.; Li, Y.
EPI_ISL_390693	A/Guangdong-Maonan/1572/2019	A / H3N2		Asia / China / Guangdong	2019-06-25	WHO Chinese National Influenza Center	WHO Chinese National Influenza Center	Zeng Xiaoxu, Li Xiyan, Dayan Wang
EPI_ISL_390681	A/Guangxi-Bamayaozuzizhi/57/2019	A / H3N2		Asia / China / Guangxi	2019-06-21	WHO Chinese National Influenza Center	WHO Chinese National Influenza Center	Zeng Xiaoxu, Li Xiyan, Dayan Wang
EPI_ISL_390676	A/Guangdong-Chikan/1544/2019	A / H3N2		Asia / China / Guangdong	2019-07-04	WHO Chinese National Influenza Center	WHO Chinese National Influenza Center	Zeng Xiaoxu, Li Xiyan, Dayan Wang
EPI_ISL_357875	A/Wisconsin/404/2019	A / H3N2		North America / United States / Wisconsin	2019-05-01	City of Milwaukee Health Department	Centers for Disease Control and Prevention
EPI_ISL_392541	A/Sao Paulo/1265906-IAL/2019	A / H3N2		South America / Brazil	2019-08-15	Instituto Adolfo Lutz	Centers for Disease Control and Prevention
EPI_ISL_392552	A/Iowa/39/2019	A / H3N2		North America / United States / Iowa	2019-08-31	Iowa State Hygienic Laboratory	Centers for Disease Control and Prevention
EPI_ISL_392554	A/Alabama/23/2019	A / H3N2		North America / United States / Alabama	2019-09-06	ADPH Bureau of Clinical Laboratories	Centers for Disease Control and Prevention
EPI_ISL_392571	A/Arizona/34/2019	A / H3N2		North America / United States / Arizona	2019-08-22	Arizona Department of Health Services	Centers for Disease Control and Prevention
EPI_ISL_409386	A/California/07/2020	A / H3N2		North America / United States / California	2020-01-06	California Department of Health Services	Centers for Disease Control and Prevention
EPI_ISL_4375470	A/Pennsylvania/02/2021	A / H1N1	pdm09	North America / United States / Pennsylvania	2021-08-25	Pennsylvania Department of Health	Centers for Disease Control and Prevention
EPI_ISL_4080557	A/India/PUN-NIV328484/2021	A / H1N1	pdm09	Asia / India	2021-07-07	National Institute of Virology	Centers for Disease Control and Prevention
EPI_ISL_4080556	A/India/PUN-NIV321627/2021	A / H1N1	pdm09	Asia / India	2021-06-14	National Institute of Virology	Centers for Disease Control and Prevention
EPI_ISL_4080551	A/India/PUN-NIV319825/2021	A / H1N1	pdm09	Asia / India	2021-06-07	National Institute of Virology	Centers for Disease Control and Prevention
EPI_ISL_4080531	A/India/PUN-NIV319324/2021	A / H1N1	pdm09	Asia / India	2021-06-04	National Institute of Virology	Centers for Disease Control and Prevention
EPI_ISL_4080513	A/India/PUN-NIV324552/2021	A / H1N1	pdm09	Asia / India	2021-06-25	National Institute of Virology	Centers for Disease Control and Prevention
EPI_ISL_4080500	A/India/PUN-NIV323546/2021	A / H1N1	pdm09	Asia / India	2021-06-22	National Institute of Virology	Centers for Disease Control and Prevention
EPI_ISL_4080499	A/Nagaski/8/2020	A / H1N1	pdm09	Asia / Japan	2020-10-27	National Institute of Infectious Diseases (NIID)	Centers for Disease Control and Prevention
EPI_ISL_4080498	A/Togo/0304/2021	A / H1N1	pdm09	Africa / Togo	2021-03-10	Institute National D'Hygiene	Centers for Disease Control and Prevention
EPI_ISL_4080497	A/India/PUN-NIV323483/2021	A / H1N1	pdm09	Asia / India	2021-06-22	National Institute of Virology	Centers for Disease Control and Prevention
EPI_ISL_4080496	A/India/PUN-NIV324562/2021	A / H1N1	pdm09	Asia / India	2021-06-25	National Institute of Virology	Centers for Disease Control and Prevention
EPI_ISL_2932736	A/Togo/C48/2021	A / H1N1	pdm09	Africa / Togo	2021-01-28	Institute National D'Hygiene	Crick Worldwide Influenza Centre
EPI_ISL_2245142	A/Pennsylvania/234/2020	A / H1N1	pdm09	North America / United States / Pennsylvania	2020-03-09	Children's Hospital of Pittsburgh UPMC	Centers for Disease Control and Prevention
EPI_ISL_1835186	A/Belgium/IG0080/2020	A / H1N1	pdm09	Europe / Belgium	2021-01-20	SCIENSANO	SCIENSANO
EPI_ISL_1459509	A/Iowa/01/2021	A / H1N1	pdm09	North America / United States / Iowa	2021-02-24	Iowa State Hygienic Laboratory	Centers for Disease Control and Prevention
EPI_ISL_1180149	A/Madagascar/290/2020	A / H1N1	pdm09	Africa / Madagascar	2020-01-20	Institut Pasteur de Madagascar	Centers for Disease Control and Prevention
EPI_ISL_1081345	A/Darwin/129/2020	A / H1N1	pdm09	Oceania / Australia / Northern Territory / Darwin	2020-03-31	Royal Darwin Hospital	WHO Collaborating Centre for Reference and Research on Influenza	Deng,Y-M; Iannello,P; Lau,H; Spirason,N; Moselen,J; Aziz,A; Komadina,N.
EPI_ISL_639717	A/Bhutan/1639/2020	A / H1N1	pdm09	Asia / Bhutan	2020-04-04	Royal Centre for Disease Control	Centers for Disease Control and Prevention
EPI_ISL_508579	A/South Africa/6433/2020	A / H1N1	pdm09	Africa / South Africa	2020-04-01	National Institute for Communicable Disease	Crick Worldwide Influenza Centre
EPI_ISL_508573	A/South Africa/3993/2020	A / H1N1	pdm09	Africa / South Africa	2020-03-18	National Institute for Communicable Disease	Crick Worldwide Influenza Centre
EPI_ISL_443150	A/Wisconsin/335/2020	A / H1N1	pdm09	North America / United States / Wisconsin	2020-04-14	Wisconsin State Laboratory of Hygiene	Centers for Disease Control and Prevention
EPI_ISL_443144	A/Wisconsin/56/2020	A / H1N1	pdm09	North America / United States / Wisconsin	2020-04-01	Wisconsin State Laboratory of Hygiene	Centers for Disease Control and Prevention
EPI_ISL_410508	A/SHIZUOKA/40/2019	A / H1N1	pdm09	Asia / Japan	2019-12-16	Shizuoka Institute of Environment and Hygiene	National Institute of Infectious Diseases (NIID)	Takashita,Emi;Fujisaki,Seiichiro;Shirakura,Masayuki;Watanabe,Shinji;Hasegawa,Hideki
EPI_ISL_410380	A/Netherlands/00097/2020	A / H1N1	pdm09	Europe / Netherlands / Arnhem	2020-01-16	Erasmus Medical Center	Erasmus Medical Center
EPI_ISL_410377	A/Valencia/10_1065_20200125	A / H1N1	pdm09	Europe / Spain / Valencian Community / Valencia	2020-01-25	Virology Laboratory, FISABIO - Public Health, Generalitat Valenciana	Virology Laboratory & Vaccine Research Area, FISABIO - Public Health, Center of Public Health Research (CSISP), Gen. Valenciana	Lopez, F. Xavier; Diez, Javier
EPI_ISL_410176	A/Victoria/2612/2019	A / H1N1	pdm09	Oceania / Australia / Victoria / Toorak	2019-12-09	Alfred Hospital	WHO Collaborating Centre for Reference and Research on Influenza	Deng,Y-M; Iannello,P; Lau,H; Todd,A; Spirason,N; Moselen,J; Komadina,N.
EPI_ISL_409851	A/Armenia/120/2020	A / H1N1	pdm09	Asia / Armenia	2020-01-17	Centre for Diseases Control and Prevention	Crick Worldwide Influenza Centre
EPI_ISL_3376996	A/India/Pun-NIV328363/2021 July	A / H1N1	pdm09	Asia / India / Maharashtra / Pune	2021-07-07	ICMR-National Institute of Virology	ICMR-National Institute of Virology	V,Potdar;U,Saha;K,Korabu;M,Das
EPI_ISL_3376993	A/India/Pun-NIV325329/2021 Jun	A / H1N1	pdm09	Asia / India / Maharashtra / Pune	2021-06-28	ICMR-National Institute of Virology	ICMR-National Institute of Virology	V,Potdar;U,Saha;M,Das
EPI_ISL_3376987	A/India/Pun-NIV316440/2021 May	A / H1N1	pdm09	Asia / India / Maharashtra	2021-05-26	ICMR-National Institute of Virology	ICMR-National Institute of Virology	V,Potdar;U,Saha
EPI_ISL_3376886	A/India/Pun-NIV312851/2021 May	A / H1N1	pdm09	Asia / India / Maharashtra / Pune	2021-05-04	ICMR-National Institute of Virology	ICMR-National Institute of Virology	V,Potdar;U,Saha
EPI_ISL_2557650	A/Wisconsin/89/2020	A / H1N1	pdm09	North America / United States / Wisconsin	2020-01-26	Marshfield Clinic Research Foundation	Centers for Disease Control and Prevention
EPI_ISL_2246199	A/Oregon/17/2020	A / H1N1	pdm09	North America / United States / Oregon	2020-01-05	Vanderbilt University Medical Center	Centers for Disease Control and Prevention
EPI_ISL_2246156	A/Minnesota/75/2019	A / H1N1	pdm09	North America / United States / Minnesota	2019-12-23	Vanderbilt University Medical Center	Centers for Disease Control and Prevention
EPI_ISL_2246012	A/Wisconsin/348/2020	A / H1N1	pdm09	North America / United States / Wisconsin	2020-03-05	Marshfield Clinic Research Foundation	Centers for Disease Control and Prevention
EPI_ISL_1296423	A/Nigeria/5070/2020	A / H1N1	pdm09	Africa / Nigeria	2020-12-03	NCDC Public Health Reference Laboratory	Centers for Disease Control and Prevention
EPI_ISL_1296422	A/Nigeria/5054/2020	A / H1N1	pdm09	Africa / Nigeria	2020-11-09	NCDC Public Health Reference Laboratory	Centers for Disease Control and Prevention
EPI_ISL_1296421	A/Nigeria/5058/2020	A / H1N1	pdm09	Africa / Nigeria	2020-11-30	NCDC Public Health Reference Laboratory	Centers for Disease Control and Prevention
EPI_ISL_1296419	A/Nigeria/5066/2020	A / H1N1	pdm09	Africa / Nigeria	2020-12-02	NCDC Public Health Reference Laboratory	Centers for Disease Control and Prevention
EPI_ISL_1296414	A/Nigeria/5065/2020	A / H1N1	pdm09	Africa / Nigeria	2020-12-01	NCDC Public Health Reference Laboratory	Centers for Disease Control and Prevention
EPI_ISL_1296412	A/Nigeria/5063/2020	A / H1N1	pdm09	Africa / Nigeria	2020-12-01	NCDC Public Health Reference Laboratory	Centers for Disease Control and Prevention
EPI_ISL_1296411	A/Nigeria/5060/2020	A / H1N1	pdm09	Africa / Nigeria	2020-11-30	NCDC Public Health Reference Laboratory	Centers for Disease Control and Prevention
EPI_ISL_1296409	A/Nigeria/5072/2020	A / H1N1	pdm09	Africa / Nigeria	2020-12-03	NCDC Public Health Reference Laboratory	Centers for Disease Control and Prevention
EPI_ISL_427997	A/Spain/11643/2020	A / H1N1	pdm09	Europe / Spain	2020-01-09	U.S. Air Force School of Aerospace Medicine	U.S. Air Force School of Aerospace Medicine	Gruner, W.E.; Fries, A.C.; Garrett, C.M.; Powell, M.L.; Hanson, J.F.; DeMarcus, L.S.; Sjoberg, P.A.; Bogue, A.L.; Robbins, A.S.; Macias, E.A.; Lambert, A.W.; Dane, D.J.
EPI_ISL_411501	A/Quebec/064/2020	A / H1N1	pdm09	North America / Canada / Quebec	2020-01-22	Laboratoire de Santé Publique du Québec	B.C. Centre for Disease Control
EPI_ISL_411302	A/Ontario/531/2019	A / H1N1	pdm09	North America / Canada / Ontario	2019-12-23	Public Health Ontario	B.C. Centre for Disease Control
EPI_ISL_3378776	A/India/Pun-NIV319324/2021 Jun	A / H1N1	pdm09	Asia / India / Maharashtra / Pune	2021-06-04	ICMR-National Institute of Virology	ICMR-National Institute of Virology	V,Potdar;U,Saha;K,Korabu;M,Das
EPI_ISL_3377559	A/India/Pun-NIV323546/2021 Jun	A / H1N1	pdm09	Asia / India / Maharashtra / Pune	2021-06-22	ICMR-National Institute of Virology	ICMR-National Institute of Virology	V,Potdar;U,Saha;K,Korabu;M,Das
EPI_ISL_2918718	A/Togo/0295/2021	A / H1N1	pdm09	Africa / Togo	2021-03-13	Institute National D'Hygiene	Centers for Disease Control and Prevention
EPI_ISL_2918717	A/Togo/0246/2021	A / H1N1	pdm09	Africa / Togo	2021-03-02	Institute National D'Hygiene	Centers for Disease Control and Prevention
EPI_ISL_2918716	A/Togo/0339/2021	A / H1N1	pdm09	Africa / Togo	2021-03-22	Institute National D'Hygiene	Centers for Disease Control and Prevention
EPI_ISL_2918715	A/Togo/0291/2021	A / H1N1	pdm09	Africa / Togo	2021-03-12	Institute National D'Hygiene	Centers for Disease Control and Prevention
EPI_ISL_2918714	A/Togo/0212/2021	A / H1N1	pdm09	Africa / Togo	2021-03-03	Institute National D'Hygiene	Centers for Disease Control and Prevention
EPI_ISL_2918713	A/Togo/0257/2021	A / H1N1	pdm09	Africa / Togo	2021-03-02	Institute National D'Hygiene	Centers for Disease Control and Prevention
EPI_ISL_2918712	A/Togo/0227/2021	A / H1N1	pdm09	Africa / Togo	2021-03-02	Institute National D'Hygiene	Centers for Disease Control and Prevention
EPI_ISL_2918711	A/Togo/0297/2021	A / H1N1	pdm09	Africa / Togo	2021-03-13	Institute National D'Hygiene	Centers for Disease Control and Prevention
EPI_ISL_2918710	A/Togo/0234/2021	A / H1N1	pdm09	Africa / Togo	2021-03-03	Institute National D'Hygiene	Centers for Disease Control and Prevention
EPI_ISL_2918709	A/Togo/0267/2021	A / H1N1	pdm09	Africa / Togo	2021-03-06	Institute National D'Hygiene	Centers for Disease Control and Prevention
EPI_ISL_2918708	A/Togo/0219/2021	A / H1N1	pdm09	Africa / Togo	2021-03-07	Institute National D'Hygiene	Centers for Disease Control and Prevention
EPI_ISL_2918707	A/Togo/0218/2021	A / H1N1	pdm09	Africa / Togo	2021-03-07	Institute National D'Hygiene	Centers for Disease Control and Prevention
EPI_ISL_2918706	A/Togo/0308/2021	A / H1N1	pdm09	Africa / Togo	2021-03-13	Institute National D'Hygiene	Centers for Disease Control and Prevention
EPI_ISL_2918705	A/Togo/0247/2021	A / H1N1	pdm09	Africa / Togo	2021-03-02	Institute National D'Hygiene	Centers for Disease Control and Prevention
EPI_ISL_2918704	A/Togo/0290/2021	A / H1N1	pdm09	Africa / Togo	2021-03-12	Institute National D'Hygiene	Centers for Disease Control and Prevention
EPI_ISL_2918703	A/Togo/0274/2021	A / H1N1	pdm09	Africa / Togo	2021-03-07	Institute National D'Hygiene	Centers for Disease Control and Prevention
EPI_ISL_2918702	A/Togo/0266/2021	A / H1N1	pdm09	Africa / Togo	2021-03-06	Institute National D'Hygiene	Centers for Disease Control and Prevention
EPI_ISL_2918701	A/Togo/0231/2021	A / H1N1	pdm09	Africa / Togo	2021-03-01	Institute National D'Hygiene	Centers for Disease Control and Prevention
EPI_ISL_2918700	A/Togo/0192/2021	A / H1N1	pdm09	Africa / Togo	2021-02-24	Institute National D'Hygiene	Centers for Disease Control and Prevention
EPI_ISL_2918699	A/Togo/0311/2021	A / H1N1	pdm09	Africa / Togo	2021-03-15	Institute National D'Hygiene	Centers for Disease Control and Prevention
EPI_ISL_2918698	A/Togo/0211/2021	A / H1N1	pdm09	Africa / Togo	2021-02-28	Institute National D'Hygiene	Centers for Disease Control and Prevention
EPI_ISL_2918697	A/Togo/0312/2021	A / H1N1	pdm09	Africa / Togo	2021-03-15	Institute National D'Hygiene	Centers for Disease Control and Prevention
EPI_ISL_2918696	A/Togo/0239/2021	A / H1N1	pdm09	Africa / Togo	2021-03-04	Institute National D'Hygiene	Centers for Disease Control and Prevention
EPI_ISL_2918695	A/Togo/0284/2021	A / H1N1	pdm09	Africa / Togo	2021-03-09	Institute National D'Hygiene	Centers for Disease Control and Prevention
EPI_ISL_2918694	A/Togo/0285/2021	A / H1N1	pdm09	Africa / Togo	2021-03-09	Institute National D'Hygiene	Centers for Disease Control and Prevention
EPI_ISL_2918693	A/Togo/0299/2021	A / H1N1	pdm09	Africa / Togo	2021-03-13	Institute National D'Hygiene	Centers for Disease Control and Prevention
EPI_ISL_2918692	A/Togo/0310/2021	A / H1N1	pdm09	Africa / Togo	2021-03-14	Institute National D'Hygiene	Centers for Disease Control and Prevention
EPI_ISL_2918691	A/Togo/0242/2021	A / H1N1	pdm09	Africa / Togo	2021-03-04	Institute National D'Hygiene	Centers for Disease Control and Prevention
EPI_ISL_2918690	A/Togo/0361/2021	A / H1N1	pdm09	Africa / Togo	2021-03-26	Institute National D'Hygiene	Centers for Disease Control and Prevention
EPI_ISL_2918689	A/Togo/0319/2021	A / H1N1	pdm09	Africa / Togo	2021-03-22	Institute National D'Hygiene	Centers for Disease Control and Prevention
EPI_ISL_2918688	A/Togo/0346/2021	A / H1N1	pdm09	Africa / Togo	2021-03-24	Institute National D'Hygiene	Centers for Disease Control and Prevention
EPI_ISL_2918687	A/Togo/0228/2021	A / H1N1	pdm09	Africa / Togo	2021-03-03	Institute National D'Hygiene	Centers for Disease Control and Prevention
EPI_ISL_2918686	A/Togo/0263/2021	A / H1N1	pdm09	Africa / Togo	2021-03-05	Institute National D'Hygiene	Centers for Disease Control and Prevention
EPI_ISL_2918685	A/Togo/0226/2021	A / H1N1	pdm09	Africa / Togo	2021-03-01	Institute National D'Hygiene	Centers for Disease Control and Prevention
EPI_ISL_2918684	A/Togo/0286/2021	A / H1N1	pdm09	Africa / Togo	2021-03-09	Institute National D'Hygiene	Centers for Disease Control and Prevention
EPI_ISL_2918683	A/Togo/0298/2021	A / H1N1	pdm09	Africa / Togo	2021-03-13	Institute National D'Hygiene	Centers for Disease Control and Prevention
EPI_ISL_2918682	A/Togo/0197/2021	A / H1N1	pdm09	Africa / Togo	2021-02-25	Institute National D'Hygiene	Centers for Disease Control and Prevention
EPI_ISL_2918681	A/Togo/0256/2021	A / H1N1	pdm09	Africa / Togo	2021-03-02	Institute National D'Hygiene	Centers for Disease Control and Prevention
EPI_ISL_2918680	A/Togo/0220/2021	A / H1N1	pdm09	Africa / Togo	2021-03-07	Institute National D'Hygiene	Centers for Disease Control and Prevention
EPI_ISL_2918679	A/Togo/0254/2021	A / H1N1	pdm09	Africa / Togo	2021-03-07	Institute National D'Hygiene	Centers for Disease Control and Prevention
EPI_ISL_2918678	A/Togo/0217/2021	A / H1N1	pdm09	Africa / Togo	2021-03-06	Institute National D'Hygiene	Centers for Disease Control and Prevention
EPI_ISL_2918677	A/Togo/0337/2021	A / H1N1	pdm09	Africa / Togo	2021-03-20	Institute National D'Hygiene	Centers for Disease Control and Prevention
EPI_ISL_2918676	A/Togo/0229/2021	A / H1N1	pdm09	Africa / Togo	2021-03-03	Institute National D'Hygiene	Centers for Disease Control and Prevention
EPI_ISL_2918675	A/Togo/0275/2021	A / H1N1	pdm09	Africa / Togo	2021-03-08	Institute National D'Hygiene	Centers for Disease Control and Prevention
EPI_ISL_2918674	A/Togo/0141/2021	A / H1N1	pdm09	Africa / Togo	2021-02-08	Institute National D'Hygiene	Centers for Disease Control and Prevention
EPI_ISL_609922	A/Cote d'Ivoire/951/2020	A / H1N1	pdm09	Africa / Cote d'Ivoire	2020-05-28	Pasteur Institut of Côte d'Ivoire	Crick Worldwide Influenza Centre
EPI_ISL_576095	A/Costa Rica/4734/2020	A / H1N1	pdm09	North America / Costa Rica	2020-06-15	Laboratorio Nacional de Influenza	Centers for Disease Control and Prevention
EPI_ISL_527252	A/Mozambique/1141/2020	A / H1N1	pdm09	Africa / Mozambique	2020-04-20	Laboratório de Isolamento Viral	Crick Worldwide Influenza Centre
EPI_ISL_527243	A/Moscow/76/2020	A / H1N1	pdm09	Europe / Russian Federation	2020-03-02	Ivanovsky Research Institute of Virology RAMS	Crick Worldwide Influenza Centre
EPI_ISL_527214	A/Cote d'Ivoire/1014/2020	A / H1N1	pdm09	Africa / Cote d'Ivoire	2020-06-10	Pasteur Institut of Côte d'Ivoire	Crick Worldwide Influenza Centre
EPI_ISL_527213	A/Cheboksary/125/2020	A / H1N1	pdm09	Europe / Russian Federation	2020-01-29	Ivanovsky Research Institute of Virology RAMS	Crick Worldwide Influenza Centre
EPI_ISL_412554	A/Texas/10534/2019	A / H1N1	pdm09	North America / United States / Texas	2019-12-23	U.S. Air Force School of Aerospace Medicine	U.S. Air Force School of Aerospace Medicine	Gruner, W.E.; Fries, A.C.; Garrett, C.M.; Powell, M.L.; Hanson, J.F.; DeMarcus, L.S.; Sjoberg, P.A.; Bogue, A.L.; Robbins, A.S.; Macias, E.A.; Lambert, A.W.; Dane, D.J.
EPI_ISL_412486	A/Georgia/10466/2019	A / H1N1	pdm09	North America / United States / Georgia	2019-12-13	U.S. Air Force School of Aerospace Medicine	U.S. Air Force School of Aerospace Medicine	Gruner, W.E.; Fries, A.C.; Garrett, C.M.; Powell, M.L.; Hanson, J.F.; DeMarcus, L.S.; Sjoberg, P.A.; Bogue, A.L.; Robbins, A.S.; Macias, E.A.; Lambert, A.W.; Dane, D.J.
EPI_ISL_412451	A/Netherlands/00256/2020	A / H1N1	pdm09	Europe / Netherlands / Doetinchem	2020-02-02	Erasmus Medical Center	Erasmus Medical Center
EPI_ISL_412390	A/Sweden/3/2020	A / H1N1	pdm09	Europe / Sweden / Norrbottens lan	2020-01-06	Public Health Agency of Sweden	Public Health Agency of Sweden
EPI_ISL_4001773	A/Norway/4776/2021	A / H1N1	pdm09	Europe / Norway	2021-02-24	Stavanger Universitetssykehus, Avd. for Medisinsk Mikrobiologi	Norwegian Institute of Public Health	Bragstad, K; Hungnes, O;Riis, R
EPI_ISL_4001772	A/Norway/2967/2021	A / H1N1	pdm09	Europe / Norway	2021-01-30	Stavanger Universitetssykehus, Avd. for Medisinsk Mikrobiologi	Norwegian Institute of Public Health	Bragstad, K; Hungnes, O;Riis, R
EPI_ISL_3723353	A/India/Pun-NIV340124/2021 Aug	A / H1N1	pdm09	Asia / India / Maharashtra / Pune	2021-08-01	ICMR-National Institute of Virology	ICMR-National Institute of Virology	V,Potdar;U,Saha;M,Das
EPI_ISL_3723352	A/India/Pun-NIV339587/2021 Jul	A / H1N1	pdm09	Asia / India / Maharashtra / Pune	2021-07-30	ICMR-National Institute of Virology	ICMR-National Institute of Virology	V,Potdar;U,Saha;M,Das
EPI_ISL_3723350	A/India/Pun-NIV339256/2021 Jul	A / H1N1	pdm09	Asia / India / Maharashtra / Pune	2021-07-29	ICMR-National Institute of Virology	ICMR-National Institute of Virology	V,Potdar;U,Saha;M,Das
EPI_ISL_3723349	A/India/Pun-NIV338542/2021 Jul	A / H1N1	pdm09	Asia / India / Maharashtra / Pune	2021-07-28	ICMR-National Institute of Virology	ICMR-National Institute of Virology	V,Potdar;U,Saha;M,Das
EPI_ISL_3723348	A/India/Pun-NIV338115/2021 Jul	A / H1N1	pdm09	Asia / India / Maharashtra / Pune	2021-07-26	ICMR-National Institute of Virology	ICMR-National Institute of Virology	V,Potdar;U,Saha;M,Das
EPI_ISL_2625878	A/Togo/0115/2021	A / H1N1	pdm09	Africa / Togo	2021-01-31	Institute National D'Hygiene	Centers for Disease Control and Prevention
EPI_ISL_2625876	A/Togo/0111/2021	A / H1N1	pdm09	Africa / Togo	2021-01-31	Institute National D'Hygiene	Centers for Disease Control and Prevention
EPI_ISL_2625873	A/Togo/0146/2021	A / H1N1	pdm09	Africa / Togo	2021-02-15	Institute National D'Hygiene	Centers for Disease Control and Prevention
EPI_ISL_2625871	A/Togo/0103/2021	A / H1N1	pdm09	Africa / Togo	2021-01-27	Institute National D'Hygiene	Centers for Disease Control and Prevention
EPI_ISL_2625869	A/Togo/0171/2021	A / H1N1	pdm09	Africa / Togo	2021-02-17	Institute National D'Hygiene	Centers for Disease Control and Prevention
EPI_ISL_2625867	A/Togo/0403/2021	A / H1N1	pdm09	Africa / Togo	2021-01-07	Institute National D'Hygiene	Centers for Disease Control and Prevention
EPI_ISL_2625866	A/Togo/0137/2021	A / H1N1	pdm09	Africa / Togo	2021-02-07	Institute National D'Hygiene	Centers for Disease Control and Prevention
EPI_ISL_2625865	A/Togo/0094/2021	A / H1N1	pdm09	Africa / Togo	2021-02-15	Institute National D'Hygiene	Centers for Disease Control and Prevention
EPI_ISL_2625864	A/Togo/0163/2021	A / H1N1	pdm09	Africa / Togo	2021-02-19	Institute National D'Hygiene	Centers for Disease Control and Prevention
EPI_ISL_2625863	A/Togo/0108/2021	A / H1N1	pdm09	Africa / Togo	2021-01-29	Institute National D'Hygiene	Centers for Disease Control and Prevention
EPI_ISL_2625862	A/Togo/0173/2021	A / H1N1	pdm09	Africa / Togo	2021-02-19	Institute National D'Hygiene	Centers for Disease Control and Prevention
EPI_ISL_2625861	A/Togo/0176/2021	A / H1N1	pdm09	Africa / Togo	2021-02-21	Institute National D'Hygiene	Centers for Disease Control and Prevention
EPI_ISL_2625860	A/Togo/0120/2021	A / H1N1	pdm09	Africa / Togo	2021-01-27	Institute National D'Hygiene	Centers for Disease Control and Prevention
EPI_ISL_2625859	A/Togo/0118/2021	A / H1N1	pdm09	Africa / Togo	2021-01-27	Institute National D'Hygiene	Centers for Disease Control and Prevention
EPI_ISL_2625858	A/Togo/0071/2021	A / H1N1	pdm09	Africa / Togo	2021-02-12	Institute National D'Hygiene	Centers for Disease Control and Prevention
EPI_ISL_2625857	A/Togo/0378/2021	A / H1N1	pdm09	Africa / Togo	2021-04-02	Institute National D'Hygiene	Centers for Disease Control and Prevention
EPI_ISL_2625856	A/Togo/0099/2021	A / H1N1	pdm09	Africa / Togo	2021-01-26	Institute National D'Hygiene	Centers for Disease Control and Prevention
EPI_ISL_2625855	A/Togo/0417/2021	A / H1N1	pdm09	Africa / Togo	2021-03-10	Institute National D'Hygiene	Centers for Disease Control and Prevention
EPI_ISL_2625854	A/Togo/0136/2021	A / H1N1	pdm09	Africa / Togo	2021-02-07	Institute National D'Hygiene	Centers for Disease Control and Prevention
EPI_ISL_2625853	A/Togo/0189/2021	A / H1N1	pdm09	Africa / Togo	2021-02-23	Institute National D'Hygiene	Centers for Disease Control and Prevention
EPI_ISL_2625852	A/Togo/0362/2021	A / H1N1	pdm09	Africa / Togo	2021-03-27	Institute National D'Hygiene	Centers for Disease Control and Prevention
EPI_ISL_2625851	A/Togo/0153/2021	A / H1N1	pdm09	Africa / Togo	2021-02-16	Institute National D'Hygiene	Centers for Disease Control and Prevention
EPI_ISL_2625850	A/Togo/0079/2021	A / H1N1	pdm09	Africa / Togo	2021-02-15	Institute National D'Hygiene	Centers for Disease Control and Prevention
EPI_ISL_2625849	A/Togo/0175/2021	A / H1N1	pdm09	Africa / Togo	2021-02-21	Institute National D'Hygiene	Centers for Disease Control and Prevention
EPI_ISL_2625848	A/Togo/0156/2021	A / H1N1	pdm09	Africa / Togo	2021-02-17	Institute National D'Hygiene	Centers for Disease Control and Prevention
EPI_ISL_2625847	A/Togo/0169/2021	A / H1N1	pdm09	Africa / Togo	2021-02-16	Institute National D'Hygiene	Centers for Disease Control and Prevention
EPI_ISL_2625846	A/Togo/0112/2021	A / H1N1	pdm09	Africa / Togo	2021-01-31	Institute National D'Hygiene	Centers for Disease Control and Prevention
EPI_ISL_2625845	A/Togo/0152/2021	A / H1N1	pdm09	Africa / Togo	2021-02-16	Institute National D'Hygiene	Centers for Disease Control and Prevention
EPI_ISL_2625844	A/Togo/0100/2021	A / H1N1	pdm09	Africa / Togo	2021-01-26	Institute National D'Hygiene	Centers for Disease Control and Prevention
EPI_ISL_2625843	A/Togo/0093/2021	A / H1N1	pdm09	Africa / Togo	2021-02-15	Institute National D'Hygiene	Centers for Disease Control and Prevention
EPI_ISL_2625842	A/Togo/0096/2021	A / H1N1	pdm09	Africa / Togo	2021-01-25	Institute National D'Hygiene	Centers for Disease Control and Prevention
EPI_ISL_2625841	A/Togo/0127/2021	A / H1N1	pdm09	Africa / Togo	2021-02-02	Institute National D'Hygiene	Centers for Disease Control and Prevention
EPI_ISL_2625840	A/Togo/0190/2021	A / H1N1	pdm09	Africa / Togo	2021-02-23	Institute National D'Hygiene	Centers for Disease Control and Prevention
EPI_ISL_2625839	A/Togo/0130/2021	A / H1N1	pdm09	Africa / Togo	2021-02-04	Institute National D'Hygiene	Centers for Disease Control and Prevention
EPI_ISL_2625838	A/Togo/0167/2021	A / H1N1	pdm09	Africa / Togo	2021-02-20	Institute National D'Hygiene	Centers for Disease Control and Prevention
EPI_ISL_2625837	A/Togo/0074/2021	A / H1N1	pdm09	Africa / Togo	2021-02-13	Institute National D'Hygiene	Centers for Disease Control and Prevention
EPI_ISL_2625836	A/Togo/0138/2021	A / H1N1	pdm09	Africa / Togo	2021-02-07	Institute National D'Hygiene	Centers for Disease Control and Prevention
EPI_ISL_2625835	A/Togo/0165/2021	A / H1N1	pdm09	Africa / Togo	2021-02-19	Institute National D'Hygiene	Centers for Disease Control and Prevention
EPI_ISL_2625834	A/Togo/0168/2021	A / H1N1	pdm09	Africa / Togo	2021-02-21	Institute National D'Hygiene	Centers for Disease Control and Prevention
EPI_ISL_2625833	A/Togo/0132/2021	A / H1N1	pdm09	Africa / Togo	2021-02-05	Institute National D'Hygiene	Centers for Disease Control and Prevention
EPI_ISL_2625832	A/Togo/0172/2021	A / H1N1	pdm09	Africa / Togo	2021-02-18	Institute National D'Hygiene	Centers for Disease Control and Prevention
EPI_ISL_2625831	A/Togo/0092/2021	A / H1N1	pdm09	Africa / Togo	2021-02-12	Institute National D'Hygiene	Centers for Disease Control and Prevention
EPI_ISL_2625830	A/Togo/0086/2021	A / H1N1	pdm09	Africa / Togo	2021-02-10	Institute National D'Hygiene	Centers for Disease Control and Prevention
EPI_ISL_2625829	A/Togo/0119/2021	A / H1N1	pdm09	Africa / Togo	2021-01-27	Institute National D'Hygiene	Centers for Disease Control and Prevention
EPI_ISL_2625828	A/Togo/0125/2021	A / H1N1	pdm09	Africa / Togo	2021-02-01	Institute National D'Hygiene	Centers for Disease Control and Prevention
EPI_ISL_2625827	A/Togo/0410/2021	A / H1N1	pdm09	Africa / Togo	2021-01-21	Institute National D'Hygiene	Centers for Disease Control and Prevention
EPI_ISL_2625826	A/Togo/0407/2021	A / H1N1	pdm09	Africa / Togo	2021-01-09	Institute National D'Hygiene	Centers for Disease Control and Prevention
EPI_ISL_2625825	A/Togo/0135/2021	A / H1N1	pdm09	Africa / Togo	2021-02-06	Institute National D'Hygiene	Centers for Disease Control and Prevention
EPI_ISL_2625824	A/Togo/0091/2021	A / H1N1	pdm09	Africa / Togo	2021-02-12	Institute National D'Hygiene	Centers for Disease Control and Prevention
EPI_ISL_2625823	A/Togo/0097/2021	A / H1N1	pdm09	Africa / Togo	2021-01-26	Institute National D'Hygiene	Centers for Disease Control and Prevention
EPI_ISL_2625822	A/Togo/0155/2021	A / H1N1	pdm09	Africa / Togo	2021-02-17	Institute National D'Hygiene	Centers for Disease Control and Prevention
EPI_ISL_2625821	A/Togo/0140/2021	A / H1N1	pdm09	Africa / Togo	2021-02-07	Institute National D'Hygiene	Centers for Disease Control and Prevention
EPI_ISL_2625820	A/Togo/0095/2021	A / H1N1	pdm09	Africa / Togo	2021-01-25	Institute National D'Hygiene	Centers for Disease Control and Prevention
EPI_ISL_2625819	A/Togo/0404/2021	A / H1N1	pdm09	Africa / Togo	2021-01-07	Institute National D'Hygiene	Centers for Disease Control and Prevention
EPI_ISL_2625818	A/Togo/0164/2021	A / H1N1	pdm09	Africa / Togo	2021-02-19	Institute National D'Hygiene	Centers for Disease Control and Prevention
EPI_ISL_2625817	A/Togo/0160/2021	A / H1N1	pdm09	Africa / Togo	2021-02-17	Institute National D'Hygiene	Centers for Disease Control and Prevention
EPI_ISL_496594	A/South Carolina/12210/2020	A / H1N1	pdm09	North America / United States / South Carolina	2020-03-20	U.S. Air Force School of Aerospace Medicine	U.S. Air Force School of Aerospace Medicine	Gruner, W.E., Fries, A.C., Garrett, C.M., Powell, M.L., Hanson, J.F., DeMarcus, L.S., Sjoberg, P.A., Bogue, A.L., Robbins, A.S., Macias, E.A., Lambert, A.W., Dane, D.J.
EPI_ISL_463770	A/Florida/11978/2020	A / H1N1	pdm09	North America / United States / Florida	2020-02-21	U.S. Air Force School of Aerospace Medicine	U.S. Air Force School of Aerospace Medicine	Gruner, W.E.; Fries, A.C.; Garrett, C.M.; Powell, M.L.; Hanson, J.F.; DeMarcus, L.S.; Sjoberg, P.A.; Bogue, A.L.; Robbins, A.S.; Macias, E.A.; Lambert, A.W.; Dane, D.J.
EPI_ISL_414666	A/Kurgan/139V/2020	A / H1N1	pdm09	Europe / Russian Federation / Kurgan Oblast	2020-02-04	Center of Hygiene and Epidemiology in Kurgan Oblast	State Research Center of Virology and Biotechnology (VECTOR)	Alexey,Danilenko; Ivan,Susloparov; Natalya,Kolosova; Natalya,Goncharova; Juliya,Bulanovich; Polina,Torzhkova; Alexander,Durymanov; Svetlana,Svyatchenko; Tatyana,Ilyicheva; Alexander,Ryzhikov
EPI_ISL_414156	A/South Korea/10871/2019	A / H1N1	pdm09	Asia / Korea, Republic of	2019-12-24	U.S. Air Force School of Aerospace Medicine	U.S. Air Force School of Aerospace Medicine	Gruner, W.E.; Fries, A.C.; Garrett, C.M.; Powell, M.L.; Hanson, J.F.; DeMarcus, L.S.; Sjoberg, P.A.; Bogue, A.L.; Robbins, A.S.; Macias, E.A.; Lambert, A.W.; Dane, D.J.
EPI_ISL_414143	A/South Korea/10858/2019	A / H1N1	pdm09	Asia / Korea, Republic of	2019-12-18	U.S. Air Force School of Aerospace Medicine	U.S. Air Force School of Aerospace Medicine	Gruner, W.E.; Fries, A.C.; Garrett, C.M.; Powell, M.L.; Hanson, J.F.; DeMarcus, L.S.; Sjoberg, P.A.; Bogue, A.L.; Robbins, A.S.; Macias, E.A.; Lambert, A.W.; Dane, D.J.
EPI_ISL_414134	A/Oklahoma/10849/2020	A / H1N1	pdm09	North America / United States / Oklahoma	2020-01-06	U.S. Air Force School of Aerospace Medicine	U.S. Air Force School of Aerospace Medicine	Gruner, W.E.; Fries, A.C.; Garrett, C.M.; Powell, M.L.; Hanson, J.F.; DeMarcus, L.S.; Sjoberg, P.A.; Bogue, A.L.; Robbins, A.S.; Macias, E.A.; Lambert, A.W.; Dane, D.J.
EPI_ISL_414079	A/Illinois/10794/2019	A / H1N1	pdm09	North America / United States / Illinois	2019-12-27	U.S. Air Force School of Aerospace Medicine	U.S. Air Force School of Aerospace Medicine	Gruner, W.E.; Fries, A.C.; Garrett, C.M.; Powell, M.L.; Hanson, J.F.; DeMarcus, L.S.; Sjoberg, P.A.; Bogue, A.L.; Robbins, A.S.; Macias, E.A.; Lambert, A.W.; Dane, D.J.
EPI_ISL_414050	A/Arkansas/10765/2019	A / H1N1	pdm09	North America / United States / Arkansas	2019-12-27	U.S. Air Force School of Aerospace Medicine	U.S. Air Force School of Aerospace Medicine	Gruner, W.E.; Fries, A.C.; Garrett, C.M.; Powell, M.L.; Hanson, J.F.; DeMarcus, L.S.; Sjoberg, P.A.; Bogue, A.L.; Robbins, A.S.; Macias, E.A.; Lambert, A.W.; Dane, D.J.
EPI_ISL_413973	A/Netherlands/00275/2020	A / H1N1	pdm09	Europe / Netherlands / Amersfoort	2020-02-03	Erasmus Medical Center	Erasmus Medical Center
EPI_ISL_5135690	A/Auxonne/0309/2021_mar	A / H1N1	pdm09	Europe / France	2021-03-26	CNR Virus des Infections Respiratoires - France SUD	CNR Virus des Infections Respiratoires - France SUD
EPI_ISL_3382433	A/India/Pun-NIV323483/2021 Jun	A / H1N1	pdm09	Asia / India / Maharashtra / Pune	2021-06-22	ICMR-National Institute of Virology	ICMR-National Institute of Virology	V,Potdar;U,Saha;K,Korabu;M,Das
EPI_ISL_3382430	A/India/Pun-NIV324562/2021 Jun	A / H1N1	pdm09	Asia / India / Maharashtra / Pune	2021-06-25	ICMR-National Institute of Virology	ICMR-National Institute of Virology	V,Potdar;U,Saha;K,Korabu;M,Das
EPI_ISL_3382428	A/India/Pun-NIV324552/2021 Jun	A / H1N1	pdm09	Asia / India / Maharashtra / Pune	2021-06-25	ICMR-National Institute of Virology	ICMR-National Institute of Virology	V,Potdar;U,Saha;K,Korabu;M,Das
EPI_ISL_3381431	A/India/Pun-NIV321627/2021 Jun	A / H1N1	pdm09	Asia / India / Maharashtra / PUNE	2021-06-14	ICMR-National Institute of Virology	ICMR-National Institute of Virology	V,Potdar;U,Saha;K,Korabu;M,Das
EPI_ISL_3380301	A/India/Pun-NIV319825/2021 Jun	A / H1N1	pdm09	Asia / India / Maharashtra / Pune	2021-06-07	ICMR-National Institute of Virology	ICMR-National Institute of Virology	V,Potdar;U,Saha;K,Korabu;M,Das
EPI_ISL_3315859	A/Togo/64/2021	A / H1N1	pdm09	Africa / Togo	2021-01-15	Institute National D'Hygiene	Crick Worldwide Influenza Centre
EPI_ISL_2479995	A/Iowa/02/2021	A / H1N1	pdm09	North America / United States / Iowa	2021-04-10	Iowa State Hygienic Laboratory	Centers for Disease Control and Prevention
EPI_ISL_628782	A/Nigeria/4636/2020	A / H1N1	pdm09	Africa / Nigeria	2020-03-09	NCDC Public Health Reference Laboratory	Centers for Disease Control and Prevention
EPI_ISL_613417	A/Iowa/22/2020	A / H1N1	pdm09	North America / United States / Iowa	2020-09-24	Iowa State Hygienic Laboratory	Centers for Disease Control and Prevention
EPI_ISL_530345	A/Malaysia/33078149/2020	A / H1N1	pdm09	Asia / Malaysia / Fedaral Territory of Kuala Lumpur	2020-03-29	University Malaya	WHO Collaborating Centre for Reference and Research on Influenza	Deng,Y-M; Iannello,P; Lau,H; Todd,A; Spirason,N; Moselen,J; Aziz,A; Komadina,N.
EPI_ISL_514722	A/Cambodia/FSS42505/2020	A / H1N1	pdm09	Asia / Cambodia / Khett Kandal	2020-01-30	Institute Pasteur du Cambodia	WHO Collaborating Centre for Reference and Research on Influenza	Deng,Y-M; Iannello,P; Lau,H; Todd,A; Spirason,N; Moselen,J; Aziz,A; Komadina,N.
EPI_ISL_498394	A/Saint-Etienne/1762/2020	A / H1N1	pdm09	Europe / France	2020-02-17	CNR Virus des Infections Respiratoires - France SUD	Crick Worldwide Influenza Centre
EPI_ISL_498353	A/Lyon/1758/2020	A / H1N1	pdm09	Europe / France	2020-03-07	CNR Virus des Infections Respiratoires - France SUD	Crick Worldwide Influenza Centre
EPI_ISL_498351	A/Lyon/1756/2020	A / H1N1	pdm09	Europe / France	2020-03-10	CNR Virus des Infections Respiratoires - France SUD	Crick Worldwide Influenza Centre
EPI_ISL_481423	A/Rheinland-Pfalz/32/2020	A / H1N1	pdm09	Europe / Germany	2020-03-09	Robert Koch-Institute Nationales Referenzzentrum für Influenza	Robert Koch Institute Nationales Referenzzentrum für Influenza
EPI_ISL_481415	A/Brandenburg/11/2020	A / H1N1	pdm09	Europe / Germany	2020-03-02	Robert Koch-Institute Nationales Referenzzentrum für Influenza	Robert Koch Institute Nationales Referenzzentrum für Influenza
EPI_ISL_481308	A/Singapore/GP0667/2020	A / H1N1	pdm09	Asia / Singapore	2020-02-05	Ministry of Health, Singapore	Ministry of Health, Singapore	Chen,B.;Zhou, Z.; Mak,T.M.; Cui,L; Lin,R.T.P.
EPI_ISL_449743	A/Hawaii/27/2020	A / H1N1	pdm09	North America / United States / Hawaii	2020-04-01	State of Hawaii Department of Health	Centers for Disease Control and Prevention
EPI_ISL_447825	A/Sweden/74/2020	A / H1N1	pdm09	Europe / Sweden / Stockholms lan	2020-03-12	Public Health Agency of Sweden	Public Health Agency of Sweden
EPI_ISL_414828	A/Oklahoma/11213/2020	A / H1N1	pdm09	North America / United States / Oklahoma	2020-01-14	U.S. Air Force School of Aerospace Medicine	U.S. Air Force School of Aerospace Medicine	Gruner, W.E.; Fries, A.C.; Garrett, C.M.; Powell, M.L.; Hanson, J.F.; DeMarcus, L.S.; Sjoberg, P.A.; Bogue, A.L.; Robbins, A.S.; Macias, E.A.; Lambert, A.W.; Dane, D.J.
EPI_ISL_5135673	A/Abidjan/0458/2021_jun	A / H1N1	pdm09	Europe / France	2021-06-29	CNR Virus des Infections Respiratoires - France SUD	CNR Virus des Infections Respiratoires - France SUD
EPI_ISL_5135645	A/Abidjan/0457/2021_jul	A / H1N1	pdm09	Europe / France	2021-07-03	CNR Virus des Infections Respiratoires - France SUD	CNR Virus des Infections Respiratoires - France SUD
EPI_ISL_5135627	A/Abidjan/0455/2021_jul	A / H1N1	pdm09	Europe / France	2021-07-02	CNR Virus des Infections Respiratoires - France SUD	CNR Virus des Infections Respiratoires - France SUD
EPI_ISL_5135622	A/Abidjan/0428/2021_jun	A / H1N1	pdm09	Europe / France	2021-06-14	CNR Virus des Infections Respiratoires - France SUD	CNR Virus des Infections Respiratoires - France SUD
EPI_ISL_4760596	CVR-45 (A/Delaware/55/2019)	A / H1N1	pdm09	North America / United States / Delaware	2021	CSL Ltd	WHO Collaborating Centre for Reference and Research on Influenza	Deng,Y-M; Iannello,P; Lau,H; Spirason,N; Moselen,J; Aziz,A; Komadina,N.
EPI_ISL_4760595	CVR-32 (A/Nebraska/14/2019)	A / H1N1	pdm09	North America / United States / Nebraska	2021	CSL Ltd	WHO Collaborating Centre for Reference and Research on Influenza	Deng,Y-M; Iannello,P; Lau,H; Spirason,N; Moselen,J; Aziz,A; Komadina,N.
EPI_ISL_4005770	A/Qatar/16-VI-21-3837777/2021	A / H1N1	pdm09	Asia / Qatar	2021-08-04	Supreme Health Council	Crick Worldwide Influenza Centre
EPI_ISL_4005763	A/Ghana/755/2021	A / H1N1	pdm09	Africa / Ghana	2021-04-27	University of Ghana	Crick Worldwide Influenza Centre
EPI_ISL_4005762	A/Ghana/64/2021	A / H1N1	pdm09	Africa / Ghana	2021-04-26	University of Ghana	Crick Worldwide Influenza Centre
EPI_ISL_4005761	A/Ghana/231/2021	A / H1N1	pdm09	Africa / Ghana	2021-07-21	University of Ghana	Crick Worldwide Influenza Centre
EPI_ISL_4005759	A/Ghana/1894/2021	A / H1N1	pdm09	Africa / Ghana	2021-07-21	University of Ghana	Crick Worldwide Influenza Centre
EPI_ISL_4005758	A/Ghana/182/2021	A / H1N1	pdm09	Africa / Ghana	2021-07-06	University of Ghana	Crick Worldwide Influenza Centre
EPI_ISL_4005757	A/Ghana/167/2021	A / H1N1	pdm09	Africa / Ghana	2021-07-01	University of Ghana	Crick Worldwide Influenza Centre
EPI_ISL_4005756	A/Ghana/1581/2021	A / H1N1	pdm09	Africa / Ghana	2021-07-19	University of Ghana	Crick Worldwide Influenza Centre
EPI_ISL_4005755	A/Ghana/153/2021	A / H1N1	pdm09	Africa / Ghana	2021-06-24	University of Ghana	Crick Worldwide Influenza Centre
EPI_ISL_4005754	A/Ghana/150/2021	A / H1N1	pdm09	Africa / Ghana	2021-06-28	University of Ghana	Crick Worldwide Influenza Centre
EPI_ISL_4005752	A/Ghana/1348/2021	A / H1N1	pdm09	Africa / Ghana	2021-07-05	University of Ghana	Crick Worldwide Influenza Centre
EPI_ISL_4005750	A/Ghana/1250/2021	A / H1N1	pdm09	Africa / Ghana	2021-06-30	University of Ghana	Crick Worldwide Influenza Centre
EPI_ISL_4005748	A/Abidjan/458/2021	A / H1N1	pdm09	Europe / France	2021-06-29	CNR Virus des Infections Respiratoires - France SUD	Crick Worldwide Influenza Centre
EPI_ISL_4005747	A/Abidjan/457/2021	A / H1N1	pdm09	Europe / France	2021-07-03	CNR Virus des Infections Respiratoires - France SUD	Crick Worldwide Influenza Centre
EPI_ISL_4005745	A/Abidjan/455/2021	A / H1N1	pdm09	Europe / France	2021-07-02	CNR Virus des Infections Respiratoires - France SUD	Crick Worldwide Influenza Centre
EPI_ISL_4005744	A/Abidjan/428/2021	A / H1N1	pdm09	Europe / France	2021-06-14	CNR Virus des Infections Respiratoires - France SUD	Crick Worldwide Influenza Centre
EPI_ISL_4005443	A/Darwin/27/2021	A / H1N1	pdm09	Oceania / Australia / Northern Territory / Darwin	2021-08-29	Royal Darwin Hospital	WHO Collaborating Centre for Reference and Research on Influenza	Deng,Y-M; Iannello,P; Lau,H; Spirason,N; Moselen,J; Aziz,A; Komadina,N.
EPI_ISL_3382985	A/India/Pun-NIV328484/2021 Jul	A / H1N1	pdm09	Asia / India / Maharashtra / Pune	2021-07-07	ICMR-National Institute of Virology	ICMR-National Institute of Virology	V,Potdar;U,Saha;K,Korabu;M,Das
EPI_ISL_2483466	A/India/Pun-NIV306112/2021 Apr	A / H1N1	pdm09	Asia / India / Maharashtra / Pune	2021-04-27	ICMR-National Institute of Virology	ICMR-National Institute of Virology	V,Potdar;U,Saha;M,Das
EPI_ISL_1368476	A/Niger/8677/2021	A / H1N1	pdm09	Africa / Niger	2021-01-05	Centre de Recherche Medicale et Sanitaire (CERMES)	Centers for Disease Control and Prevention
EPI_ISL_1368458	A/Niger/8175/2020	A / H1N1	pdm09	Africa / Niger	2020-09-16	Centre de Recherche Medicale et Sanitaire (CERMES)	Centers for Disease Control and Prevention
EPI_ISL_1368441	A/Niger/8247/2020	A / H1N1	pdm09	Africa / Niger	2020-10-06	Centre de Recherche Medicale et Sanitaire (CERMES)	Centers for Disease Control and Prevention
EPI_ISL_1368406	A/Niger/8306/2020	A / H1N1	pdm09	Africa / Niger	2020-10-22	Centre de Recherche Medicale et Sanitaire (CERMES)	Centers for Disease Control and Prevention
EPI_ISL_1368386	A/Niger/8327/2020	A / H1N1	pdm09	Africa / Niger	2020-10-23	Centre de Recherche Medicale et Sanitaire (CERMES)	Centers for Disease Control and Prevention
EPI_ISL_1368369	A/Niger/8309/2020	A / H1N1	pdm09	Africa / Niger	2020-10-22	Centre de Recherche Medicale et Sanitaire (CERMES)	Centers for Disease Control and Prevention
EPI_ISL_1368353	A/Niger/8697/2021	A / H1N1	pdm09	Africa / Niger	2021-01-05	Centre de Recherche Medicale et Sanitaire (CERMES)	Centers for Disease Control and Prevention
EPI_ISL_1368336	A/Niger/8661/2020	A / H1N1	pdm09	Africa / Niger	2020-12-30	Centre de Recherche Medicale et Sanitaire (CERMES)	Centers for Disease Control and Prevention
EPI_ISL_1368318	A/Niger/8699/2021	A / H1N1	pdm09	Africa / Niger	2021-01-07	Centre de Recherche Medicale et Sanitaire (CERMES)	Centers for Disease Control and Prevention
EPI_ISL_1368299	A/Niger/8315/2020	A / H1N1	pdm09	Africa / Niger	2020-10-22	Centre de Recherche Medicale et Sanitaire (CERMES)	Centers for Disease Control and Prevention
EPI_ISL_1368276	A/Niger/8673/2020	A / H1N1	pdm09	Africa / Niger	2020-12-31	Centre de Recherche Medicale et Sanitaire (CERMES)	Centers for Disease Control and Prevention
EPI_ISL_1368237	A/Niger/8318/2020	A / H1N1	pdm09	Africa / Niger	2020-10-22	Centre de Recherche Medicale et Sanitaire (CERMES)	Centers for Disease Control and Prevention
EPI_ISL_1368219	A/Niger/8731/2021	A / H1N1	pdm09	Africa / Niger	2021-01-13	Centre de Recherche Medicale et Sanitaire (CERMES)	Centers for Disease Control and Prevention
EPI_ISL_959865	A/Ghana/2080/2020	A / H1N1	pdm09	Africa / Ghana	2020-11-03	University of Ghana	Crick Worldwide Influenza Centre
EPI_ISL_959864	A/Ghana/140/2020	A / H1N1	pdm09	Africa / Ghana	2020-11-06	University of Ghana	Crick Worldwide Influenza Centre
EPI_ISL_959863	A/Ghana/138/2020	A / H1N1	pdm09	Africa / Ghana	2020-11-18	University of Ghana	Crick Worldwide Influenza Centre
EPI_ISL_959862	A/Ghana/119/2020	A / H1N1	pdm09	Africa / Ghana	2020-11-06	University of Ghana	Crick Worldwide Influenza Centre
EPI_ISL_909652	A/Denmark/1/2021	A / H1N1	pdm09	Europe / Denmark	2021-01-21	Statens Serum Institute	Statens Serum Institute	Ramona, Trebbien
EPI_ISL_877768	A/NAGASAKI/8/2020	A / H1N1	pdm09	Asia / Japan	2020-10-27	Nagasaki Prefectural Institute for Environment Research and Public Health	National Institute of Infectious Diseases (NIID)	Takashita,Emi;Fujisaki,Seiichiro;Shirakura,Masayuki;Watanabe,Shinji;Hasegawa,Hideki
EPI_ISL_877767	A/NAGASAKI/7/2020	A / H1N1	pdm09	Asia / Japan	2020-10-23	Nagasaki Prefectural Institute for Environment Research and Public Health	National Institute of Infectious Diseases (NIID)	Takashita,Emi;Fujisaki,Seiichiro;Shirakura,Masayuki;Watanabe,Shinji;Hasegawa,Hideki
EPI_ISL_516152	A/Parana/1992	A / H1N1	pdm09	South America / Brazil / Estado do Parana / Campo Mourao	2020-04-14	Laboratório Central do Estado do Paraná - LACEN/PR	Instituto Oswaldo Cruz FIOCRUZ - Laboratory of Respiratory Viruses and Measles (LVRS)	Resende,P.; Motta,F.; Caetano,B.; Appolinario,L.; Paixao,A.; Mendon?a,A.; Lopes,J.; Ogrzewalska,M.; Siqueira,M.
EPI_ISL_516127	A/Santa Catarina/780/2020	A / H1N1	pdm09	South America / Brazil / Estado de Santa Catarina / CANELA	2020-03-02	LACEN SC	Instituto Oswaldo Cruz FIOCRUZ - Laboratory of Respiratory Viruses and Measles (LVRS)	Resende,P.; Motta,F.; Caetano,B.; Appolinario,L.; Paixao,A.; Mendon?a,A.; Lopes,J.; Ogrzewalska,M.; Siqueira,M.
EPI_ISL_516122	A/Santa Catarina/159/2020	A / H1N1	pdm09	South America / Brazil / Estado de Santa Catarina / BIGUACU	2020-02-12	LACEN SC	Instituto Oswaldo Cruz FIOCRUZ - Laboratory of Respiratory Viruses and Measles (LVRS)	Resende,P.; Motta,F.; Caetano,B.; Appolinario,L.; Paixao,A.; Mendon?a,A.; Lopes,J.; Ogrzewalska,M.; Siqueira,M.
EPI_ISL_482788	A/Berlin/30/2020	A / H1N1	pdm09	Europe / Germany	2020-02-03	Robert Koch-Institute Nationales Referenzzentrum für Influenza	Robert Koch Institute Nationales Referenzzentrum für Influenza
EPI_ISL_467725	A/Finland/218/2020	A / H1N1	pdm09	Europe / Finland / Oulu	2020-03-15	National Institute for Health and Welfare	National Institute for Health and Welfare	Ikonen, N; Haveri,A
EPI_ISL_451929	A/Human/Cheboksary/117/2020	A / H1N1	pdm09	Europe / Russian Federation / Chuvash Republic-Chuvashia / Cheboksary	2020-01-28	NIC Russia, Ivanovsky Research Institute of Virology	N.F. Gamaleya Research Center for Epidemiology and Microbiology
EPI_ISL_450534	A/Sao Paulo/1575205-IAL/2020	A / H1N1	pdm09	South America / Brazil / Estado de Sao Paulo / Sao Paulo	2020-04-01	Instituto Adolfo Lutz	Instituto Adolfo Lutz	Santos,Katia;Silva,Daniela;Benega,Margarete;Santos,Cecilia;Paiva,Terezinha
EPI_ISL_435208	A/Maryland/11885/2019	A / H1N1	pdm09	North America / United States / Maryland	2019-12-18	U.S. Air Force School of Aerospace Medicine	U.S. Air Force School of Aerospace Medicine	Gruner, W.E.; Fries, A.C.; Garrett, C.M.; Powell, M.L.; Hanson, J.F.; DeMarcus, L.S.; Sjoberg, P.A.; Bogue, A.L.; Robbins, A.S.; Macias, E.A.; Lambert, A.W.; Dane, D.J.
EPI_ISL_435201	A/Italy/11878/2020	A / H1N1	pdm09	Europe / Italy	2020-02-04	U.S. Air Force School of Aerospace Medicine	U.S. Air Force School of Aerospace Medicine	Gruner, W.E.; Fries, A.C.; Garrett, C.M.; Powell, M.L.; Hanson, J.F.; DeMarcus, L.S.; Sjoberg, P.A.; Bogue, A.L.; Robbins, A.S.; Macias, E.A.; Lambert, A.W.; Dane, D.J.
EPI_ISL_435182	A/Florida/11859/2020	A / H1N1	pdm09	North America / United States / Florida	2020-02-07	U.S. Air Force School of Aerospace Medicine	U.S. Air Force School of Aerospace Medicine	Gruner, W.E.; Fries, A.C.; Garrett, C.M.; Powell, M.L.; Hanson, J.F.; DeMarcus, L.S.; Sjoberg, P.A.; Bogue, A.L.; Robbins, A.S.; Macias, E.A.; Lambert, A.W.; Dane, D.J.
EPI_ISL_419053	A/Saint-Petersburg/RII-2466S/2020	A / H1N1	pdm09	Europe / Russian Federation / Saint Petersburg / Saint Petersburg	2020-02-20	Research Institute of Influenza, Ministry of Healthcare of the Russian Federation	WHO National Influenza Centre Russian Federation
EPI_ISL_402939	A/Saint-Petersburg/RII-702S/2019	A / H1N1	pdm09	Europe / Russian Federation / Saint Petersburg / Saint Petersburg	2019-12-31	Research Institute of Influenza, Ministry of Healthcare of the Russian Federation	WHO National Influenza Centre Russian Federation
EPI_ISL_402588	A/Oklahoma/27/2019	A / H1N1	pdm09	North America / United States / Oklahoma	2019-12-03	Oklahoma State Department of Health	Centers for Disease Control and Prevention
EPI_ISL_4876019	A/Bangladesh/4017/2021	A / H1N1	pdm09	Asia / Bangladesh	2021-08-12	icddr,b International Centre for Diarrhoeal Disease Research, Bangladesh	Centers for Disease Control and Prevention
EPI_ISL_3796345	A/Cote D'Ivoire/1211/2021	A / H1N1	pdm09	Africa / Cote d'Ivoire	2021-04-06	Pasteur Institut of Côte d'Ivoire	Centers for Disease Control and Prevention
EPI_ISL_3796333	A/Cote D'Ivoire/1502/2021	A / H1N1	pdm09	Africa / Cote d'Ivoire	2021-05-02	Pasteur Institut of Côte d'Ivoire	Centers for Disease Control and Prevention
EPI_ISL_3796281	A/Cote D'Ivoire/1501/2021	A / H1N1	pdm09	Africa / Cote d'Ivoire	2021-05-02	Pasteur Institut of Côte d'Ivoire	Centers for Disease Control and Prevention
EPI_ISL_3796256	A/Cote D'Ivoire/1565/2021	A / H1N1	pdm09	Africa / Cote d'Ivoire	2021-05-07	Pasteur Institut of Côte d'Ivoire	Centers for Disease Control and Prevention
EPI_ISL_3796228	A/Cote D'Ivoire/1270/2021	A / H1N1	pdm09	Africa / Cote d'Ivoire	2021-04-12	Pasteur Institut of Côte d'Ivoire	Centers for Disease Control and Prevention
EPI_ISL_584018	A/Sergipe/13445/2020	A / H1N1	pdm09	South America / Brazil	2020-04-01	Instituto Oswaldo Cruz FIOCRUZ - Laboratory of Respiratory Viruses and Measles (LVRS)	Centers for Disease Control and Prevention
EPI_ISL_584017	A/Sergipe/13444/2020	A / H1N1	pdm09	South America / Brazil	2020-04-02	Instituto Oswaldo Cruz FIOCRUZ - Laboratory of Respiratory Viruses and Measles (LVRS)	Centers for Disease Control and Prevention
EPI_ISL_534362	A/Togo/578/2020	A / H1N1	pdm09	Africa / Togo	2020-04-02	Institute National D'Hygiene	Centers for Disease Control and Prevention
EPI_ISL_534360	A/Honduras/7572/2020	A / H1N1	pdm09	North America / Honduras	2020-03-31	Laboratorio Nacional de Virologia	Centers for Disease Control and Prevention
EPI_ISL_534091	A/Srinagar/AG_626/2020	A / H1N1	pdm09	Asia / India	2020-01-31	Sher-i-Kashmir Institute of Medical Sciences	CNR Virus des Infections Respiratoires - France SUD
EPI_ISL_534087	A/Srinagar/AG_659/2020	A / H1N1	pdm09	Asia / India	2020-04-02	Sher-i-Kashmir Institute of Medical Sciences	CNR Virus des Infections Respiratoires - France SUD
EPI_ISL_518018	A/Ulyanovsk/CRIE/284/2020	A / H1N1	pdm09	Europe / Russian Federation / Ulyanovsk Oblast	2020-03-26	Center of Hygiene and Epidemiology in Ulyanosvk Oblast	Central Research Institute of Epidemiology
EPI_ISL_485422	A/Guangdong-Maonan/SWL197/2020	A / H1N1	pdm09	Asia / China / Guangdong	2020-02-06	WHO Chinese National Influenza Center	WHO Chinese National Influenza Center	Xiaoxu,Zeng;Xiyan,Li;Weijuan,Huang;Lei,Yang;Dayan,Wang
EPI_ISL_435835	A/Ontario/RV0105/2020	A / H1N1	pdm09	North America / Canada / ON	2019-12-23	Ontario Agency for Health Protection and Promotion (OAHPP)	Public Health Agency of Canada (PHAC)	Bastien, N.; Grenkow, D.; Hart, L.; Powell, A.; Li, Y.
EPI_ISL_421141	A/Missouri/08/2020	A / H1N1	pdm09	North America / United States / Missouri	2020-02-24	Missouri Department. of Health & Senior Services	Centers for Disease Control and Prevention
EPI_ISL_419369	A/Human/Moscow/32/2020	A / H1N1	pdm09	Europe / Russian Federation / Moscow	2020-01-22	NIC Russia, Ivanovsky Research Institute of Virology	N.F. Gamaleya Research Center for Epidemiology and Microbiology
EPI_ISL_404785	A/Pennsylvania/1038/2019	A / H1N1	pdm09	North America / United States / Pennsylvania	2019-12-19	Pennsylvania Department of Health	Centers for Disease Control and Prevention
EPI_ISL_404460	A/Wisconsin/588/2019	A / H1N1	pdm09	North America / United States / Wisconsin	2019-12-19	Wisconsin State Laboratory of Hygiene	Centers for Disease Control and Prevention
EPI_ISL_404296	A/Florida/10147/2019	A / H1N1	pdm09	North America / United States / Florida	2019-12-02	U.S. Air Force School of Aerospace Medicine	U.S. Air Force School of Aerospace Medicine	Gruner, W.E.; Fries, A.C.; Garrett, C.M.; Powell, M.L.; Hanson, J.F.; DeMarcus, L.S.; Sjoberg, P.A.; Bogue, A.L.; Robbins, A.S.; Macias, E.A.; Lambert, A.W.; Dane, D.J.
EPI_ISL_403976	A/Yakutsk/5942/2019	A / H1N1	pdm09	Europe / Russian Federation / Sakha (Yakutia) Republic / Sakha (Yakutia) Republic	2019-12	Center of Hygiene and Epidemiology in Republic of Sakha (Yakutia)	WHO National Influenza Centre Russian Federation
EPI_ISL_3796394	A/Cote D'Ivoire/1499/2021	A / H1N1	pdm09	Africa / Cote d'Ivoire	2021-05-02	Pasteur Institut of Côte d'Ivoire	Centers for Disease Control and Prevention
EPI_ISL_3796392	A/Cote D'Ivoire/1051/2021	A / H1N1	pdm09	Africa / Cote d'Ivoire	2021-03-29	Pasteur Institut of Côte d'Ivoire	Centers for Disease Control and Prevention
EPI_ISL_3796367	A/Cote D'Ivoire/1060/2021	A / H1N1	pdm09	Africa / Cote d'Ivoire	2021-03-29	Pasteur Institut of Côte d'Ivoire	Centers for Disease Control and Prevention
EPI_ISL_3796308	A/Cote D'Ivoire/1566/2021	A / H1N1	pdm09	Africa / Cote d'Ivoire	2021-05-07	Pasteur Institut of Côte d'Ivoire	Centers for Disease Control and Prevention
EPI_ISL_3534835	A/Cote D'Ivoire/1800/2021	A / H1N1	pdm09	Africa / Cote d'Ivoire	2021-05-29	Pasteur Institut of Côte d'Ivoire	Centers for Disease Control and Prevention
EPI_ISL_3534834	A/Cote D'Ivoire/1983/2021	A / H1N1	pdm09	Africa / Cote d'Ivoire	2021-06-14	Pasteur Institut of Côte d'Ivoire	Centers for Disease Control and Prevention
EPI_ISL_3534833	A/Cote D'Ivoire/1652/2021	A / H1N1	pdm09	Africa / Cote d'Ivoire	2021-05-17	Pasteur Institut of Côte d'Ivoire	Centers for Disease Control and Prevention
EPI_ISL_3534832	A/Cote D'Ivoire/1901/2021	A / H1N1	pdm09	Africa / Cote d'Ivoire	2021-06-07	Pasteur Institut of Côte d'Ivoire	Centers for Disease Control and Prevention
EPI_ISL_3534831	A/Cote D'Ivoire/1040/2021	A / H1N1	pdm09	Africa / Cote d'Ivoire	2021-03-29	Pasteur Institut of Côte d'Ivoire	Centers for Disease Control and Prevention
EPI_ISL_3534830	A/Cote D'Ivoire/1650/2021	A / H1N1	pdm09	Africa / Cote d'Ivoire	2021-05-17	Pasteur Institut of Côte d'Ivoire	Centers for Disease Control and Prevention
EPI_ISL_3534829	A/Cote D'Ivoire/1448/2021	A / H1N1	pdm09	Africa / Cote d'Ivoire	2021-04-27	Pasteur Institut of Côte d'Ivoire	Centers for Disease Control and Prevention
EPI_ISL_3534828	A/Cote D'Ivoire/1798/2021	A / H1N1	pdm09	Africa / Cote d'Ivoire	2021-05-29	Pasteur Institut of Côte d'Ivoire	Centers for Disease Control and Prevention
EPI_ISL_3534827	A/Cote D'Ivoire/1973/2021	A / H1N1	pdm09	Africa / Cote d'Ivoire	2021-06-13	Pasteur Institut of Côte d'Ivoire	Centers for Disease Control and Prevention
EPI_ISL_3534826	A/Cote D'Ivoire/1801/2021	A / H1N1	pdm09	Africa / Cote d'Ivoire	2021-05-29	Pasteur Institut of Côte d'Ivoire	Centers for Disease Control and Prevention
EPI_ISL_3534819	A/Cote D'Ivoire/1626/2021	A / H1N1	pdm09	Africa / Cote d'Ivoire	2021-05-17	Pasteur Institut of Côte d'Ivoire	Centers for Disease Control and Prevention
EPI_ISL_3534801	A/Cote D'Ivoire/1877/2021	A / H1N1	pdm09	Africa / Cote d'Ivoire	2021-06-07	Pasteur Institut of Côte d'Ivoire	Centers for Disease Control and Prevention
EPI_ISL_3534784	A/Cote D'Ivoire/1946/2021	A / H1N1	pdm09	Africa / Cote d'Ivoire	2021-06-08	Pasteur Institut of Côte d'Ivoire	Centers for Disease Control and Prevention
EPI_ISL_3534765	A/Cote D'Ivoire/1618/2021	A / H1N1	pdm09	Africa / Cote d'Ivoire	2021-05-17	Pasteur Institut of Côte d'Ivoire	Centers for Disease Control and Prevention
EPI_ISL_3534747	A/Cote D'Ivoire/1884/2021	A / H1N1	pdm09	Africa / Cote d'Ivoire	2021-06-07	Pasteur Institut of Côte d'Ivoire	Centers for Disease Control and Prevention
EPI_ISL_3534729	A/Cote D'Ivoire/1953/2021	A / H1N1	pdm09	Africa / Cote d'Ivoire	2021-06-12	Pasteur Institut of Côte d'Ivoire	Centers for Disease Control and Prevention
EPI_ISL_3534710	A/Cote D'Ivoire/1620/2021	A / H1N1	pdm09	Africa / Cote d'Ivoire	2021-05-17	Pasteur Institut of Côte d'Ivoire	Centers for Disease Control and Prevention
EPI_ISL_3534692	A/Cote D'Ivoire/1467/2021	A / H1N1	pdm09	Africa / Cote d'Ivoire	2021-04-27	Pasteur Institut of Côte d'Ivoire	Centers for Disease Control and Prevention
EPI_ISL_3534676	A/Cote D'Ivoire/1624/2021	A / H1N1	pdm09	Africa / Cote d'Ivoire	2021-05-17	Pasteur Institut of Côte d'Ivoire	Centers for Disease Control and Prevention
EPI_ISL_3534658	A/Cote D'Ivoire/1802/2021	A / H1N1	pdm09	Africa / Cote d'Ivoire	2021-05-29	Pasteur Institut of Côte d'Ivoire	Centers for Disease Control and Prevention
EPI_ISL_3534642	A/Cote D'Ivoire/1982/2021	A / H1N1	pdm09	Africa / Cote d'Ivoire	2021-06-13	Pasteur Institut of Côte d'Ivoire	Centers for Disease Control and Prevention
EPI_ISL_3534627	A/Cote D'Ivoire/1496/2021	A / H1N1	pdm09	Africa / Cote d'Ivoire	2021-05-02	Pasteur Institut of Côte d'Ivoire	Centers for Disease Control and Prevention
EPI_ISL_3534610	A/Cote D'Ivoire/1049/2021	A / H1N1	pdm09	Africa / Cote d'Ivoire	2021-03-29	Pasteur Institut of Côte d'Ivoire	Centers for Disease Control and Prevention
EPI_ISL_3534602	A/Cote D'Ivoire/1855/2021	A / H1N1	pdm09	Africa / Cote d'Ivoire	2021-06-06	Pasteur Institut of Côte d'Ivoire	Centers for Disease Control and Prevention
EPI_ISL_3534600	A/Maine/01/2021	A / H1N1	pdm09	North America / United States / Maine	2021-07-09	Maine Health and Environmental Testing Laboratory	Centers for Disease Control and Prevention
EPI_ISL_2519774	A/North Carolina/01/2021	A / H1N1	pdm09	North America / United States / North Carolina	2021-04-12	North Carolina State Laboratory of Public Health	Centers for Disease Control and Prevention
EPI_ISL_2258287	A/Pennsylvania/160/2020	A / H1N1	pdm09	North America / United States / Pennsylvania	2020-02-21	Children's Hospital of Pittsburgh UPMC	Centers for Disease Control and Prevention
EPI_ISL_2258137	A/Wisconsin/17/2020	A / H1N1	pdm09	North America / United States / Wisconsin	2020-01-10	Marshfield Clinic Research Foundation	Centers for Disease Control and Prevention
EPI_ISL_1897642	A/Manitoba/02/2021 (H1N1)v	A / H1N1	pdm09	North America / Canada / MB	2021	Cadham Provincial Laboratory	Public Health Agency of Canada (PHAC)	Bastien, N.; Majer, A.; Dust, K.; Van Caeseele, P.; Li, Y.
EPI_ISL_979818	A/Fujian-Fengze/SWL11027/2020	A / H1N1	pdm09	Asia / China / Fujian	2020-12-01	WHO Chinese National Influenza Center	WHO Chinese National Influenza Center	Li xiyan, Huang Weijuan, Liu Jia, Dayan Wang, Zeng Xiaoxu
EPI_ISL_766961	A/Iowa/23/2020	A / H1N1	pdm09	North America / United States / Iowa	2020-09-30	Iowa State Hygienic Laboratory	Centers for Disease Control and Prevention
EPI_ISL_487140	A/Luxembourg/LNS8467312/2020	A / H1N1	pdm09	Europe / Luxembourg	2020-03-05	Laboratoire National de Santé	Laboratoire National de Santé	Wienecke-Baldacchino, Anke; Fournier, Guillaume; Ragimbeau, Catherine
EPI_ISL_471569	A/Turks And Caicos/6642/2020	A / H1N1	pdm09	North America / Turks and Caicos Islands	2020-01-29	Caribbean Epidemiology Center	Centers for Disease Control and Prevention
EPI_ISL_471559	A/Ontario/RV4818/2020	A / H1N1	pdm09	North America / Canada	2020-04-01	National Microbiology Laboratory, Public Health Agency of Canada (PHAC)	Centers for Disease Control and Prevention
EPI_ISL_471297	A/Saint-Petersburg/RII-2349S/2020	A / H1N1	pdm09	Europe / Russian Federation / Saint Petersburg / Saint Petersburg	2020-02-14	Research Institute of Influenza, Ministry of Healthcare of the Russian Federation	WHO National Influenza Centre Russian Federation
EPI_ISL_405867	A/KANAGAWA/IC1919/2019	A / H1N1	pdm09	Asia / Japan	2019-12-27	National Institute of Infectious Diseases (NIID)	National Institute of Infectious Diseases (NIID)	Kuwahara,Tomoko;Takashita,Emi;Fujisaki,Seiichiro;Shirakura,Masayuki;Watanabe,Shinji;Hasegawa,Hideki
EPI_ISL_404999	A/Brandenburg/29/2019	A / H1N1	pdm09	Europe / Germany	2019-12-11	Robert Koch-Institute Nationales Referenzzentrum für Influenza	Robert Koch Institute Nationales Referenzzentrum für Influenza
EPI_ISL_2521742	A/Michigan/85/2020	A / H1N1	pdm09	North America / United States / Michigan	2020-02-17	University of Michigan SPH EPID	Centers for Disease Control and Prevention
EPI_ISL_2521271	A/Pennsylvania/302/2020	A / H1N1	pdm09	North America / United States / Pennsylvania	2020-03-02	Children's Hospital of Pittsburgh UPMC	Centers for Disease Control and Prevention
EPI_ISL_2308212	A/Tennessee/56/2020	A / H1N1	pdm09	North America / United States / Tennessee	2020-03-13	Vanderbilt University Medical Center	Centers for Disease Control and Prevention
EPI_ISL_2308177	A/Wisconsin/333/2020	A / H1N1	pdm09	North America / United States / Wisconsin	2020-03-04	Marshfield Clinic Research Foundation	Centers for Disease Control and Prevention
EPI_ISL_2260091	A/Wisconsin/277/2020	A / H1N1	pdm09	North America / United States / Wisconsin	2020-02-26	Marshfield Clinic Research Foundation	Centers for Disease Control and Prevention
EPI_ISL_1308012	A/Parana/10835/2021	A / H1N1	pdm09	South America / Brazil / Estado do Parana / Toledo	2021-02-16	Laboratório Central do Estado do Paraná - LACEN/PR	Instituto Oswaldo Cruz FIOCRUZ - Laboratory of Respiratory Viruses and Measles (LVRS)	Resende,P.; Appolinario,L; Mendonca,A; Rediger,I.; Debur,M.; Motta,F.; Siqueira,M.
EPI_ISL_882901	A/Togo/805/2020	A / H1N1	pdm09	Africa / Togo	2020-10-27	Institute National D'Hygiene	Centers for Disease Control and Prevention
EPI_ISL_882900	A/Togo/792/2020	A / H1N1	pdm09	Africa / Togo	2020-10-23	Institute National D'Hygiene	Centers for Disease Control and Prevention
EPI_ISL_882899	A/Togo/858/2020	A / H1N1	pdm09	Africa / Togo	2020-11-09	Institute National D'Hygiene	Centers for Disease Control and Prevention
EPI_ISL_882898	A/Togo/847/2020	A / H1N1	pdm09	Africa / Togo	2020-11-02	Institute National D'Hygiene	Centers for Disease Control and Prevention
EPI_ISL_882897	A/Togo/865/2020	A / H1N1	pdm09	Africa / Togo	2020-11-11	Institute National D'Hygiene	Centers for Disease Control and Prevention
EPI_ISL_882895	A/Togo/881/2020	A / H1N1	pdm09	Africa / Togo	2020-11-14	Institute National D'Hygiene	Centers for Disease Control and Prevention
EPI_ISL_882894	A/Togo/864/2020	A / H1N1	pdm09	Africa / Togo	2020-11-11	Institute National D'Hygiene	Centers for Disease Control and Prevention
EPI_ISL_882893	A/Togo/852/2020	A / H1N1	pdm09	Africa / Togo	2020-11-08	Institute National D'Hygiene	Centers for Disease Control and Prevention
EPI_ISL_882892	A/Togo/870/2020	A / H1N1	pdm09	Africa / Togo	2020-11-12	Institute National D'Hygiene	Centers for Disease Control and Prevention
EPI_ISL_882891	A/Togo/869/2020	A / H1N1	pdm09	Africa / Togo	2020-11-12	Institute National D'Hygiene	Centers for Disease Control and Prevention
EPI_ISL_882890	A/Togo/905/2020	A / H1N1	pdm09	Africa / Togo	2020-11-19	Institute National D'Hygiene	Centers for Disease Control and Prevention
EPI_ISL_882889	A/Togo/897/2020	A / H1N1	pdm09	Africa / Togo	2020-11-18	Institute National D'Hygiene	Centers for Disease Control and Prevention
EPI_ISL_882888	A/Togo/837/2020	A / H1N1	pdm09	Africa / Togo	2020-11-04	Institute National D'Hygiene	Centers for Disease Control and Prevention
EPI_ISL_882887	A/Togo/839/2020	A / H1N1	pdm09	Africa / Togo	2020-11-05	Institute National D'Hygiene	Centers for Disease Control and Prevention
EPI_ISL_882886	A/Togo/878/2020	A / H1N1	pdm09	Africa / Togo	2020-11-13	Institute National D'Hygiene	Centers for Disease Control and Prevention
EPI_ISL_882885	A/Togo/882/2020	A / H1N1	pdm09	Africa / Togo	2020-11-14	Institute National D'Hygiene	Centers for Disease Control and Prevention
EPI_ISL_882884	A/Togo/845/2020	A / H1N1	pdm09	Africa / Togo	2020-11-07	Institute National D'Hygiene	Centers for Disease Control and Prevention
EPI_ISL_522423	A/Neimenggu-Keerqin/SWL1189/2020	A / H1N1	pdm09	Asia / China / Neimenggu	2020-02-03	WHO Chinese National Influenza Center	WHO Chinese National Influenza Center	Xin li,Li Xiyan, Dayan Wang, Zeng Xiaoxu
EPI_ISL_407711	A/Greece/72/2020	A / H1N1	pdm09	Europe / Greece	2020-01-14	Aristotelian University of Thessaloniki	Crick Worldwide Influenza Centre
EPI_ISL_407226	A/Finland/153/2019	A / H1N1	pdm09	Europe / Finland	2019-12-08	Helsinki University Central Hospital, Laboratory Services (HUSLAB)	National Institute for Health and Welfare	Ikonen, N; Haveri, A
EPI_ISL_407087	A/Human/Moscow/237/2019	A / H1N1	pdm09	Europe / Russian Federation / Moscow	2019-12-20	NIC Russia, Ivanovsky Research Institute of Virology	N.F. Gamaleya Research Center for Epidemiology and Microbiology
EPI_ISL_965801	A/Ghana/2252/2020	A / H1N1	pdm09	Africa / Ghana	2020-11-26	University of Ghana	Crick Worldwide Influenza Centre
EPI_ISL_2932735	A/Togo/B30/2021	A / H1N1	pdm09	Africa / Togo	2021-01-22	Institute National D'Hygiene	Crick Worldwide Influenza Centre
EPI_ISL_2932734	A/Togo/B28/2021	A / H1N1	pdm09	Africa / Togo	2021-01-22	Institute National D'Hygiene	Crick Worldwide Influenza Centre
EPI_ISL_2932733	A/Togo/514/2021	A / H1N1	pdm09	Africa / Togo	2021-01-01	Institute National D'Hygiene	Crick Worldwide Influenza Centre
EPI_ISL_2932732	A/Togo/507/2021	A / H1N1	pdm09	Africa / Togo	2021-01-01	Institute National D'Hygiene	Crick Worldwide Influenza Centre
EPI_ISL_2932731	A/Togo/495/2021	A / H1N1	pdm09	Africa / Togo	2021-01-01	Institute National D'Hygiene	Crick Worldwide Influenza Centre
EPI_ISL_2932730	A/Togo/488/2021	A / H1N1	pdm09	Africa / Togo	2021-01-01	Institute National D'Hygiene	Crick Worldwide Influenza Centre
EPI_ISL_2932729	A/Togo/487/2021	A / H1N1	pdm09	Africa / Togo	2021-01-01	Institute National D'Hygiene	Crick Worldwide Influenza Centre
EPI_ISL_2932728	A/Togo/45/2021	A / H1N1	pdm09	Africa / Togo	2021-01-22	Institute National D'Hygiene	Crick Worldwide Influenza Centre
EPI_ISL_2932726	A/Togo/44/2021	A / H1N1	pdm09	Africa / Togo	2021-01-22	Institute National D'Hygiene	Crick Worldwide Influenza Centre
EPI_ISL_2932725	A/Togo/35/2021	A / H1N1	pdm09	Africa / Togo	2021-01-22	Institute National D'Hygiene	Crick Worldwide Influenza Centre
EPI_ISL_2932723	A/Togo/34/2021	A / H1N1	pdm09	Africa / Togo	2021-01-22	Institute National D'Hygiene	Crick Worldwide Influenza Centre
EPI_ISL_490889	A/Georgia/12118/2020	A / H1N1	pdm09	North America / United States / Georgia	2020-02-25	U.S. Air Force School of Aerospace Medicine	U.S. Air Force School of Aerospace Medicine	Gruner, W.E., Fries, A.C., Garrett, C.M., Powell, M.L., Hanson, J.F., DeMarcus, L.S., Sjoberg, P.A., Bogue, A.L., Robbins, A.S., Macias, E.A., Lambert, A.W., Dane, D.J.
EPI_ISL_458153	A/Sydney/27/2020	A / H1N1	pdm09	Oceania / Australia / New South Wales / Westmead	2020-03-18	Childrens Hospital Westmead	WHO Collaborating Centre for Reference and Research on Influenza	Deng,Y-M; Iannello,P; Lau,H; Todd,A; Spirason,N; Moselen,J; Aziz,A; Komadina,N.
EPI_ISL_409135	A/Rhode Island/03/2020	A / H1N1	pdm09	North America / United States / Rhode Island	2020-01-06	Rhode Island Department of Health	Centers for Disease Control and Prevention
EPI_ISL_361725	A/Pennsylvania/161/2018	A / H1N1	pdm09	North America / United States / Pennsylvania	2018-01-09	Children's Hospital of Pittsburgh UPMC	Centers for Disease Control and Prevention
EPI_ISL_361716	A/Pennsylvania/149/2018	A / H1N1	pdm09	North America / United States / Pennsylvania	2018-01-08	Children's Hospital of Pittsburgh UPMC	Centers for Disease Control and Prevention
EPI_ISL_345395	A/British Columbia/173/2018	A / H1N1	pdm09	North America / Canada / British Columbia	2018-11-23	B.C. Centre for Disease Control	B.C. Centre for Disease Control
EPI_ISL_344349	A/shenzhen/2019-14198/2018	A / H1N1	pdm09	Asia / China / Guangdong	2018-10-09	WHO Chinese National Influenza Center	WHO Chinese National Influenza Center	Xiaoxu,Zeng;Xiyan,Li;Weijuan,Huang;Lei,Yang;Dayan,Wang;Yuelong,Shu
EPI_ISL_344346	A/shenzhen/2019-14194/2018	A / H1N1	pdm09	Asia / China / Guangdong	2018-03-03	WHO Chinese National Influenza Center	WHO Chinese National Influenza Center	Xiaoxu,Zeng;Xiyan,Li;Weijuan,Huang;Lei,Yang;Dayan,Wang;Yuelong,Shu
EPI_ISL_344340	A/shenzhen/2019-14188/2018	A / H1N1	pdm09	Asia / China / Guangdong	2018-08-04	WHO Chinese National Influenza Center	WHO Chinese National Influenza Center	Xiaoxu,Zeng;Xiyan,Li;Weijuan,Huang;Lei,Yang;Dayan,Wang;Yuelong,Shu
EPI_ISL_344305	A/shenzhen/2019-14151/2018	A / H1N1	pdm09	Asia / China / Guangdong	2018-10-17	WHO Chinese National Influenza Center	WHO Chinese National Influenza Center	Xiaoxu,Zeng;Xiyan,Li;Weijuan,Huang;Lei,Yang;Dayan,Wang;Yuelong,Shu
EPI_ISL_344299	A/shenzhen/2019-14145/2018	A / H1N1	pdm09	Asia / China / Guangdong	2018-06-11	WHO Chinese National Influenza Center	WHO Chinese National Influenza Center	Xiaoxu,Zeng;Xiyan,Li;Weijuan,Huang;Lei,Yang;Dayan,Wang;Yuelong,Shu
EPI_ISL_312288	A/Bari/238/2018	A / H1N1	pdm09	Europe / Italy / Apulia / Province of Bari	2018-02-05	UOC Policlinico di Bari DIMO	University of Bari	Chironna, M; De Robertis, A.L; Pepe, D.A.
EPI_ISL_312223	A/Macau/600313/2018	A / H1N1	pdm09	Asia / Macao	2018-01-12	Laboratorio De Saude Publico	WHO Collaborating Centre for Reference and Research on Influenza	Deng,Y-M; Iannello,P; Lau,H; Kaye,M; Todd,A; Spirason,N; Komadina,N.
EPI_ISL_312018	A/England/329/2018	A / H1N1	pdm09	Europe / United Kingdom / HAMPSHIRE	2018-02-19	Microbiology Services Colindale, Public Health England	Microbiology Services Colindale, Public Health England	Galiano,M.
EPI_ISL_311464	A/Dijon/1625/2018	A / H1N1	pdm09	Europe / France / Bourgogne	2018-03-17		Institut Pasteur
EPI_ISL_296049	A/Puerto Rico/78/2017	A / H1N1	pdm09	North America / Puerto Rico	2017-12-30	Puerto Rico Department of Health	Centers for Disease Control and Prevention
EPI_ISL_296011	A/Illinois/48/2017	A / H1N1	pdm09	North America / United States / Illinois	2017-12-14	Illinois Department of Public Health-Carbondale	Centers for Disease Control and Prevention
EPI_ISL_295706	A/Albania/7926/2018	A / H1N1	pdm09	Europe / Albania	2018-01-11	Institute of Public Health	Crick Worldwide Influenza Centre
EPI_ISL_295061	A/Pavia/1/2018	A / H1N1	pdm09	Europe / Italy / Lombardy / Province of Pavia	2018-01-02	Fondazione IRCCS Policlinico San Matteo	Istituto Superiore di Sanità (ISS)
EPI_ISL_395561	A/YOKOHAMA/137/2018	A / H1N1	pdm09	Asia / Japan	2018-12-08	Yokohama City Institute of Public Health.	National Institute of Infectious Diseases (NIID)	Kawakami,Chiharu;Usuku,Syuzo;Tanaka,Nobuko;Okubo,Ichiro
EPI_ISL_346438	A/Singapore/TT1035/2018	A / H1N1	pdm09	Asia / Singapore	2018-11-29	Ministry of Health, Singapore	Ministry of Health, Singapore	Chen,B.;Zhou, Z.; Mak,T.M.; Cui,L; Lin,R.T.P.
EPI_ISL_345980	A/Moscow/206/2018	A / H1N1	pdm09	Europe / Russian Federation	2018-12-12	Ivanovsky Research Institute of Virology RAMS	Centers for Disease Control and Prevention
EPI_ISL_345501	A/Quebec/248/2018	A / H1N1	pdm09	North America / Canada / Quebec	2018-12-05	Laboratoire de Santé Publique du Québec	B.C. Centre for Disease Control
EPI_ISL_330395	A/Bangladesh/256/2018	A / H1N1	pdm09	Asia / Bangladesh	2018-03-07	Institute of Epidemiology Disease Control and Research (IEDCR) & Bangladesh National Influenza Centre (NIC)	Centers for Disease Control and Prevention
EPI_ISL_330387	A/Burkina Faso/874/2018	A / H1N1	pdm09	Africa / Burkina Faso	2018-02-15	IRSS	Centers for Disease Control and Prevention
EPI_ISL_330384	A/Burkina Faso/864/2018	A / H1N1	pdm09	Africa / Burkina Faso	2018-02-12	IRSS	Centers for Disease Control and Prevention
EPI_ISL_330366	A/Burkina Faso/805/2018	A / H1N1	pdm09	Africa / Burkina Faso	2018-02-01	IRSS	Centers for Disease Control and Prevention
EPI_ISL_330210	A/New Mexico/21/2018	A / H1N1	pdm09	North America / United States / New Mexico	2018-09-10	New Mexico Department of Health	Centers for Disease Control and Prevention
EPI_ISL_330206	A/Arizona/38/2018	A / H1N1	pdm09	North America / United States / Arizona	2018-09-06	Arizona Department of Health Services	Centers for Disease Control and Prevention
EPI_ISL_330188	A/Guatemala/323/2018	A / H1N1	pdm09	North America / Guatemala	2018-07-02	Laboratorio Nacional De Salud Guatemala	Centers for Disease Control and Prevention
EPI_ISL_330164	A/Argentina/13802/2018	A / H1N1	pdm09	South America / Argentina	2018-08-13	Intituto Nacional de Epidemiologia	Centers for Disease Control and Prevention
EPI_ISL_330100	A/Canberra/1001/2018	A / H1N1	pdm09	Oceania / Australia / Australian Capital Territory / Bruce	2018-09-05	Institute of Medical and Veterinary Science (IMVS)	WHO Collaborating Centre for Reference and Research on Influenza	Deng,Y-M; Iannello,P; Lau,H; Kaye,M; Todd,A; Spirason,N; Komadina,N.
EPI_ISL_330044	A/Minnesota/46/2018	A / H1N1	pdm09	North America / United States / Minnesota	2018-09-05	Minnesota Department of Health	Centers for Disease Control and Prevention
EPI_ISL_329989	A/uruguay/670/2018	A / H1N1	pdm09	South America / Uruguay / Departamento de Montevideo	2018-08-07	Departamento de Laboratorio de Salud Pública (DLSP)	National Influenza Center, Ministry of Health
EPI_ISL_329877	A/Florida/81/2018	A / H1N1	pdm09	North America / United States / Florida	2018-08-30	Florida Department of Health-Tampa	Centers for Disease Control and Prevention
EPI_ISL_329875	A/Florida/79/2018	A / H1N1	pdm09	North America / United States / Florida	2018-08-21	Florida Department of Health-Jacksonville	Centers for Disease Control and Prevention
EPI_ISL_329874	A/Utah/37/2018	A / H1N1	pdm09	North America / United States / Utah	2018-08-21	Utah Department of Health	Centers for Disease Control and Prevention
EPI_ISL_329759	A/SouthAfrica/R05195/2018	A / H1N1	pdm09	Africa / South Africa	2018-04-13	National Institute for Communicable Disease	Crick Worldwide Influenza Centre
EPI_ISL_313676	A/Virginia/40/2018	A / H1N1	pdm09	North America / United States / Virginia	2018-02-21	New York State Department of Health	Centers for Disease Control and Prevention
EPI_ISL_313591	A/Quebec/RV2947/2018	A / H1N1	pdm09	North America / Canada	2018-04-03	National Microbiology Laboratory, Public Health Agency of Canada (PHAC)	Centers for Disease Control and Prevention
EPI_ISL_313565	A/Mexico/1247/2018	A / H1N1	pdm09	North America / Mexico	2018-03-05	Laboratorio de Virus Respiratorio	Centers for Disease Control and Prevention
EPI_ISL_313058	A/EHIME/17/2018	A / H1N1	pdm09	Asia / Japan	2018-01-31	Ehime Prefecture Institute of Public Health and Environmental Science	National Institute of Infectious Diseases (NIID)	Kuwahara,Tomoko;Takashita,Emi;Fujisaki,Seiichiro;Shirakura,Masayuki;Watanabe,Shinji;Odagiri,Takato
EPI_ISL_312979	A/Pennsylvania/75/2018	A / H1N1	pdm09	North America / United States / Pennsylvania	2018-04-09	Pennsylvania Department of Health	Centers for Disease Control and Prevention
EPI_ISL_297452	A/Paris/332/2018	A / H1N1	pdm09	Europe / France / Ile de France	2017-12-19		Institut Pasteur
EPI_ISL_363636	A/Laos/1956/2018	A / H1N1	pdm09	Asia / Lao, People's Democratic Republic	2018-08-13	National Center for Laboratory and Epidemiology	Centers for Disease Control and Prevention
EPI_ISL_363515	A/Laos/F3751/2018	A / H1N1	pdm09	Asia / Lao, People's Democratic Republic	2018-12-24	National Center for Laboratory and Epidemiology	National Institute of Infectious Diseases (NIID)	Kuwahara,Tomoko;Takashita,Emi;Fujisaki,Seiichiro;Shirakura,Masayuki;Watanabe,Shinji;Odagiri,Takato
EPI_ISL_363496	A/Laos/F3535/2018	A / H1N1	pdm09	Asia / Lao, People's Democratic Republic	2018-11-25	National Center for Laboratory and Epidemiology	National Institute of Infectious Diseases (NIID)	Kuwahara,Tomoko;Takashita,Emi;Fujisaki,Seiichiro;Shirakura,Masayuki;Watanabe,Shinji;Odagiri,Takato
EPI_ISL_347494	A/Santiago/90003/2018	A / H1N1	pdm09	South America / Chile / Region Metropolitana de Santiago	2018-10-24	Instituto de Salud Publica de Chile	Instituto de Salud Publica de Chile	Tognarelli, J.; Lagos, J.; Arata, L.; Fasce, R.; Fernandez, J.
EPI_ISL_347487	A/Valparaiso/78188/2018	A / H1N1	pdm09	South America / Chile / Region de Valparaiso	2018-09-07	Instituto de Salud Publica de Chile	Instituto de Salud Publica de Chile	Tognarelli, J.; Lagos, J.; Arata, L.; Fasce, R.; Fernandez, J.
EPI_ISL_347108	A/Iquique/90061/2018	A / H1N1	pdm09	South America / Chile / Iquique	2018-09-22	Instituto de Salud Publica de Chile	Instituto de Salud Publica de Chile	Tognarelli, J.; Lagos, J.; Arata, L.; Fasce, R.; Fernandez, J.
EPI_ISL_347102	A/Iquique/73985/2018	A / H1N1	pdm09	South America / Chile / Iquique	2018-08-19	Instituto de Salud Publica de Chile	Instituto de Salud Publica de Chile	Tognarelli, J.; Lagos, J.; Arata, L.; Fasce, R.; Fernandez, J.
EPI_ISL_331271	A/Laos/F1065/2018	A / H1N1	pdm09	Asia / Lao, People's Democratic Republic	2018-05-14	National Center for Laboratory and Epidemiology	National Institute of Infectious Diseases (NIID)	Kuwahara,Tomoko;Takashita,Emi;Fujisaki,Seiichiro;Shirakura,Masayuki;Watanabe,Shinji;Odagiri,Takato
EPI_ISL_331243	A/Swansea/6074/2018	A / H1N1	pdm09	Europe / United Kingdom / City and County of Swansea	2018-10-26	Public Health Wales Microbiology Cardiff	Public Health Wales Microbiology Cardiff
EPI_ISL_331193	A/Brazil/9952/2018	A / H1N1	pdm09	South America / Brazil	2018-07-09	Instituto Adolfo Lutz	Centers for Disease Control and Prevention
EPI_ISL_330881	A/Espirito Santo/1191/2018	A / H1N1	pdm09	South America / Brazil	2018	Instituto Oswaldo Cruz FIOCRUZ - Laboratory of Respiratory Viruses and Measles (LVRS)	Centers for Disease Control and Prevention
EPI_ISL_330859	A/Bangladesh/984/2018	A / H1N1	pdm09	Asia / Bangladesh	2018-06-28	Institute of Epidemiology Disease Control and Research (IEDCR) & Bangladesh National Influenza Centre (NIC)	Centers for Disease Control and Prevention
EPI_ISL_330806	A/Central African Republic/570/2018	A / H1N1	pdm09	Africa / Central African Republic	2018-04-25	Institut Pasteur de Bangui	Crick Worldwide Influenza Centre
EPI_ISL_330792	A/Qatar/10-vi-18-0039784/2018	A / H1N1	pdm09	Asia / Qatar	2018-07-16	Supreme Health Council	Crick Worldwide Influenza Centre
EPI_ISL_330768	A/HK/1601/2018	A / H1N1	pdm09	Asia / Hong Kong (SAR)	2018-08-14	Hong Kong Department of Health	Hong Kong Department of Health	Mak,G.C.; Lo,J.Y.C.
EPI_ISL_330764	A/HK/1513/2018	A / H1N1	pdm09	Asia / Hong Kong (SAR)	2018-08-06	Hong Kong Department of Health	Hong Kong Department of Health	Mak,G.C.; Lo,J.Y.C.
EPI_ISL_330449	A/Rio De Janeiro/876/2018	A / H1N1	pdm09	South America / Brazil	2018-07-24	Instituto Oswaldo Cruz FIOCRUZ - Laboratory of Respiratory Viruses and Measles (LVRS)	Centers for Disease Control and Prevention
EPI_ISL_314825	A/Santiago/15715/201	A / H1N1	pdm09	South America / Chile / Region Metropolitana de Santiago	2018-02-19	Instituto de Salud Publica de Chile	Instituto de Salud Publica de Chile
EPI_ISL_314798	A/Honduras/1996/2018	A / H1N1	pdm09	North America / Honduras	2018-04-05	Laboratorio Nacional de Virologia	Centers for Disease Control and Prevention
EPI_ISL_314782	A/Honduras/2444/2018	A / H1N1	pdm09	North America / Honduras	2018-05-28	Laboratorio Nacional de Virologia	Centers for Disease Control and Prevention
EPI_ISL_314702	A/Poland/816/2018	A / H1N1	pdm09	Europe / Poland	2018-02-14	National Institute of Public Health - National Institute of Hygiene	Crick Worldwide Influenza Centre
EPI_ISL_314541	A/Antofagasta/37828/2018	A / H1N1	pdm09	South America / Chile	2018-04-23	Instituto de Salud Publica de Chile	Centers for Disease Control and Prevention
EPI_ISL_314533	A/North Carolina/40/2018	A / H1N1	pdm09	North America / United States / North Carolina	2018-05-05	North Carolina State Laboratory of Public Health	Centers for Disease Control and Prevention
EPI_ISL_314532	A/Delaware/32/2018	A / H1N1	pdm09	North America / United States / Delaware	2018-05-09	Delaware Public Health Lab	Centers for Disease Control and Prevention
EPI_ISL_314523	A/Santiago/27906/2018	A / H1N1	pdm09	South America / Chile	2018-04-04	Instituto de Salud Publica de Chile	Centers for Disease Control and Prevention
EPI_ISL_314497	A/New Jersey/37/2018	A / H1N1	pdm09	North America / United States / New Jersey	2018-05-22	New Jersey Department of Health & Senior Services	Centers for Disease Control and Prevention
EPI_ISL_314206	A/Hong Kong/653/2018	A / H1N1	pdm09	Asia / Hong Kong (SAR)	2018-04-08	Government Virus Unit	Crick Worldwide Influenza Centre
EPI_ISL_364155	A/Laos/2339/2018	A / H1N1	pdm09	Asia / Lao, People's Democratic Republic	2018-09-10	National Center for Laboratory and Epidemiology	Centers for Disease Control and Prevention
EPI_ISL_348023	A/Vietnam/Lisn18315/2018	A / H1N1	pdm09	Asia / Vietnam	2018-10-24	Pasteur Institute, Influenza Laboratory	Centers for Disease Control and Prevention
EPI_ISL_332234	A/Managua/4847.09/2018	A / H1N1	pdm09	North America / Nicaragua	2018-10-14	Laboratorio de Virologia, Direccion de Microbiologia	Centers for Disease Control and Prevention
EPI_ISL_332224	A/Bolivia/3517/2018	A / H1N1	pdm09	South America / Bolivia, Plurinationial State of	2018-06-08	Instituto Nacional de Laboratoriosde Salud (INLASA)	Centers for Disease Control and Prevention
EPI_ISL_332117	A/HK/2266/2018	A / H1N1	pdm09	Asia / Hong Kong (SAR)	2018-10-06	Hong Kong Department of Health	Hong Kong Department of Health	Mak,G.C.; Lo,J.Y.C.
EPI_ISL_331989	A/Louisiana/18/2018	A / H1N1	pdm09	North America / United States / Louisiana	2018-08-06	Louisiana Department of Health and Hospitals	Centers for Disease Control and Prevention
EPI_ISL_331962	A/North Dakota/39/2018	A / H1N1	pdm09	North America / United States / North Dakota	2018-10-26	North Dakota Department of Health	Centers for Disease Control and Prevention
EPI_ISL_331945	A/Guatemala/441/2018	A / H1N1	pdm09	North America / Guatemala	2018-08-16	Laboratorio Nacional De Salud Guatemala	Centers for Disease Control and Prevention
EPI_ISL_331812	A/Washington/185/2018	A / H1N1	pdm09	North America / United States / Washington	2018-10-22	Washington State Public Health Laboratory	Centers for Disease Control and Prevention
EPI_ISL_331576	A/Bangladesh/266/2018	A / H1N1	pdm09	Asia / Bangladesh	2018-07-18	Institute of Epidemiology Disease Control and Research (IEDCR) & Bangladesh National Influenza Centre (NIC)	Centers for Disease Control and Prevention
EPI_ISL_331460	A/El Salvador/603/2018	A / H1N1	pdm09	North America / El Salvador	2018-08-13	Contiguo a Hospital Rosales	Centers for Disease Control and Prevention
EPI_ISL_331456	A/El Salvador/589/2018	A / H1N1	pdm09	North America / El Salvador	2018-08-07	Contiguo a Hospital Rosales	Centers for Disease Control and Prevention
EPI_ISL_331424	A/Florida/84/2018	A / H1N1	pdm09	North America / United States / Florida	2018-09-17	Florida Department of Health-Jacksonville	Centers for Disease Control and Prevention
EPI_ISL_331364	A/Saudi Arabia/1014307787/2018	A / H1N1	pdm09	Asia / Saudi Arabia	2018-06-06	Ministry of Health Riyadh	Crick Worldwide Influenza Centre
EPI_ISL_316070	A/Nova Scotia/RV3828/2018	A / H1N1	pdm09	North America / Canada / NS	2018-04-02		Public Health Agency of Canada (PHAC)	Bastien, N.; Grenkow, D.; Hart, L.; Normand, S.; Powell, A.; Li, Y.
EPI_ISL_315964	A/Georgia/365/2018	A / H1N1	pdm09	Asia / Georgia	2018-04-10	National Centre for Disease Control and Public Health	Crick Worldwide Influenza Centre
EPI_ISL_315814	A/Michigan/379/2018	A / H1N1	pdm09	North America / United States / Michigan	2018-05-23	Michigan Department of Community Health	Centers for Disease Control and Prevention
EPI_ISL_315713	A/Kyrgyzstan Bishkek/33/2018	A / H1N1	pdm09	Asia / Kyrgyzstan	2018-03-22	National Virology Laboratory, Center Microbiological Investigations	Crick Worldwide Influenza Centre
EPI_ISL_315692	A/Bosnia and Herzegovina/119/2018	A / H1N1	pdm09	Europe / Bosnia and Herzegovina	2018-02-09	University of Sarajevo	Crick Worldwide Influenza Centre
EPI_ISL_315101	A/Washington/96/2018	A / H1N1	pdm09	North America / United States / Washington	2018-04-09	Washington State Public Health Laboratory	Centers for Disease Control and Prevention
EPI_ISL_366031	A/Laos/3159/2018	A / H1N1	pdm09	Asia / Lao, People's Democratic Republic	2018-10-31	National Center for Laboratory and Epidemiology	Centers for Disease Control and Prevention
EPI_ISL_365630	A/Shanghai/18852/2018	A / H1N1	pdm09	Asia / China / Shanghai Municipality	2018-01-31	Institut Pasteur of Shanghai	Institut Pasteur of Shanghai, CAS
EPI_ISL_365617	A/Shanghai-Pudong/18565/2018	A / H1N1	pdm09	Asia / China / Shanghai Municipality	2018-01-25	Institut Pasteur of Shanghai	Institut Pasteur of Shanghai, CAS
EPI_ISL_333593	A/Myanmar/18M171/2018	A / H1N1	pdm09	Asia / Myanmar	2018-09-11	National Health Laboratory	National Institute of Infectious Diseases (NIID)	Kuwahara,Tomoko;Takashita,Emi;Fujisaki,Seiichiro;Shirakura,Masayuki;Watanabe,Shinji;Odagiri,Takato
EPI_ISL_333566	A/Bangladesh/9012/2018	A / H1N1	pdm09	Asia / Bangladesh	2018-08-13	icddr,b International Centre for Diarrhoeal Disease Research, Bangladesh	Centers for Disease Control and Prevention
EPI_ISL_333541	A/Bangladesh/255/2018	A / H1N1	pdm09	Asia / Bangladesh	2018-09-10	Institute of Epidemiology Disease Control and Research (IEDCR) & Bangladesh National Influenza Centre (NIC)	Centers for Disease Control and Prevention
EPI_ISL_333514	A/Bangladesh/217/2018	A / H1N1	pdm09	Asia / Bangladesh	2018-08-02	Institute of Epidemiology Disease Control and Research (IEDCR) & Bangladesh National Influenza Centre (NIC)	Centers for Disease Control and Prevention
EPI_ISL_333508	A/Honduras/2546/2018	A / H1N1	pdm09	North America / Honduras	2018-06-05	Laboratorio Nacional de Virologia	Centers for Disease Control and Prevention
EPI_ISL_333484	A/Bangladesh/1001/2018	A / H1N1	pdm09	Asia / Bangladesh	2018-09-04	icddr,b International Centre for Diarrhoeal Disease Research, Bangladesh	Centers for Disease Control and Prevention
EPI_ISL_333204	A/Netherlands/10599/2018	A / H1N1	pdm09	Europe / Netherlands	2018-09-11	National Institute for Public Health and the Environment (RIVM)	National Institute for Public Health and the Environment (RIVM)	A.Meijer, P.Overduin
EPI_ISL_333051	A/Bolivia/3334/2018	A / H1N1	pdm09	South America / Bolivia, Plurinationial State of	2018-05-28	Instituto Nacional de Laboratoriosde Salud (INLASA)	Centers for Disease Control and Prevention
EPI_ISL_333044	A/Bolivia/3306/2018	A / H1N1	pdm09	South America / Bolivia, Plurinationial State of	2018-05-25	Instituto Nacional de Laboratoriosde Salud (INLASA)	Centers for Disease Control and Prevention
EPI_ISL_333030	A/Bangladesh/182/2018	A / H1N1	pdm09	Asia / Bangladesh	2018-08-05	Institute of Epidemiology Disease Control and Research (IEDCR) & Bangladesh National Influenza Centre (NIC)	Centers for Disease Control and Prevention
EPI_ISL_332942	A/Thueringen/61/2018	A / H1N1	pdm09	Europe / Germany	2018-11-21		Robert Koch Institute Nationales Referenzzentrum für Influenza
EPI_ISL_332766	A/Brunei/6/2018	A / H1N1	pdm09	Asia / Brunei	2018	R.I.P.A.S. Hospital, Department of Laboratory Services	WHO Collaborating Centre for Reference and Research on Influenza	Deng,Y-M; Iannello,P; Lau,H; Kaye,M; Todd,A; Spirason,N; Komadina,N.
EPI_ISL_332752	A/Sydney/178/2018	A / H1N1	pdm09	Oceania / Australia / New South Wales / Bella Vista	2018-10-04	Clinical Virology Unit, CDIM	WHO Collaborating Centre for Reference and Research on Influenza	Deng,Y-M; Iannello,P; Lau,H; Kaye,M; Todd,A; Spirason,N; Komadina,N.
EPI_ISL_332615	A/New Hampshire/31/2018	A / H1N1	pdm09	North America / United States / New Hampshire	2018-11-08	New Hampshire Public Health Laboratories	Centers for Disease Control and Prevention
EPI_ISL_332591	A/Michigan/407/2018	A / H1N1	pdm09	North America / United States / Michigan	2018-11-08	Michigan Department of Community Health	Centers for Disease Control and Prevention
EPI_ISL_316742	A/Utah/34/2018	A / H1N1	pdm09	North America / United States / Utah	2018-07-07	Utah Department of Health	Centers for Disease Control and Prevention
EPI_ISL_316738	A/Brazil/0280/2018	A / H1N1	pdm09	South America / Brazil	2018-06-08	Instituto Adolfo Lutz	Centers for Disease Control and Prevention
EPI_ISL_316417	A/Papua New Guinea/5/2018	A / H1N1	pdm09	Oceania / Papua New Guinea	2018-06-22	Papua New Guinea Institute of Medical Research	WHO Collaborating Centre for Reference and Research on Influenza	Deng,Y-M; Iannello,P; Lau,H; Kaye,M; Todd,A; Spirason,N; Komadina,N.
EPI_ISL_300490	A/Toamasina/5614/2017	A / H1N1	pdm09	Africa / Madagascar	2017-12-20	Institut Pasteur de Madagascar	Crick Worldwide Influenza Centre
EPI_ISL_300255	A/Alberta/RV1035/2018	A / H1N1	pdm09	North America / Canada / AB	2018-01-08	Provincial Laboratory of Public Health for Southern Alberta	Public Health Agency of Canada (PHAC)	Bastien, N.; Grenkow, D.; Hart, L.; Normand, S.; Powell, A.; Li, Y.
EPI_ISL_300033	A/Mississippi/05/2018	A / H1N1	pdm09	North America / United States / Mississippi	2018-01-05	Mississippi Public Health Laboratory	Centers for Disease Control and Prevention
EPI_ISL_299996	A/Ecuador/609/2017	A / H1N1	pdm09	South America / Ecuador	2017-12-22	INSPI	Centers for Disease Control and Prevention
EPI_ISL_299720	A/Philippines/29/2017	A / H1N1	pdm09	Asia / Philippines / Province of Cebu / Cebu City	2017-12-08	Research Institute of Tropical Medicine	WHO Collaborating Centre for Reference and Research on Influenza	Deng,Y-M.; Iannello,P.; Lau,H.; Kaye,M.; Todd,A.; Komadina,N.
EPI_ISL_367307	A/Macao/604823/2018	A / H1N1	pdm09	Asia / China / Macao	2018-09-06	WHO Chinese National Influenza Center	WHO Chinese National Influenza Center	Xiaoxu,Zeng;Xiyan,Li;Weijuan,Huang;Lei,Yang;Dayan,Wang;Yuelong,Shu
EPI_ISL_367303	A/Macao/607130/2018	A / H1N1	pdm09	Asia / China / Macao	2018-12-27	WHO Chinese National Influenza Center	WHO Chinese National Influenza Center	Xiaoxu,Zeng;Xiyan,Li;Weijuan,Huang;Lei,Yang;Dayan,Wang;Yuelong,Shu
EPI_ISL_335014	A/Guangdong-Huadou/SWL337/2018	A / H1N1	pdm09	Asia / China / Guangdong	2018-05-08	WHO Chinese National Influenza Center	WHO Chinese National Influenza Center	Xiaoxu,Zeng;Xiyan,Li;Weijuan,Huang;Lei,Yang;Dayan,Wang;Yuelong,Shu
EPI_ISL_334973	A/Guangdong-Duanzhou/SWL1511/2018	A / H1N1	pdm09	Asia / China / Guangdong	2018-06-12	WHO Chinese National Influenza Center	WHO Chinese National Influenza Center	Xiaoxu,Zeng;Xiyan,Li;Weijuan,Huang;Lei,Yang;Dayan,Wang;Yuelong,Shu
EPI_ISL_334960	A/Jiangsu-Tinghu/SWL11116/2018	A / H1N1	pdm09	Asia / China / Jiangsu	2018-07-11	WHO Chinese National Influenza Center	WHO Chinese National Influenza Center	Xiaoxu,Zeng;Xiyan,Li;Weijuan,Huang;Lei,Yang;Dayan,Wang;Yuelong,Shu
EPI_ISL_334637	A/Guangdong-Haizhu/SWL1781/2018	A / H1N1	pdm09	Asia / China / Guangdong	2018-10-09	WHO Chinese National Influenza Center	WHO Chinese National Influenza Center	Xiaoxu,Zeng;Xiyan,Li;Weijuan,Huang;Lei,Yang;Dayan,Wang;Yuelong,Shu
EPI_ISL_334434	A/Brisbane/157/2018	A / H1N1	pdm09	Oceania / Australia / Queensland / Emu Park	2018-10-18	Queensland Health Forensic and Scientific Services	WHO Collaborating Centre for Reference and Research on Influenza	Deng,Y-M; Iannello,P; Lau,H; Kaye,M; Todd,A; Spirason,N; Komadina,N.
EPI_ISL_334076	A/Darwin/74/2018	A / H1N1	pdm09	Oceania / Australia / Northern Territory	2018-11-22	Royal Darwin Hospital	WHO Collaborating Centre for Reference and Research on Influenza	Deng,Y-M; Iannello,P; Lau,H; Kaye,M; Todd,A; Spirason,N; Komadina,N.
EPI_ISL_333989	A/Darwin/25/2018	A / H1N1	pdm09	Oceania / Australia / Northern Territory	2018-11-15	Royal Darwin Hospital	WHO Collaborating Centre for Reference and Research on Influenza	Deng,Y-M; Iannello,P; Lau,H; Kaye,M; Todd,A; Spirason,N; Komadina,N.
EPI_ISL_333987	A/Darwin/22/2018	A / H1N1	pdm09	Oceania / Australia / Northern Territory	2018-11-18	Royal Darwin Hospital	WHO Collaborating Centre for Reference and Research on Influenza	Deng,Y-M; Iannello,P; Lau,H; Kaye,M; Todd,A; Spirason,N; Komadina,N.
EPI_ISL_333775	A/Hawaii/69/2018	A / H1N1	pdm09	North America / United States / Hawaii	2018-11-21	State of Hawaii Department of Health	Centers for Disease Control and Prevention
EPI_ISL_333642	A/Swansea/2948/2018	A / H1N1	pdm09	Europe / United Kingdom / City and County of Swansea	2018-12-12	Public Health Wales Microbiology Cardiff	Public Health Wales Microbiology Cardiff
EPI_ISL_302063	A/Denmark/101/2018	A / H1N1	pdm09	Europe / Denmark	2018-01-22		Statens Serum Institute
EPI_ISL_302031	A/Netherlands/00737/18	A / H1N1	pdm09	Europe / Netherlands / Veldhoven	2018-01-26	Erasmus Medical Center	Erasmus Medical Center
EPI_ISL_301332	A/Jordan/1896/2017	A / H1N1	pdm09	Asia / Jordan	2017-12-24	Laboratory Directorate	Crick Worldwide Influenza Centre
EPI_ISL_301178	A/Ulaanbaatar/49/2018	A / H1N1	pdm09	Asia / Mongolia	2018-01-03	National Center for Communicable Diseases	National Institute of Infectious Diseases (NIID)	Kuwahara,Tomoko;Takashita,Emi;Fujisaki,Seiichiro;Shirakura,Masayuki;Watanabe,Shinji;Odagiri,Takato
EPI_ISL_368151	A/Laos/3311/2018	A / H1N1	pdm09	Asia / Lao, People's Democratic Republic	2018-11-14	National Center for Laboratory and Epidemiology	Centers for Disease Control and Prevention
EPI_ISL_368149	A/Laos/3417/2018	A / H1N1	pdm09	Asia / Lao, People's Democratic Republic	2018-11-20	National Center for Laboratory and Epidemiology	Centers for Disease Control and Prevention
EPI_ISL_352385	A/Laos/F2454/2018	A / H1N1	pdm09	Asia / Lao, People's Democratic Republic	2018-09-18	National Center for Laboratory and Epidemiology	National Institute of Infectious Diseases (NIID)	Kuwahara,Tomoko;Takashita,Emi;Fujisaki,Seiichiro;Shirakura,Masayuki;Watanabe,Shinji;Odagiri,Takato
EPI_ISL_352380	A/Laos/F2271/2018	A / H1N1	pdm09	Asia / Lao, People's Democratic Republic	2018-09-10	National Center for Laboratory and Epidemiology	National Institute of Infectious Diseases (NIID)	Kuwahara,Tomoko;Takashita,Emi;Fujisaki,Seiichiro;Shirakura,Masayuki;Watanabe,Shinji;Odagiri,Takato
EPI_ISL_351839	A/Nigeria/3567/2018	A / H1N1	pdm09	Africa / Nigeria	2018-09-25	National Influenza Reference Laboratory	Centers for Disease Control and Prevention
EPI_ISL_336167	A/Lund/11/2018	A / H1N1	pdm09	Europe / Sweden / Skane lan	2018-12-28		Public Health Agency of Sweden
EPI_ISL_336003	A/Newcastle/86/2018	A / H1N1	pdm09	Oceania / Australia / New South Wales / Oyster Cove	2018-12-27	John Hunter Hospital	WHO Collaborating Centre for Reference and Research on Influenza	Deng,Y-M; Iannello,P; Lau,H; Kaye,M; Todd,A; Spirason,N; Komadina,N.
EPI_ISL_335960	A/Kenya/153/2018	A / H1N1	pdm09	Africa / Kenya	2018-07-16	CDC-Kenya	Centers for Disease Control and Prevention
EPI_ISL_335938	A/Mexico/2712/2018	A / H1N1	pdm09	North America / Mexico	2018-10-22	Laboratorio de Virus Respiratorio	Centers for Disease Control and Prevention
EPI_ISL_335937	A/Mexico/2706/2018	A / H1N1	pdm09	North America / Mexico	2018-10-23	Laboratorio de Virus Respiratorio	Centers for Disease Control and Prevention
EPI_ISL_335924	A/Mexico/2601/2018	A / H1N1	pdm09	North America / Mexico	2018-10-02	Laboratorio de Virus Respiratorio	Centers for Disease Control and Prevention
EPI_ISL_335907	A/Honduras/2586/2018	A / H1N1	pdm09	North America / Honduras	2018-06-07	Laboratorio Nacional de Virologia	Centers for Disease Control and Prevention
EPI_ISL_335863	A/Honduras/2623/2018	A / H1N1	pdm09	North America / Honduras	2018-06-07	Laboratorio Nacional de Virologia	Centers for Disease Control and Prevention
EPI_ISL_335751	A/El Salvador/734/2018	A / H1N1	pdm09	North America / El Salvador	2018-09-09	Contiguo a Hospital Rosales	Centers for Disease Control and Prevention
EPI_ISL_335524	A/Sweden/74/2018	A / H1N1	pdm09	Europe / Sweden / Dalarnas lan	2018-12-13		Public Health Agency of Sweden
EPI_ISL_335490	A/OSAKA/93/2018	A / H1N1	pdm09	Asia / Japan	2018-09-25	Osaka Prefectural Institute of Public Health	National Institute of Infectious Diseases (NIID)	Kuwahara,Tomoko;Takashita,Emi;Fujisaki,Seiichiro;Shirakura,Masayuki;Watanabe,Shinji;Odagiri,Takato
EPI_ISL_319790	A/Kenya/126/2018	A / H1N1	pdm09	Africa / Kenya	2018-03-09	CDC-Kenya	Centers for Disease Control and Prevention
EPI_ISL_319774	A/Argentina/77/2018	A / H1N1	pdm09	South America / Argentina	2018-06-01	Instituto Nacional de Enfermedades Infecciosas	Centers for Disease Control and Prevention
EPI_ISL_319749	A/El Salvador/343/2018	A / H1N1	pdm09	North America / El Salvador	2018-05-15	Contiguo a Hospital Rosales	Centers for Disease Control and Prevention
EPI_ISL_303177	A/Hong Kong/4975/2017	A / H1N1	pdm09	Asia / Hong Kong (SAR)	2017-12-10	Government Virus Unit	Centers for Disease Control and Prevention
EPI_ISL_302877	A/Wisconsin/61/2018	A / H1N1	pdm09	North America / United States / Wisconsin	2018-02-08	Wisconsin State Laboratory of Hygiene	Centers for Disease Control and Prevention
EPI_ISL_302873	A/Iowa/08/2018	A / H1N1	pdm09	North America / United States / Iowa	2018-02-01	Iowa State Hygienic Laboratory	Centers for Disease Control and Prevention
EPI_ISL_302848	A/Pakistan/77/2017	A / H1N1	pdm09	Asia / Pakistan	2017-12-23	National Institute of Health	Centers for Disease Control and Prevention
EPI_ISL_302357	A/Netherlands/10218/2018	A / H1N1	pdm09	Europe / Netherlands	2018-02-12	National Institute for Public Health and the Environment (RIVM)	National Institute for Public Health and the Environment (RIVM)	A.Meijer, P.Overduin
EPI_ISL_302332	A/Bourgogne/910/2018	A / H1N1	pdm09	Europe / France / Bourgogne	2018-02-12		Institut Pasteur
EPI_ISL_337118	A/Moscow/226/2018	A / H1N1	pdm09	Europe / Russian Federation / Moscow / Moscow	2018-12-23	Ivanovsky Research Institute of Virology RAMS	WHO National Influenza Centre Russian Federation
EPI_ISL_336918	A/Qinghai-Chengdong/SWL11193/2018	A / H1N1	pdm09	Asia / China / Qinghai	2018-12-23	WHO Chinese National Influenza Center	WHO Chinese National Influenza Center	Xiaoxu,Zeng;Xiyan,Li;Weijuan,Huang;Lei,Yang;Dayan,Wang;Yuelong,Shu
EPI_ISL_336816	A/Honduras/2849/2018	A / H1N1	pdm09	North America / Honduras	2018-07-03	Laboratorio Nacional de Virologia	Centers for Disease Control and Prevention
EPI_ISL_336771	A/Honduras/3403/2018	A / H1N1	pdm09	North America / Honduras	2018-10-23	Laboratorio Nacional de Virologia	Centers for Disease Control and Prevention
EPI_ISL_336763	A/El Salvador/902/2018	A / H1N1	pdm09	North America / El Salvador	2018-10-23	Contiguo a Hospital Rosales	Centers for Disease Control and Prevention
EPI_ISL_336648	A/Wyoming/20/2018	A / H1N1	pdm09	North America / United States / Wyoming	2018-12-16	Wyoming Public Health Laboratory	Centers for Disease Control and Prevention
EPI_ISL_336637	A/Sierra Leone/129/2018	A / H1N1	pdm09	Africa / Sierra Leone	2018-09-19	Central Public Health Reference Laboratory	Centers for Disease Control and Prevention
EPI_ISL_336612	A/Honduras/2789/2018	A / H1N1	pdm09	North America / Honduras	2018-07-02	Laboratorio Nacional de Virologia	Centers for Disease Control and Prevention
EPI_ISL_336580	A/Mexico/2521/2018	A / H1N1	pdm09	North America / Mexico	2018-09-13	Laboratorio de Virus Respiratorio	Centers for Disease Control and Prevention
EPI_ISL_320834	A/Hong Kong/1119/2018	A / H1N1	pdm09	Asia / Hong Kong (SAR)	2018-06-17	Government Virus Unit	Crick Worldwide Influenza Centre
EPI_ISL_320810	A/Bosnia and Herzegovina/58748/2018	A / H1N1	pdm09	Europe / Bosnia and Herzegovina	2018-03-15	Public health institute of the Republic of Srpska	Crick Worldwide Influenza Centre
EPI_ISL_320711	A/Mozambique/7418/2018	A / H1N1	pdm09	Africa / Mozambique	2018-02-28	Laboratório de Isolamento Viral	Centers for Disease Control and Prevention
EPI_ISL_320602	A/South Africa/VW0379/2018	A / H1N1	pdm09	Africa / South Africa / Province of the Western Cape	2018-05-02	National Institute for Communicable Disease	WHO Collaborating Centre for Reference and Research on Influenza
EPI_ISL_320442	A/Belgium/G0559/2018	A / H1N1	pdm09	Europe / Belgium	2018-04-03	Sciensano (Scientific Institute of Public Health)	Scientific Institute of Public Health (WIV-ISP)
EPI_ISL_320429	A/SouthAfrica/R05791/18	A / H1N1	pdm09	Africa / South Africa / North West	2018-04-23	National Institute for Communicable Disease	WHO Collaborating Centre for Reference and Research on Influenza	Deng,Y-M; Iannello,P; Lau,H; Kaye,M; Todd,A; Spirason,N; Komadina,N.
EPI_ISL_320408	A/South Australia/14/2018	A / H1N1	pdm09	Oceania / Australia / South Australia / Adelaide	2018-06-05	Institute of Medical and Veterinary Science (IMVS)	WHO Collaborating Centre for Reference and Research on Influenza	Deng,Y-M; Iannello,P; Lau,H; Kaye,M; Todd,A; Spirason,N; Komadina,N
EPI_ISL_320390	A/Fiji/24/2018	A / H1N1	pdm09	Oceania / Fiji / Northern Division / Labasa	2018-04-03	National Centre for Scientific Services for Virology and Vector Borne Diseases	WHO Collaborating Centre for Reference and Research on Influenza	Deng,Y-M; Iannello,P; Lau,H; Kaye,M; Todd,A; Spirason,N; Komadina,N
EPI_ISL_320234	A/Dagestan/565/2018	A / H1N1	pdm09	Europe / Russian Federation	2018-04-12	State Research Center of Virology and Biotechnology (VECTOR)	Centers for Disease Control and Prevention
EPI_ISL_320194	A/Mexico/1670/2018	A / H1N1	pdm09	North America / Mexico	2018-05-18	Laboratorio de Virus Respiratorio	Centers for Disease Control and Prevention
EPI_ISL_320192	A/Mexico/1701/2018	A / H1N1	pdm09	North America / Mexico	2018-05-16	Laboratorio de Virus Respiratorio	Centers for Disease Control and Prevention
EPI_ISL_320189	A/Moscow/97/2018	A / H1N1	pdm09	Europe / Russian Federation	2018-03-16	Ivanovsky Research Institute of Virology RAMS	Centers for Disease Control and Prevention
EPI_ISL_320184	A/Ulaanbaatar/1470/2018	A / H1N1	pdm09	Asia / Mongolia	2018-05-01	National Center for Communicable Diseases	Centers for Disease Control and Prevention
EPI_ISL_320182	A/Zamiin-Uud/1620/2018	A / H1N1	pdm09	Asia / Mongolia	2018-05-22	National Center for Communicable Diseases	Centers for Disease Control and Prevention
EPI_ISL_319827	A/Peru/2718/2018	A / H1N1	pdm09	South America / Peru	2018-06-11	Laboratorio de Referencia Nacional Virus Respiratorios, Instituto Nacional de Salud	Centers for Disease Control and Prevention
EPI_ISL_304298	A/Florida/23/2018	A / H1N1	pdm09	North America / United States / Florida	2018-02-13	Florida Department of Health-Jacksonville	Centers for Disease Control and Prevention
EPI_ISL_354313	A/Laos/1320/2018	A / H1N1	pdm09	Asia / Lao, People's Democratic Republic	2018-06-11	National Center for Laboratory and Epidemiology	Centers for Disease Control and Prevention
EPI_ISL_338246	A/Darwin/143/2018	A / H1N1	pdm09	Oceania / Australia / Northern Territory	2018-11-30	Royal Darwin Hospital	WHO Collaborating Centre for Reference and Research on Influenza	Deng,Y-M; Iannello,P; Lau,H; Kaye,M; Todd,A; Spirason,N; Komadina,N.
EPI_ISL_338061	A/Ireland/84720/2018	A / H1N1	pdm09	Europe / Ireland	2018-11-29	UCD National Virus Reference Laboratory	Crick Worldwide Influenza Centre
EPI_ISL_337483	A/HK/3261/2018	A / H1N1	pdm09	Asia / Hong Kong (SAR)	2018-12-18	Hong Kong Department of Health	Hong Kong Department of Health	Mak,G.C.; Lo,J.Y.C.
EPI_ISL_321839	A/SouthAfrica/VW0424/2018	A / H1N1	pdm09	Africa / South Africa	2018-06-11	National Institute for Communicable Disease	Crick Worldwide Influenza Centre
EPI_ISL_321735	A/Singapore/ED0074/2018	A / H1N1	pdm09	Asia / Singapore	2018-04-26	Ministry of Health, Singapore	Ministry of Health, Singapore	Chen,B.;Zhou, Z.; Mak,T.M.; Cui,L; Lin,R.T.P.
EPI_ISL_321425	A/Hungary/53/2018	A / H1N1	pdm09	Europe / Hungary	2018-01-29	Central Veterinary Institute Budapest	Crick Worldwide Influenza Centre
EPI_ISL_321308	A/Guatemala/73/2018	A / H1N1	pdm09	North America / Guatemala	2018-03-15	Laboratorio Nacional De Salud Guatemala	Centers for Disease Control and Prevention
EPI_ISL_321306	A/Guatemala/75/2018	A / H1N1	pdm09	North America / Guatemala	2018-04-30	Laboratorio Nacional De Salud Guatemala	Centers for Disease Control and Prevention
EPI_ISL_320997	A/Ulsan/1424/2018	A / H1N1	pdm09	Asia / Korea, Republic of	2018-05-14	National Institute of Health	National Institute of Infectious Diseases (NIID)	Kuwahara,Tomoko;Takashita,Emi;Fujisaki,Seiichiro;Shirakura,Masayuki;Watanabe,Shinji;Odagiri,Takato
EPI_ISL_320856	A/Milano/161/2018	A / H1N1	pdm09	Europe / Italy	2018-03-07	Istituto Superiore di Sanità	Crick Worldwide Influenza Centre
EPI_ISL_320853	A/Mauritius/2475/2018	A / H1N1	pdm09	Africa / Mauritius	2018-07-04	Central Health Laboratory	Crick Worldwide Influenza Centre
EPI_ISL_320844	A/Lipetsk/195/2018	A / H1N1	pdm09	Europe / Russian Federation	2018-03-26	Ivanovsky Research Institute of Virology RAMS	Crick Worldwide Influenza Centre
EPI_ISL_305438	A/Netherlands/01430/18	A / H1N1	pdm09	Europe / Netherlands / Delft	2018-03-06	Erasmus Medical Center	Erasmus Medical Center
EPI_ISL_305434	A/Netherlands/00510/18	A / H1N1	pdm09	Europe / Netherlands / Delft	2018-01-27	Erasmus Medical Center	Erasmus Medical Center
EPI_ISL_305385	A/Basse_Normandie/335/2018	A / H1N1	pdm09	Europe / France / Basse-Normandie	2018-01-15		Institut Pasteur
EPI_ISL_305255	A/Congo/586/2017	A / H1N1	pdm09	Africa / Congo, the Democatic Republic of	2017-12-13	INRB Service de Virologie	Centers for Disease Control and Prevention
EPI_ISL_305204	A/Georgia/16/2018	A / H1N1	pdm09	North America / United States / Georgia	2018-02-19	Georgia Public Health Laboratory	Centers for Disease Control and Prevention
EPI_ISL_304908	A/England/80780404/2018	A / H1N1	pdm09	Europe / United Kingdom / NEWCASTLE-UNDER-LYME	2018-02-13	Microbiology Services Colindale, Public Health England	Microbiology Services Colindale, Public Health England	Galiano,M.
EPI_ISL_304820	A/England/80580515/2018	A / H1N1	pdm09	Europe / United Kingdom / LONDON	2018-01-17	Microbiology Services Colindale, Public Health England	Microbiology Services Colindale, Public Health England	Galiano,M.
EPI_ISL_338902	A/England/714/2018	A / H1N1	pdm09	Europe / United Kingdom / LEICESTER	2018-12-13	Microbiology Services Colindale, Public Health England	Microbiology Services Colindale, Public Health England	Galiano,M.
EPI_ISL_338899	A/England/676/2018	A / H1N1	pdm09	Europe / United Kingdom / LEICESTER	2018-12-10	Microbiology Services Colindale, Public Health England	Microbiology Services Colindale, Public Health England	Galiano,M.
EPI_ISL_338879	A/England/625/2018	A / H1N1	pdm09	Europe / United Kingdom / WARWICKSHIRE	2018-11-23	Microbiology Services Colindale, Public Health England	Microbiology Services Colindale, Public Health England	Galiano,M.
EPI_ISL_338692	A/Kuwait/8751/2018	A / H1N1	pdm09	Asia / Kuwait	2018-10-12	Public Health Laboratory, Virology Unit	Centers for Disease Control and Prevention
EPI_ISL_338410	A/England/634/2018	A / H1N1	pdm09	Europe / United Kingdom / CAMBRIDGE	2018-11-28	Microbiology Services Colindale, Public Health England	Microbiology Services Colindale, Public Health England	Galiano,M.
EPI_ISL_322927	A/Bolivia/3292/2018	A / H1N1	pdm09	South America / Bolivia, Plurinationial State of	2018-05-25	Instituto Nacional de Laboratoriosde Salud (INLASA)	Centers for Disease Control and Prevention
EPI_ISL_322904	A/Argentina/222/2018	A / H1N1	pdm09	South America / Argentina	2018-07-19	Instituto Nacional de Enfermedades Infecciosas	Centers for Disease Control and Prevention
EPI_ISL_322891	A/Argentina/264/2018	A / H1N1	pdm09	South America / Argentina	2018-07-24	Instituto Nacional de Enfermedades Infecciosas	Centers for Disease Control and Prevention
EPI_ISL_322883	A/Jamaica/0136/2018	A / H1N1	pdm09	North America / Jamaica	2018-04-27	University of the West Indies	Centers for Disease Control and Prevention
EPI_ISL_322879	A/Jamaica/8558/2018	A / H1N1	pdm09	North America / Jamaica	2018-07-06	University of the West Indies	Centers for Disease Control and Prevention
EPI_ISL_322861	A/Madagascar/745/2018	A / H1N1	pdm09	Africa / Madagascar	2018-03-06	Institut Pasteur de Madagascar	Centers for Disease Control and Prevention
EPI_ISL_322798	A/Sydney/707/2018	A / H1N1	pdm09	Oceania / Australia / New South Wales / Yennora	2018-07-08	Childrens Hospital Westmead	WHO Collaborating Centre for Reference and Research on Influenza
EPI_ISL_322787	A/Sri Lanka/11/2018	A / H1N1	pdm09	Asia / Sri Lanka	2018	Medical Research Institute	WHO Collaborating Centre for Reference and Research on Influenza
EPI_ISL_322782	A/South Australia/24/2018	A / H1N1	pdm09	Oceania / Australia / South Australia / Adelaide	2018-08-14	Institute of Medical and Veterinary Science (IMVS)	WHO Collaborating Centre for Reference and Research on Influenza
EPI_ISL_322775	A/Perth/57/2018	A / H1N1	pdm09	Oceania / Australia / Western Australia / Mooliabeenee	2018-08-07	Pathwest QE II Medical Centre	WHO Collaborating Centre for Reference and Research on Influenza
EPI_ISL_322770	A/Yasothon/111/2018	A / H1N1	pdm09	Asia / Thailand / Yasothon	2018-06-08	WHO National Influenza Centre, National Institute of Medical Research (NIMR)	WHO Collaborating Centre for Reference and Research on Influenza
EPI_ISL_322758	A/Nonthaburi/46/2018	A / H1N1	pdm09	Asia / Thailand / Nonthaburi	2018-02-26	WHO National Influenza Centre, National Institute of Medical Research (NIMR)	WHO Collaborating Centre for Reference and Research on Influenza
EPI_ISL_322748	A/Newcastle/35/2018	A / H1N1	pdm09	Oceania / Australia / New South Wales / Cundletown	2018-07-25	John Hunter Hospital	WHO Collaborating Centre for Reference and Research on Influenza
EPI_ISL_322393	A/Saint-Petersburg/RII-450/2018	A / H1N1	pdm09	Europe / Russian Federation / Saint-Petersburg	2018-04-02		WHO National Influenza Centre Russian Federation
EPI_ISL_322360	A/Khabarovsk/39/2018	A / H1N1	pdm09	Europe / Russian Federation / Khabarovsk Krai	2018-04-18		WHO National Influenza Centre Russian Federation
EPI_ISL_322354	A/Ekaterinburg/RII-4773S/2018	A / H1N1	pdm09	Europe / Russian Federation / Sverdlovsk Oblast	2018-05-11		WHO National Influenza Centre Russian Federation
EPI_ISL_306525	A/Berlin/48/2018	A / H1N1	pdm09	Europe / Germany	2018-03-16		Robert Koch Institute Nationales Referenzzentrum für Influenza
EPI_ISL_306335	A/Brisbane/02/2018	A / H1N1	pdm09	Oceania / Australia / Queensland / Greenslopes	2018-01-04	Queensland Health Forensic and Scientific Services	WHO Collaborating Centre for Reference and Research on Influenza	Deng,Y-M.; Iannello,P.; Lau,H.; Kaye,M.; Todd,A.; Spirason,N.; Komadina,N.
EPI_ISL_305918	A/Pennsylvania/59/2018	A / H1N1	pdm09	North America / United States / Pennsylvania	2018-03-07	Pennsylvania Department of Health	Centers for Disease Control and Prevention
EPI_ISL_305914	A/New York/23/2018	A / H1N1	pdm09	North America / United States / New York	2018-02-27	New York State Department of Health	Centers for Disease Control and Prevention
EPI_ISL_422479	A/Kenya/CDC-Nakuru-011/2018	A / H1N1	pdm09	Africa / Kenya / Rift Valley Province / Nakuru Provincial General Hospital	2018-07-30	Kenya Medical Research Institute	KEMRI Wellcome Trust Research Programme (KWTRP)
EPI_ISL_390483	A/Hangzhou/H1378S/2018	A / H1N1	pdm09	Asia / China / Zhejiang Province	2018-01-22	The First Affiliated Hospital, College of Medicine, Zhejiang University	First Affiliated Hospital Medical School of Zhejiang University
EPI_ISL_340975	A/Idaho/39/2018	A / H1N1	pdm09	North America / United States / Idaho	2018-11-22	State of Idaho Bureau of Laboratories	Centers for Disease Control and Prevention
EPI_ISL_340701	A/Laos/F1921/2018	A / H1N1	pdm09	Asia / Lao, People's Democratic Republic	2018-08-13	National Center for Laboratory and Epidemiology	National Institute of Infectious Diseases (NIID)	Kuwahara,Tomoko;Takashita,Emi;Fujisaki,Seiichiro;Shirakura,Masayuki;Watanabe,Shinji;Odagiri,Takato
EPI_ISL_340026	A/Daejeon/1954/2018	A / H1N1	pdm09	Asia / Korea, Republic of	2018-12-24	National Institute of Health	National Institute of Infectious Diseases (NIID)	Kuwahara,Tomoko;Takashita,Emi;Fujisaki,Seiichiro;Shirakura,Masayuki;Watanabe,Shinji;Odagiri,Takato
EPI_ISL_339864	A/Loei/167/2018	A / H1N1	pdm09	Asia / Thailand	2018-07-13	WHO National Influenza Centre, National Institute of Medical Research (NIMR)	Centers for Disease Control and Prevention
EPI_ISL_339519	A/Saarland/28/2017	A / H1N1	pdm09	Europe / Germany	2017-12-21		Robert Koch Institute Nationales Referenzzentrum für Influenza
EPI_ISL_323070	A/Perth/34/2018	A / H1N1	pdm09	Oceania / Australia / Western Australia / Bunbury	2018-06-23	Pathwest QE II Medical Centre	WHO Collaborating Centre for Reference and Research on Influenza	Deng,Y-M; Iannello,P; Lau,H; Kaye,M;Todd,A; Spirason,N; Komadina,N.
EPI_ISL_323057	A/Cambodia/FSS38260/2018	A / H1N1	pdm09	Asia / Cambodia / Khett Kandal / Kandal	2018-06-12	Institute Pasteur du Cambodia	WHO Collaborating Centre for Reference and Research on Influenza	Deng,Y-M; Iannello,P; Lau,H; Kaye,M;Todd,A; Spirason,N; Komadina,N.
EPI_ISL_322973	A/Yucatan/InDRE2007/2018	A / H1N1	pdm09	North America / Mexico / Yucatan	2018-07-13	Instituto de diagnóstico y Referencia Epidemiologicos INDRE	Instituto de diagnóstico y Referencia Epidemiologicos (INDRE)
EPI_ISL_322929	A/Brazil/1680/2018	A / H1N1	pdm09	South America / Brazil	2018-06-18	Instituto Adolfo Lutz	Centers for Disease Control and Prevention
EPI_ISL_308131	A/Kemerovo/4/2018	A / H1N1	pdm09	Europe / Russian Federation / Kemerovo Oblast	2018-03-06		State Research Center of Virology and Biotechnology (VECTOR)	Ivan,Susloparov; Natalya,Goncharova; Natalya,Kolosova; Juliya, Bulanovich; Alexander,Durymanov; Svetlana,Svyatchenko; Tatyana,Ilyicheva; Alexander,Ryzhikov
EPI_ISL_306924	A/KYOTO-C/8/2017	A / H1N1	pdm09	Asia / Japan	2017-12-15	Kyoto City Institute of Health and Environmental Sciences	National Institute of Infectious Diseases (NIID)	Kuwahara,Tomoko;Takashita,Emi;Fujisaki,Seiichiro;Shirakura,Masayuki;Watanabe,Shinji;Odagiri,Takato
EPI_ISL_306793	A/Washington/73/2018	A / H1N1	pdm09	North America / United States / Washington	2018-03-18	Washington State Public Health Laboratory	Centers for Disease Control and Prevention
EPI_ISL_291423	A/Ankara/1178/2017	A / H1N1	pdm09	Asia / Turkey	2017-12-15		Ministry of Health Turkey
EPI_ISL_291420	A/Istanbul/1744/2017	A / H1N1	pdm09	Asia / Turkey	2017-12-06		Ministry of Health Turkey
EPI_ISL_290735	A/Pennsylvania/272/2017	A / H1N1	pdm09	North America / United States / Pennsylvania	2017-12-14	Pennsylvania Department of Health	Centers for Disease Control and Prevention
EPI_ISL_290603	A/Guizhou-Qixinguan/SWL1956/2017	A / H1N1	pdm09	Asia / China / Guizhou	2017-12-06	WHO Chinese National Influenza Center	WHO Chinese National Influenza Center	Xiaoxu,Zeng;Xiyan,Li;Weijuan,Huang;Lei,Yang;Dayan,Wang;Yuelong,Shu
EPI_ISL_290231	A/Picardie/1786/2017	A / H1N1	pdm09	Europe / France / Picardie	2017-12-15		Institut Pasteur
EPI_ISL_358574	A/Tennessee/28/2018	A / H1N1	pdm09	North America / United States / Tennessee	2018-01-18	Vanderbilt University Medical Center	Centers for Disease Control and Prevention
[truncated: 3,216 more rows]
