# Supplementary material for: Determinants of epidemic size and the impacts of lulls in seasonal influenza virus circulation
Source: Nat Commun. 2024 Jan 18;15:591. doi: 10.1038/s41467-023-44668-z (PMC10796432; doi:10.1038/s41467-023-44668-z)
Supplement: Supplementary file 6 — Source Data [file 41467_2023_44668_MOESM6_ESM.xls]

## Sheet: Fig. 1a
Subtype	Lull duration	Count
H3N2	0	238
H3N2	1	129
H3N2	2	42
H1N1pdm	0	159
H1N1pdm	1	93
H1N1pdm	2	30
B	0	73
B	1	158
B	2	51

## Sheet: Fig. 1b
Season	Country	B Relative Size	H3N2 Relative Size	H1N1pdm Relative Size
2010	Austria	0.269589	0.0185083	0.979515
2011	Austria	0.125402	0.944696	0
2012	Austria	0.487419	0.112488	0.631467
2013	Austria	0.0368101	0.426832	0.412722
2014	Austria	0.282338	0.566447	0.217255
2015	Austria	0.498388	0.0965071	0.287647
2016	Austria	0.015475	0.844653	0.0175274
2017	Austria	0.658314	0.0575394	0.28186
2018	Austria	0.00354551	0.243532	0.527395
2019	Austria	0.216344	0.423123	0.31666
2010	Belgium	0.528871	0.0136026	0.641591
2011	Belgium	0.182643	0.591373	0.159912
2012	Belgium	0.979816	0.176719	0.632323
2013	Belgium	0.00842558	0.329952	0.213498
2014	Belgium	0.170555	0.97172	0.14974
2015	Belgium	0.536099	0	0.509294
2016	Belgium	0.00229974	0.724318	0.0023984
2017	Belgium	0.742246	0.0868896	0.298447
2018	Belgium	0.00265211	0.54538	0.168036
2019	Belgium	0.0436025	0.231712	0.314466
2010	Croatia	0.060344	0.000685727	1.14311
2011	Croatia	0.249	0.651719	0
2012	Croatia	0.026835	0.353669	0.244848
2013	Croatia	0.0244099	0.224648	0
2014	Croatia	0.309283	0.558836	0.788946
2015	Croatia	0.106477	0.133506	0.208635
2016	Croatia	0.0973722	0.887551	0.106862
2017	Croatia	0.820022	0.2923	0.26307
2018	Croatia	0.0293442	0.165625	1.10489
2019	Croatia	0.0599201	0.102009	0.986085
2010	Czechia	0.238574	0.0223527	1.0014
2011	Czechia	0.225767	0.430821	0.0387739
2012	Czechia	0.349199	0.349071	0.839357
2013	Czechia	0.0405537	0.245165	0.180648
2014	Czechia	0.365181	0.754735	0.115816
2015	Czechia	0.282944	0.0194592	0.525399
2016	Czechia	0.147197	0.914895	0.00802539
2017	Czechia	0.930999	0.0666252	0.386939
2018	Czechia	0.032652	0.15667	0.572558
2019	Czechia	0.0635335	0.51085	0.166026
2010	Denmark	1.11571	0.0304285	1.1715
2011	Denmark	0.292802	0.585603	0.0244001
2012	Denmark	0.678548	0.941815	0.171126
2013	Denmark	0.0565244	0.0460101	0.533909
2014	Denmark	0.180007	0.416287	0.263416
2015	Denmark	0.529045	0.0434199	0.436008
2016	Denmark	0.0349593	0.556273	0.00382015
2017	Denmark	0.689423	0.15113	0.123851
2018	Denmark	0.00721535	0.257766	0.384122
2019	Denmark	0.0286408	0.152058	0.0941839
2010	Estonia	0.14738	0.00424229	0.844215
2011	Estonia	0.0633237	0.769778	0
2012	Estonia	0.371319	0.550399	0.209676
2013	Estonia	0	0.143228	0.791163
2014	Estonia	0.294341	0.668456	0.219166
2015	Estonia	0.419483	0	0.686959
2016	Estonia	0.0852177	0.932027	0
2017	Estonia	0.665915	0.227527	0.206062
2018	Estonia	0.02213	0.123428	0.88457
2019	Estonia	0.209536	0.138466	0.308886
2010	Hungary	0.215095	0.00183318	0.901926
2011	Hungary	0.395826	0.377627	0
2012	Hungary	0.244863	0.231581	0.29021
2013	Hungary	0.0401163	0.218411	0.383333
2014	Hungary	0.151856	1.13073	0.130844
2015	Hungary	0.547548	0.119484	0.228106
2016	Hungary	0.116082	0.913297	0.296249
2017	Hungary	0.969791	0.0315315	0.243243
2018	Hungary	0.0114048	0.464548	0.594046
2019	Hungary	0.189747	0.139151	0.419469
2010	Iceland	0.812226	0.0216869	0.166266
2011	Iceland	0	1.06492	0
2012	Iceland	0.355066	0.462421	0.597051
2013	Iceland	0.0524005	0.0524005	0.483697
2014	Iceland	0.391691	0.827892	0.0534124
2015	Iceland	0.402335	0.0586738	0.808861
2016	Iceland	0.0666215	0.913018	0
2017	Iceland	0.802163	0.439688	0.0900825
2018	Iceland	0.00902723	0.352197	0.30318
2019	Iceland	0.118155	0.155474	0.139391
2010	Ireland	0.470286	0.0322905	1.10272
2011	Ireland	0.0399868	0.540239	0.00112083
2012	Ireland	0.49504	0.383191	0.169459
2013	Ireland	0.014518	0.483909	0.235905
2014	Ireland	0.23214	0.570461	0.0762771
2015	Ireland	0.420094	0.0289106	0.71527
2016	Ireland	0.0497702	0.783778	0.00681941
2017	Ireland	0.774485	0.479244	0.141607
2018	Ireland	0.00543753	0.187118	0.571846
2019	Ireland	0.258998	0.621908	0.107171
2010	Israel	0.303724	0.393509	0.595476
2011	Israel	0.27651	0.327887	0.0930492
2012	Israel	0.0713832	0.253928	0.720608
2013	Israel	0.297421	0.377707	0.280491
2014	Israel	0.113166	0.590712	0.167094
2015	Israel	0.555294	0.00606135	0.634168
2016	Israel	0.017715	0.747625	0.00821566
2017	Israel	0.626548	0.0809057	0.254703
2018	Israel	0.00884272	0.49926	0.460515
2019	Israel	0.346734	0.0106789	0.880069
2010	Italy	0.179322	0.0157364	0.662569
2011	Italy	0.0228724	0.677835	0.00180116
2012	Italy	0.494479	0.0459381	0.295137
2013	Italy	0.0218189	0.349651	0.202836
2014	Italy	0.135915	0.326079	0.408808
2015	Italy	0.385984	0.178017	0.109997
2016	Italy	0.0379362	0.738746	0.0102863
2017	Italy	0.971585	0.0490235	0.634153
2018	Italy	0.00226376	0.796713	0.800247
2019	Italy	0.480915	0.580944	0.380886
2010	Latvia	0.527029	0.0108617	0.523535
2011	Latvia	0.0116214	0.566197	0.00282392
2012	Latvia	0.678233	0.294727	0.960402
2013	Latvia	0.00259393	0.0189028	0.0203952
2014	Latvia	0.283867	0.653341	0.263532
2015	Latvia	0.122758	0	0.577715
2016	Latvia	0.535557	0.862204	0.00513217
2017	Latvia	0.524911	0.292371	0.284574
2018	Latvia	0.00201372	0.320583	0.82992
2019	Latvia	0.474643	0.255646	0.0939108
2010	Lithuania	0.334798	0	1.15765
2011	Lithuania	0	0.137337	0.0376265
2012	Lithuania	0.42679	0.226709	1.10291
2013	Lithuania	0	0.124082	0.0042787
2014	Lithuania	0.131044	0.340328	0.081293
2015	Lithuania	0.171273	0.0023271	0.702785
2016	Lithuania	0.0666715	0.607303	0.00423503
2017	Lithuania	1.76548	0.151784	0.144319
2018	Lithuania	0.00405489	0.969923	0.798011
2019	Lithuania	0.0907766	0.0917293	0.324484
2010	Luxembourg	0.62787	0	0.609349
2011	Luxembourg	0.0614322	0.364968	0.0814391
2012	Luxembourg	0.613497	0.149442	0.566305
2013	Luxembourg	0.0035425	0.285507	0.160849
2014	Luxembourg	0.374485	0.572801	0.272891
2015	Luxembourg	0.583138	0.00396692	0.247933
2016	Luxembourg	0.0106804	0.565692	0.00304135
2017	Luxembourg	0.921495	0.0884396	0.810106
2018	Luxembourg	0.00252815	0.733163	0.184555
2019	Luxembourg	0.417929	0.2161	0.466857
2010	Netherlands	0.295238	0.00788438	0.417872
2011	Netherlands	0.0592448	0.531954	0.00839927
2012	Netherlands	0.310391	0.253564	0.452738
2013	Netherlands	0.0458642	0.409145	0.287311
2014	Netherlands	0.249092	1.04836	0.109263
2015	Netherlands	0.359669	0.0172618	0.724656
2016	Netherlands	0.0358262	1.03033	0.00425758
2017	Netherlands	1.01714	0.271214	0.238122
2018	Netherlands	0.00774115	0.54936	0.474355
2019	Netherlands	0.0319943	0.445481	0.306268
2010	Portugal	0.389299	0.0173424	0.797752
2011	Portugal	0.0537379	1.02173	0.0112279
2012	Portugal	0.360696	0.0366367	0.473597
2013	Portugal	0.0114867	0.201772	0.4929
2014	Portugal	0.696812	0.486945	0.122638
2015	Portugal	0.137834	0.0180955	0.773847
2016	Portugal	0.00655652	1.08853	0.00338683
2017	Portugal	0.614084	0.246139	0.2304
2018	Portugal	0.00391325	0.653963	0.432747
2019	Portugal	0.23201	0.0823182	0.3016
2010	Serbia	0.151236	0.118616	0.901485
2011	Serbia	0.0150637	0.86616	0
2012	Serbia	0.561003	0.166862	0.458871
2013	Serbia	0	0.54332	0.177411
2014	Serbia	0.179334	0.320687	0.417998
2015	Serbia	0.305049	0.055946	0.367645
2016	Serbia	0.0120241	1.09889	0.00251462
2017	Serbia	0.825047	0.00126738	0.249674
2018	Serbia	0	0.134584	0.993949
2019	Serbia	0.188973	0.511912	0.37448
2010	Slovakia	0.181891	0	1.03404
2011	Slovakia	0.385585	0.394552	0.21521
2012	Slovakia	0.695546	0.200411	0.376892
2013	Slovakia	0.0615115	0.452523	0.306119
2014	Slovakia	0.249544	0.520613	0.42874
2015	Slovakia	0.469133	0.0100863	0.373193
2016	Slovakia	0.152016	0.85969	0.0128793
2017	Slovakia	0.915298	0.0230089	0.152696
2018	Slovakia	0.108056	0.153751	0.648949
2019	Slovakia	0.114367	0.388395	0.115305
2010	Spain	0.287308	0.0164737	0.726903
2011	Spain	0.0903487	1.03144	0.00181819
2012	Spain	0.793081	0.0419781	0.229023
2013	Spain	0.0101734	0.32414	0.611683
2014	Spain	0.319802	0.749214	0.0611468
2015	Spain	0.317965	0.0200138	0.673621
2016	Spain	0.00991626	0.788328	0.00270948
2017	Spain	0.620221	0.353556	0.189484
2018	Spain	0.00385867	0.4657	0.388649
2019	Spain	0.247132	0.068591	0.555199
2010	Switzerland	0.375231	0.00471788	0.704312
2011	Switzerland	0.234494	0.449527	0.0429094
2012	Switzerland	0.581823	0.278723	0.436667
2013	Switzerland	0.00845883	0.13786	0.375108
2014	Switzerland	0.269071	0.608181	0.336927
2015	Switzerland	0.576379	0.0438769	0.415368
2016	Switzerland	0.0269103	0.958157	0.0148447
2017	Switzerland	0.890818	0.0602007	0.383001
2018	Switzerland	0.00684971	0.479144	0.464624
2019	Switzerland	0.216787	0.213819	0.40521

## Sheet: Fig. 1c
Subtype	Seasons since substantial circulation	Low_CI	Prob	High_CI
H3N2	0	0.5100900	0.5586854	0.6064603
H3N2	1	0.6739952	0.7456647	0.8087151
H3N2	2	0.8771095	0.9767442	0.9994114
H1N1pdm	0	0.4768382	0.5353535	0.5931567
H1N1pdm	1	0.6407600	0.7265625	0.8015775
H1N1pdm	2	0.6974286	0.8571429	0.9519392
B	0	0.1844747	0.2295597	0.2797619
B	1	0.5935050	0.6570248	0.7166435
B	2	0.6777357	0.7968750	0.8871711

## Sheet: Fig. 1d
Season	Country	Y_SINCE_LAST_H3	Y_SINCE_LAST_H1pdm	Y_SINCE_LAST_B	B Relative Size	H3N2 Relative Size	H1N1pdm Relative Size
2010	Austria	#N/A	0	#N/A	0.269589	0.0185083	0.979515
2010	Belgium	1	0	2	0.528871	0.0136026	0.641591
2010	Croatia	1	0	1	0.060344	0.000685727	1.14311
2010	Czechia	1	0	2	0.238574	0.0223527	1.0014
2010	Denmark	1	0	2	1.11571	0.0304285	1.1715
2010	Estonia	1	0	1	0.14738	0.00424229	0.844215
2010	Hungary	#N/A	0	#N/A	0.215095	0.00183318	0.901926
2010	Iceland	#N/A	0	#N/A	0.812226	0.0216869	0.166266
2010	Ireland	#N/A	0	#N/A	0.470286	0.0322905	1.10272
2010	Israel	1	0	1	0.303724	0.393509	0.595476
2010	Italy	1	0	2	0.179322	0.0157364	0.662569
2010	Latvia	1	0	#N/A	0.527029	0.0108617	0.523535
2010	Lithuania	#N/A	0	#N/A	0.334798	0	1.15765
2010	Luxembourg	1	0	2	0.62787	0	0.609349
2010	Netherlands	1	0	#N/A	0.295238	0.00788438	0.417872
2010	Portugal	1	0	2	0.389299	0.0173424	0.797752
2010	Serbia	1	0	1	0.151236	0.118616	0.901485
2010	Slovakia	#N/A	0	#N/A	0.181891	0	1.03404
2010	Spain	1	0	2	0.287308	0.0164737	0.726903
2010	Switzerland	1	0	2	0.375231	0.00471788	0.704312
2011	Austria	#N/A	0	0	0.125402	0.944696	0
2011	Belgium	2	0	0	0.182643	0.591373	0.159912
2011	Croatia	2	0	2	0.249	0.651719	0
2011	Czechia	2	0	#N/A	0.225767	0.430821	0.0387739
2011	Denmark	2	0	0	0.292802	0.585603	0.0244001
2011	Estonia	2	0	2	0.0633237	0.769778	0
2011	Hungary	#N/A	0	#N/A	0.395826	0.377627	0
2011	Iceland	#N/A	#N/A	0	0	1.06492	0
2011	Ireland	#N/A	0	0	0.0399868	0.540239	0.00112083
2011	Israel	0	0	0	0.27651	0.327887	0.0930492
2011	Italy	2	0	0	0.0228724	0.677835	0.00180116
2011	Latvia	2	0	0	0.0116214	0.566197	0.00282392
2011	Lithuania	#N/A	0	0	0	0.137337	0.0376265
2011	Luxembourg	2	0	0	0.0614322	0.364968	0.0814391
2011	Netherlands	2	0	0	0.0592448	0.531954	0.00839927
2011	Portugal	2	0	0	0.0537379	1.02173	0.0112279
2011	Serbia	2	0	2	0.0150637	0.86616	0
2011	Slovakia	#N/A	0	#N/A	0.385585	0.394552	0.21521
2011	Spain	2	0	0	0.0903487	1.03144	0.00181819
2011	Switzerland	2	0	0	0.234494	0.449527	0.0429094
2012	Austria	0	1	1	0.487419	0.112488	0.631467
2012	Belgium	0	1	1	0.979816	0.176719	0.632323
2012	Croatia	0	1	0	0.026835	0.353669	0.244848
2012	Czechia	0	1	0	0.349199	0.349071	0.839357
2012	Denmark	0	1	0	0.678548	0.941815	0.171126
2012	Estonia	0	1	#N/A	0.371319	0.550399	0.209676
2012	Hungary	0	1	0	0.244863	0.231581	0.29021
2012	Iceland	0	#N/A	1	0.355066	0.462421	0.597051
2012	Ireland	0	1	1	0.49504	0.383191	0.169459
2012	Israel	0	1	0	0.0713832	0.253928	0.720608
2012	Italy	0	1	1	0.494479	0.0459381	0.295137
2012	Latvia	0	1	1	0.678233	0.294727	0.960402
2012	Lithuania	0	0	1	0.42679	0.226709	1.10291
2012	Luxembourg	0	1	1	0.613497	0.149442	0.566305
2012	Netherlands	0	1	1	0.310391	0.253564	0.452738
2012	Portugal	0	1	1	0.360696	0.0366367	0.473597
2012	Serbia	0	1	#N/A	0.561003	0.166862	0.458871
2012	Slovakia	0	0	0	0.695546	0.200411	0.376892
2012	Spain	0	1	1	0.793081	0.0419781	0.229023
2012	Switzerland	0	1	0	0.581823	0.278723	0.436667
2013	Austria	1	0	0	0.0368101	0.426832	0.412722
2013	Belgium	1	0	0	0.00842558	0.329952	0.213498
2013	Croatia	0	0	1	0.0244099	0.224648	0
2013	Czechia	0	0	0	0.0405537	0.245165	0.180648
2013	Denmark	0	2	0	0.0565244	0.0460101	0.533909
2013	Estonia	0	2	0	0	0.143228	0.791163
2013	Hungary	0	0	0	0.0401163	0.218411	0.383333
2013	Iceland	0	0	0	0.0524005	0.0524005	0.483697
2013	Ireland	0	2	0	0.014518	0.483909	0.235905
2013	Israel	0	0	1	0.297421	0.377707	0.280491
2013	Italy	1	0	0	0.0218189	0.349651	0.202836
2013	Latvia	1	0	0	0.00259393	0.0189028	0.0203952
2013	Lithuania	1	0	0	0	0.124082	0.0042787
2013	Luxembourg	1	0	0	0.0035425	0.285507	0.160849
2013	Netherlands	0	0	0	0.0458642	0.409145	0.287311
2013	Portugal	1	0	0	0.0114867	0.201772	0.4929
2013	Serbia	1	0	0	0	0.54332	0.177411
2013	Slovakia	1	0	0	0.0615115	0.452523	0.306119
2013	Spain	1	0	0	0.0101734	0.32414	0.611683
2013	Switzerland	0	0	0	0.00845883	0.13786	0.375108
2014	Austria	0	0	1	0.282338	0.566447	0.217255
2014	Belgium	0	0	1	0.170555	0.97172	0.14974
2014	Croatia	0	1	2	0.309283	0.558836	0.788946
2014	Czechia	0	0	1	0.365181	0.754735	0.115816
2014	Denmark	1	0	1	0.180007	0.416287	0.263416
2014	Estonia	1	0	1	0.294341	0.668456	0.219166
2014	Hungary	0	0	1	0.151856	1.13073	0.130844
2014	Iceland	1	0	1	0.391691	0.827892	0.0534124
2014	Ireland	0	0	1	0.23214	0.570461	0.0762771
2014	Israel	0	0	0	0.113166	0.590712	0.167094
2014	Italy	0	0	1	0.135915	0.326079	0.408808
2014	Latvia	0	0	1	0.283867	0.653341	0.263532
2014	Lithuania	0	1	1	0.131044	0.340328	0.081293
2014	Luxembourg	0	0	1	0.374485	0.572801	0.272891
2014	Netherlands	0	0	1	0.249092	1.04836	0.109263
2014	Portugal	0	0	1	0.696812	0.486945	0.122638
2014	Serbia	0	0	1	0.179334	0.320687	0.417998
2014	Slovakia	0	0	1	0.249544	0.520613	0.42874
2014	Spain	0	0	1	0.319802	0.749214	0.0611468
2014	Switzerland	0	0	1	0.269071	0.608181	0.336927
2015	Austria	0	0	0	0.498388	0.0965071	0.287647
2015	Belgium	0	1	2	0.536099	0	0.509294
2015	Croatia	0	0	#N/A	0.106477	0.133506	0.208635
2015	Czechia	0	1	0	0.282944	0.0194592	0.525399
2015	Denmark	0	0	0	0.529045	0.0434199	0.436008
2015	Estonia	0	1	0	0.419483	0	0.686959
2015	Hungary	0	1	2	0.547548	0.119484	0.228106
2015	Iceland	0	1	0	0.402335	0.0586738	0.808861
2015	Ireland	0	1	0	0.420094	0.0289106	0.71527
2015	Israel	0	1	1	0.555294	0.00606134	0.634168
2015	Italy	0	0	2	0.385984	0.178017	0.109997
2015	Latvia	0	0	0	0.122758	0	0.577715
2015	Lithuania	0	2	0	0.171273	0.0023271	0.702785
2015	Luxembourg	0	0	0	0.583138	0.00396692	0.247933
2015	Netherlands	0	1	2	0.359669	0.0172618	0.724656
2015	Portugal	0	1	0	0.137834	0.0180955	0.773847
2015	Serbia	0	0	2	0.305049	0.055946	0.367645
2015	Slovakia	0	0	0	0.469133	0.0100863	0.373193
2015	Spain	0	1	0	0.317965	0.0200138	0.673621
2015	Switzerland	0	0	0	0.576379	0.0438769	0.415368
2016	Austria	1	0	0	0.015475	0.844653	0.0175274
2016	Belgium	1	0	0	0.00229974	0.724318	0.0023984
2016	Croatia	0	0	0	0.0973722	0.887551	0.106862
2016	Czechia	1	0	0	0.147197	0.914895	0.00802539
2016	Denmark	1	0	0	0.0349593	0.556273	0.00382015
2016	Estonia	1	0	0	0.0852177	0.932027	0
2016	Hungary	1	0	0	0.116082	0.913297	0.296249
2016	Iceland	1	0	0	0.0666215	0.913018	0
2016	Ireland	1	0	0	0.0497702	0.783778	0.00681941
2016	Israel	1	0	0	0.017715	0.747625	0.00821566
2016	Italy	0	1	0	0.0379362	0.738746	0.0102863
2016	Latvia	1	0	1	0.535557	0.862204	0.00513217
2016	Lithuania	1	0	1	0.0666715	0.607303	0.00423503
2016	Luxembourg	1	0	0	0.0106804	0.565692	0.00304135
2016	Netherlands	1	0	0	0.0358262	1.03033	0.00425758
2016	Portugal	1	0	1	0.00655652	1.08853	0.00338683
2016	Serbia	1	0	0	0.0120241	1.09889	0.00251462
2016	Slovakia	1	0	0	0.152016	0.85969	0.0128793
2016	Spain	1	0	0	0.00991626	0.788328	0.00270948
2016	Switzerland	1	0	0	0.0269103	0.958157	0.0148447
2017	Austria	0	1	1	0.658314	0.0575394	0.28186
2017	Belgium	0	1	1	0.742246	0.0868896	0.298447
2017	Croatia	0	1	1	0.820022	0.2923	0.26307
2017	Czechia	0	1	1	0.930999	0.0666252	0.386939
2017	Denmark	0	1	1	0.689423	0.15113	0.123851
2017	Estonia	0	1	1	0.665915	0.227527	0.206062
2017	Hungary	0	0	1	0.969791	0.0315315	0.243243
2017	Iceland	0	1	1	0.802163	0.439688	0.0900825
2017	Ireland	0	1	1	0.774485	0.479244	0.141607
2017	Israel	0	1	1	0.626548	0.0809057	0.254703
2017	Italy	0	2	1	0.971585	0.0490235	0.634153
2017	Latvia	0	1	0	0.524911	0.292371	0.284574
2017	Lithuania	0	1	2	1.76548	0.151784	0.144319
2017	Luxembourg	0	1	1	0.921495	0.0884396	0.810106
2017	Netherlands	0	1	1	1.01714	0.271214	0.238122
2017	Portugal	0	1	2	0.614084	0.246139	0.2304
2017	Serbia	0	1	1	0.825047	0.00126738	0.249674
2017	Slovakia	0	1	1	0.915298	0.0230089	0.152696
2017	Spain	0	1	1	0.620221	0.353556	0.189484
2017	Switzerland	0	1	1	0.890818	0.0602007	0.383001
2018	Austria	1	0	0	0.00354551	0.243532	0.527395
2018	Belgium	1	0	0	0.00265211	0.54538	0.168036
2018	Croatia	0	2	0	0.0293442	0.165625	1.10489
2018	Czechia	1	0	0	0.032652	0.15667	0.572558
2018	Denmark	1	2	0	0.00721535	0.257766	0.384122
2018	Estonia	0	2	0	0.02213	0.123428	0.88457
2018	Hungary	1	1	0	0.0114048	0.464548	0.594046
2018	Iceland	0	2	0	0.00902723	0.352197	0.30318
2018	Ireland	0	2	0	0.00543753	0.187118	0.571846
2018	Israel	1	0	0	0.00884272	0.49926	0.460515
2018	Italy	1	0	0	0.00226376	0.796713	0.800247
2018	Latvia	0	0	0	0.00201371	0.320583	0.82992
2018	Lithuania	1	2	0	0.00405489	0.969923	0.798011
2018	Luxembourg	1	0	0	0.00252815	0.733163	0.184555
2018	Netherlands	1	2	0	0.00774115	0.54936	0.474355
2018	Portugal	0	0	0	0.00391325	0.653963	0.432747
2018	Serbia	1	0	0	0	0.134584	0.993949
2018	Slovakia	1	2	0	0.108056	0.153751	0.648949
2018	Spain	0	2	0	0.00385867	0.4657	0.388649
2018	Switzerland	1	0	0	0.00684971	0.479144	0.464624
2019	Austria	0	0	1	0.216344	0.423123	0.31666
2019	Belgium	0	0	1	0.0436025	0.231712	0.314466
2019	Croatia	1	0	1	0.0599201	0.102009	0.986085
2019	Czechia	0	0	1	0.0635335	0.51085	0.166026
2019	Denmark	0	0	1	0.0286408	0.152058	0.0941839
2019	Estonia	1	0	1	0.209536	0.138466	0.308886
2019	Hungary	0	0	1	0.189747	0.139151	0.419469
2019	Iceland	0	0	1	0.118155	0.155474	0.139391
2019	Ireland	0	0	1	0.258998	0.621908	0.107171
2019	Israel	0	0	1	0.346734	0.0106789	0.880069
2019	Italy	0	0	1	0.480915	0.580944	0.380886
2019	Latvia	0	0	1	0.474643	0.255646	0.0939108
2019	Lithuania	0	0	1	0.0907766	0.0917293	0.324484
2019	Luxembourg	0	0	1	0.417929	0.2161	0.466857
2019	Netherlands	0	0	1	0.0319943	0.445481	0.306268
2019	Portugal	0	0	1	0.23201	0.0823182	0.3016
2019	Serbia	2	0	1	0.188973	0.511912	0.37448
2019	Slovakia	2	0	1	0.114367	0.388395	0.115305
2019	Spain	0	0	1	0.247132	0.068591	0.555199
2019	Switzerland	0	0	1	0.216787	0.213819	0.40521

## Sheet: Fig. 1e
Season	Country	B_REL	H3_REL	H1pdm_REL	H3_REL Prev	H1pdm_REL Prev	B_REL Prev	H3_REL Prev 2 sum	H1pdm_REL Prev 2 sum	B_REL Prev 2 sum
2011	Austria	0.125402	0.944696	0	0.0185083	0.979515	0.269589	NA	NA	NA
2011	Belgium	0.182643	0.591373	0.159912	0.0136026	0.641591	0.528871	NA	NA	NA
2011	Croatia	0.249	0.651719	0	0.000685727	1.14311	0.060344	NA	NA	NA
2011	Czechia	0.225767	0.430821	0.0387739	0.0223527	1.0014	0.238574	NA	NA	NA
2011	Denmark	0.292802	0.585603	0.0244001	0.0304285	1.1715	1.11571	NA	NA	NA
2011	Estonia	0.0633237	0.769778	0	0.00424229	0.844215	0.14738	NA	NA	NA
2011	Hungary	0.395826	0.377627	0	0.00183318	0.901926	0.215095	NA	NA	NA
2011	Iceland	0	1.06492	0	0.0216869	0.166266	0.812226	NA	NA	NA
2011	Ireland	0.0399868	0.540239	0.00112083	0.0322905	1.10272	0.470286	NA	NA	NA
2011	Israel	0.27651	0.327887	0.0930492	0.393509	0.595476	0.303724	NA	NA	NA
2011	Italy	0.0228724	0.677835	0.00180116	0.0157364	0.662569	0.179322	NA	NA	NA
2011	Latvia	0.0116214	0.566197	0.00282392	0.0108617	0.523535	0.527029	NA	NA	NA
2011	Lithuania	0	0.137337	0.0376265	0	1.15765	0.334798	NA	NA	NA
2011	Luxembourg	0.0614322	0.364968	0.0814391	0	0.609349	0.62787	NA	NA	NA
2011	Netherlands	0.0592448	0.531954	0.00839927	0.00788438	0.417872	0.295238	NA	NA	NA
2011	Portugal	0.0537379	1.02173	0.0112279	0.0173424	0.797752	0.389299	NA	NA	NA
2011	Serbia	0.0150637	0.86616	0	0.118616	0.901485	0.151236	NA	NA	NA
2011	Slovakia	0.385585	0.394552	0.21521	0	1.03404	0.181891	NA	NA	NA
2011	Spain	0.0903487	1.03144	0.00181819	0.0164737	0.726903	0.287308	NA	NA	NA
2011	Switzerland	0.234494	0.449527	0.0429094	0.00471788	0.704312	0.375231	NA	NA	NA
2012	Austria	0.487419	0.112488	0.631467	0.944696	0	0.125402	0.963204	0.979515	0.394991
2012	Belgium	0.979816	0.176719	0.632323	0.591373	0.159912	0.182643	0.604976	0.801503	0.711514
2012	Croatia	0.026835	0.353669	0.244848	0.651719	0	0.249	0.652405	1.14311	0.309344
2012	Czechia	0.349199	0.349071	0.839357	0.430821	0.0387739	0.225767	0.453174	1.04018	0.464341
2012	Denmark	0.678548	0.941815	0.171126	0.585603	0.0244001	0.292802	0.616032	1.1959	1.40851
2012	Estonia	0.371319	0.550399	0.209676	0.769778	0	0.0633237	0.774021	0.844215	0.210704
2012	Hungary	0.244863	0.231581	0.29021	0.377627	0	0.395826	0.37946	0.901926	0.610921
2012	Iceland	0.355066	0.462421	0.597051	1.06492	0	0	1.08661	0.166266	0.812226
2012	Ireland	0.49504	0.383191	0.169459	0.540239	0.00112083	0.0399868	0.572529	1.10384	0.510273
2012	Israel	0.0713832	0.253928	0.720608	0.327887	0.0930492	0.27651	0.721397	0.688525	0.580233
2012	Italy	0.494479	0.0459381	0.295137	0.677835	0.00180116	0.0228724	0.693571	0.66437	0.202194
2012	Latvia	0.678233	0.294727	0.960402	0.566197	0.00282392	0.0116214	0.577058	0.526359	0.53865
2012	Lithuania	0.42679	0.226709	1.10291	0.137337	0.0376265	0	0.137337	1.19527	0.334798
2012	Luxembourg	0.613497	0.149442	0.566305	0.364968	0.0814391	0.0614322	0.364968	0.690788	0.689302
2012	Netherlands	0.310391	0.253564	0.452738	0.531954	0.00839927	0.0592448	0.539838	0.426271	0.354482
2012	Portugal	0.360696	0.0366367	0.473597	1.02173	0.0112279	0.0537379	1.03908	0.80898	0.443037
2012	Serbia	0.561003	0.166862	0.458871	0.86616	0	0.0150637	0.984777	0.901485	0.1663
2012	Slovakia	0.695546	0.200411	0.376892	0.394552	0.21521	0.385585	0.394552	1.24925	0.567476
2012	Spain	0.793081	0.0419781	0.229023	1.03144	0.00181819	0.0903487	1.04791	0.728721	0.377657
2012	Switzerland	0.581823	0.278723	0.436667	0.449527	0.0429094	0.234494	0.454245	0.747221	0.609725
2013	Austria	0.0368101	0.426832	0.412722	0.112488	0.631467	0.487419	1.05718	0.631467	0.612821
2013	Belgium	0.00842558	0.329952	0.213498	0.176719	0.632323	0.979816	0.768092	0.792235	1.16246
2013	Croatia	0.0244099	0.224648	0	0.353669	0.244848	0.026835	1.00539	0.244848	0.275835
2013	Czechia	0.0405537	0.245165	0.180648	0.349071	0.839357	0.349199	0.779892	0.878131	0.574966
2013	Denmark	0.0565244	0.0460101	0.533909	0.941815	0.171126	0.678548	1.52742	0.195526	0.971349
2013	Estonia	0	0.143228	0.791163	0.550399	0.209676	0.371319	1.32018	0.209676	0.434643
2013	Hungary	0.0401163	0.218411	0.383333	0.231581	0.29021	0.244863	0.609209	0.29021	0.640689
2013	Iceland	0.0524005	0.0524005	0.483697	0.462421	0.597051	0.355066	1.52734	0.597051	0.355066
2013	Ireland	0.014518	0.483909	0.235905	0.383191	0.169459	0.49504	0.923429	0.17058	0.535027
2013	Israel	0.297421	0.377707	0.280491	0.253928	0.720608	0.0713832	0.581816	0.813657	0.347893
2013	Italy	0.0218189	0.349651	0.202836	0.0459381	0.295137	0.494479	0.723773	0.296938	0.517352
2013	Latvia	0.00259393	0.0189028	0.0203952	0.294727	0.960402	0.678233	0.860923	0.963226	0.689855
2013	Lithuania	0	0.124082	0.0042787	0.226709	1.10291	0.42679	0.364045	1.14053	0.42679
2013	Luxembourg	0.0035425	0.285507	0.160849	0.149442	0.566305	0.613497	0.514409	0.647744	0.674929
2013	Netherlands	0.0458642	0.409145	0.287311	0.253564	0.452738	0.310391	0.785518	0.461137	0.369636
2013	Portugal	0.0114867	0.201772	0.4929	0.0366367	0.473597	0.360696	1.05837	0.484825	0.414434
2013	Serbia	0	0.54332	0.177411	0.166862	0.458871	0.561003	1.03302	0.458871	0.576066
2013	Slovakia	0.0615115	0.452523	0.306119	0.200411	0.376892	0.695546	0.594963	0.592103	1.08113
2013	Spain	0.0101734	0.32414	0.611683	0.0419781	0.229023	0.793081	1.07341	0.230841	0.88343
2013	Switzerland	0.00845883	0.13786	0.375108	0.278723	0.436667	0.581823	0.728251	0.479576	0.816317
2014	Austria	0.282338	0.566447	0.217255	0.426832	0.412722	0.0368101	0.53932	1.04419	0.524229
2014	Belgium	0.170555	0.97172	0.14974	0.329952	0.213498	0.00842558	0.506671	0.845821	0.988241
2014	Croatia	0.309283	0.558836	0.788946	0.224648	0	0.0244099	0.578317	0.244848	0.051245
2014	Czechia	0.365181	0.754735	0.115816	0.245165	0.180648	0.0405537	0.594236	1.02001	0.389753
2014	Denmark	0.180007	0.416287	0.263416	0.0460101	0.533909	0.0565244	0.987825	0.705034	0.735072
2014	Estonia	0.294341	0.668456	0.219166	0.143228	0.791163	0	0.693627	1.00084	0.371319
2014	Hungary	0.151856	1.13073	0.130844	0.218411	0.383333	0.0401163	0.449992	0.673543	0.284979
2014	Iceland	0.391691	0.827892	0.0534124	0.0524005	0.483697	0.0524005	0.514822	1.08075	0.407467
2014	Ireland	0.23214	0.570461	0.0762771	0.483909	0.235905	0.014518	0.867099	0.405364	0.509558
2014	Israel	0.113166	0.590712	0.167094	0.377707	0.280491	0.297421	0.631635	1.0011	0.368804
2014	Italy	0.135915	0.326079	0.408808	0.349651	0.202836	0.0218189	0.395589	0.497973	0.516298
2014	Latvia	0.283867	0.653341	0.263532	0.0189028	0.0203952	0.00259393	0.31363	0.980798	0.680827
2014	Lithuania	0.131044	0.340328	0.081293	0.124082	0.0042787	0	0.350791	1.10719	0.42679
2014	Luxembourg	0.374485	0.572801	0.272891	0.285507	0.160849	0.0035425	0.434948	0.727154	0.617039
2014	Netherlands	0.249092	1.04836	0.109263	0.409145	0.287311	0.0458642	0.662709	0.740048	0.356255
2014	Portugal	0.696812	0.486945	0.122638	0.201772	0.4929	0.0114867	0.238409	0.966497	0.372183
2014	Serbia	0.179334	0.320687	0.417998	0.54332	0.177411	0	0.710182	0.636282	0.561003
2014	Slovakia	0.249544	0.520613	0.42874	0.452523	0.306119	0.0615115	0.652934	0.683011	0.757057
2014	Spain	0.319802	0.749214	0.0611468	0.32414	0.611683	0.0101734	0.366118	0.840707	0.803254
2014	Switzerland	0.269071	0.608181	0.336927	0.13786	0.375108	0.00845883	0.416584	0.811774	0.590282
2015	Austria	0.498388	0.0965071	0.287647	0.566447	0.217255	0.282338	0.99328	0.629978	0.319148
2015	Belgium	0.536099	0	0.509294	0.97172	0.14974	0.170555	1.30167	0.363239	0.178981
2015	Croatia	0.106477	0.133506	0.208635	0.558836	0.788946	0.309283	0.783484	0.788946	0.333693
2015	Czechia	0.282944	0.0194592	0.525399	0.754735	0.115816	0.365181	0.9999	0.296464	0.405735
2015	Denmark	0.529045	0.0434199	0.436008	0.416287	0.263416	0.180007	0.462297	0.797325	0.236531
2015	Estonia	0.419483	0	0.686959	0.668456	0.219166	0.294341	0.811683	1.01033	0.294341
2015	Hungary	0.547548	0.119484	0.228106	1.13073	0.130844	0.151856	1.34914	0.514177	0.191972
2015	Iceland	0.402335	0.0586738	0.808861	0.827892	0.0534124	0.391691	0.880292	0.537109	0.444091
2015	Ireland	0.420094	0.0289106	0.71527	0.570461	0.0762771	0.23214	1.05437	0.312183	0.246658
2015	Israel	0.555294	0.00606134	0.634168	0.590712	0.167094	0.113166	0.968419	0.447585	0.410587
2015	Italy	0.385984	0.178017	0.109997	0.326079	0.408808	0.135915	0.67573	0.611644	0.157734
2015	Latvia	0.122758	0	0.577715	0.653341	0.263532	0.283867	0.672244	0.283928	0.286461
2015	Lithuania	0.171273	0.0023271	0.702785	0.340328	0.081293	0.131044	0.46441	0.0855717	0.131044
2015	Luxembourg	0.583138	0.00396692	0.247933	0.572801	0.272891	0.374485	0.858307	0.43374	0.378028
2015	Netherlands	0.359669	0.0172618	0.724656	1.04836	0.109263	0.249092	1.45751	0.396574	0.294956
2015	Portugal	0.137834	0.0180955	0.773847	0.486945	0.122638	0.696812	0.688717	0.615538	0.708299
2015	Serbia	0.305049	0.055946	0.367645	0.320687	0.417998	0.179334	0.864006	0.595409	0.179334
2015	Slovakia	0.469133	0.0100863	0.373193	0.520613	0.42874	0.249544	0.973136	0.734859	0.311056
2015	Spain	0.317965	0.0200138	0.673621	0.749214	0.0611468	0.319802	1.07335	0.67283	0.329976
2015	Switzerland	0.576379	0.0438769	0.415368	0.608181	0.336927	0.269071	0.746041	0.712034	0.27753
2016	Austria	0.015475	0.844653	0.0175274	0.0965071	0.287647	0.498388	0.662954	0.504903	0.780727
2016	Belgium	0.00229974	0.724318	0.0023984	0	0.509294	0.536099	0.97172	0.659034	0.706654
2016	Croatia	0.0973722	0.887551	0.106862	0.133506	0.208635	0.106477	0.692343	0.997581	0.41576
2016	Czechia	0.147197	0.914895	0.00802539	0.0194592	0.525399	0.282944	0.774194	0.641215	0.648125
2016	Denmark	0.0349593	0.556273	0.00382015	0.0434199	0.436008	0.529045	0.459706	0.699425	0.709051
2016	Estonia	0.0852177	0.932027	0	0	0.686959	0.419483	0.668456	0.906125	0.713824
2016	Hungary	0.116082	0.913297	0.296249	0.119484	0.228106	0.547548	1.25021	0.35895	0.699404
2016	Iceland	0.0666215	0.913018	0	0.0586738	0.808861	0.402335	0.886566	0.862273	0.794026
2016	Ireland	0.0497702	0.783778	0.00681941	0.0289106	0.71527	0.420094	0.599371	0.791548	0.652234
2016	Israel	0.017715	0.747625	0.00821566	0.00606134	0.634168	0.555294	0.596773	0.801262	0.66846
2016	Italy	0.0379362	0.738746	0.0102863	0.178017	0.109997	0.385984	0.504096	0.518805	0.521899
2016	Latvia	0.535557	0.862204	0.00513217	0	0.577715	0.122758	0.653341	0.841247	0.406625
2016	Lithuania	0.0666715	0.607303	0.00423503	0.0023271	0.702785	0.171273	0.342655	0.784077	0.302318
2016	Luxembourg	0.0106804	0.565692	0.00304135	0.00396692	0.247933	0.583138	0.576768	0.520824	0.957623
2016	Netherlands	0.0358262	1.03033	0.00425758	0.0172618	0.724656	0.359669	1.06562	0.83392	0.608761
2016	Portugal	0.00655652	1.08853	0.00338683	0.0180955	0.773847	0.137834	0.50504	0.896485	0.834646
2016	Serbia	0.0120241	1.09889	0.00251462	0.055946	0.367645	0.305049	0.376633	0.785643	0.484383
2016	Slovakia	0.152016	0.85969	0.0128793	0.0100863	0.373193	0.469133	0.530699	0.801933	0.718678
2016	Spain	0.00991626	0.788328	0.00270948	0.0200138	0.673621	0.317965	0.769227	0.734768	0.637767
2016	Switzerland	0.0269103	0.958157	0.0148447	0.0438769	0.415368	0.576379	0.652058	0.752295	0.84545
2017	Austria	0.658314	0.0575394	0.28186	0.844653	0.0175274	0.015475	0.94116	0.305175	0.513863
2017	Belgium	0.742246	0.0868896	0.298447	0.724318	0.0023984	0.00229974	0.724318	0.511692	0.538398
2017	Croatia	0.820022	0.2923	0.26307	0.887551	0.106862	0.0973722	1.02106	0.315498	0.203849
2017	Czechia	0.930999	0.0666252	0.386939	0.914895	0.00802539	0.147197	0.934354	0.533424	0.430141
2017	Denmark	0.689423	0.15113	0.123851	0.556273	0.00382015	0.0349593	0.599693	0.439829	0.564004
2017	Estonia	0.665915	0.227527	0.206062	0.932027	0	0.0852177	0.932027	0.686959	0.504701
2017	Hungary	0.969791	0.0315315	0.243243	0.913297	0.296249	0.116082	1.03278	0.524355	0.66363
2017	Iceland	0.802163	0.439688	0.0900825	0.913018	0	0.0666215	0.971692	0.808861	0.468956
2017	Ireland	0.774485	0.479244	0.141607	0.783778	0.00681941	0.0497702	0.812688	0.72209	0.469864
2017	Israel	0.626548	0.0809057	0.254703	0.747625	0.00821566	0.017715	0.753687	0.642384	0.573009
2017	Italy	0.971585	0.0490235	0.634153	0.738746	0.0102863	0.0379362	0.916763	0.120283	0.42392
2017	Latvia	0.524911	0.292371	0.284574	0.862204	0.00513217	0.535557	0.862204	0.582847	0.658315
2017	Lithuania	1.76548	0.151784	0.144319	0.607303	0.00423503	0.0666715	0.60963	0.70702	0.237945
2017	Luxembourg	0.921495	0.0884396	0.810106	0.565692	0.00304135	0.0106804	0.569659	0.250974	0.593818
2017	Netherlands	1.01714	0.271214	0.238122	1.03033	0.00425758	0.0358262	1.0476	0.728914	0.395495
2017	Portugal	0.614084	0.246139	0.2304	1.08853	0.00338683	0.00655652	1.10662	0.777234	0.14439
2017	Serbia	0.825047	0.00126738	0.249674	1.09889	0.00251462	0.0120241	1.15484	0.370159	0.317073
2017	Slovakia	0.915298	0.0230089	0.152696	0.85969	0.0128793	0.152016	0.869776	0.386072	0.621149
2017	Spain	0.620221	0.353556	0.189484	0.788328	0.00270948	0.00991626	0.808342	0.676331	0.327881
2017	Switzerland	0.890818	0.0602007	0.383001	0.958157	0.0148447	0.0269103	1.00203	0.430212	0.603289
2018	Austria	0.00354551	0.243532	0.527395	0.0575394	0.28186	0.658314	0.902193	0.299387	0.673789
2018	Belgium	0.00265211	0.54538	0.168036	0.0868896	0.298447	0.742246	0.811208	0.300845	0.744546
2018	Croatia	0.0293442	0.165625	1.10489	0.2923	0.26307	0.820022	1.17985	0.369932	0.917394
2018	Czechia	0.032652	0.15667	0.572558	0.0666252	0.386939	0.930999	0.98152	0.394964	1.0782
2018	Denmark	0.00721535	0.257766	0.384122	0.15113	0.123851	0.689423	0.707403	0.127671	0.724382
2018	Estonia	0.02213	0.123428	0.88457	0.227527	0.206062	0.665915	1.15955	0.206062	0.751133
2018	Hungary	0.0114048	0.464548	0.594046	0.0315315	0.243243	0.969791	0.944828	0.539491	1.08587
2018	Iceland	0.00902723	0.352197	0.30318	0.439688	0.0900825	0.802163	1.35271	0.0900825	0.868785
2018	Ireland	0.00543753	0.187118	0.571846	0.479244	0.141607	0.774485	1.26302	0.148427	0.824256
2018	Israel	0.00884272	0.49926	0.460515	0.0809057	0.254703	0.626548	0.828531	0.262919	0.644263
2018	Italy	0.00226376	0.796713	0.800247	0.0490235	0.634153	0.971585	0.787769	0.64444	1.00952
2018	Latvia	0.00201371	0.320583	0.82992	0.292371	0.284574	0.524911	1.15458	0.289706	1.06047
2018	Lithuania	0.00405489	0.969923	0.798011	0.151784	0.144319	1.76548	0.759087	0.148554	1.83215
2018	Luxembourg	0.00252815	0.733163	0.184555	0.0884396	0.810106	0.921495	0.654132	0.813148	0.932175
2018	Netherlands	0.00774115	0.54936	0.474355	0.271214	0.238122	1.01714	1.30155	0.242379	1.05296
2018	Portugal	0.00391325	0.653963	0.432747	0.246139	0.2304	0.614084	1.33467	0.233787	0.620641
2018	Serbia	0	0.134584	0.993949	0.00126738	0.249674	0.825047	1.10016	0.252189	0.837071
2018	Slovakia	0.108056	0.153751	0.648949	0.0230089	0.152696	0.915298	0.882699	0.165575	1.06731
2018	Spain	0.00385867	0.4657	0.388649	0.353556	0.189484	0.620221	1.14188	0.192194	0.630138
2018	Switzerland	0.00684971	0.479144	0.464624	0.0602007	0.383001	0.890818	1.01836	0.397845	0.917729
2019	Austria	0.216344	0.423123	0.31666	0.243532	0.527395	0.00354551	0.301072	0.809254	0.66186
2019	Belgium	0.0436025	0.231712	0.314466	0.54538	0.168036	0.00265211	0.63227	0.466483	0.744898
2019	Croatia	0.0599201	0.102009	0.986085	0.165625	1.10489	0.0293442	0.457925	1.36796	0.849366
2019	Czechia	0.0635335	0.51085	0.166026	0.15667	0.572558	0.032652	0.223295	0.959497	0.963652
2019	Denmark	0.0286408	0.152058	0.0941839	0.257766	0.384122	0.00721535	0.408896	0.507974	0.696638
2019	Estonia	0.209536	0.138466	0.308886	0.123428	0.88457	0.02213	0.350956	1.09063	0.688045
2019	Hungary	0.189747	0.139151	0.419469	0.464548	0.594046	0.0114048	0.496079	0.837288	0.981196
2019	Iceland	0.118155	0.155474	0.139391	0.352197	0.30318	0.00902723	0.791886	0.393263	0.811191
2019	Ireland	0.258998	0.621908	0.107171	0.187118	0.571846	0.00543753	0.666362	0.713453	0.779923
2019	Israel	0.346734	0.0106789	0.880069	0.49926	0.460515	0.00884272	0.580166	0.715218	0.635391
2019	Italy	0.480915	0.580944	0.380886	0.796713	0.800247	0.00226376	0.845737	1.4344	0.973849
2019	Latvia	0.474643	0.255646	0.0939108	0.320583	0.82992	0.00201371	0.612953	1.11449	0.526925
2019	Lithuania	0.0907766	0.0917293	0.324484	0.969923	0.798011	0.00405489	1.12171	0.942329	1.76954
2019	Luxembourg	0.417929	0.2161	0.466857	0.733163	0.184555	0.00252815	0.821602	0.994661	0.924023
2019	Netherlands	0.0319943	0.445481	0.306268	0.54936	0.474355	0.00774115	0.820574	0.712477	1.02488
2019	Portugal	0.23201	0.0823182	0.3016	0.653963	0.432747	0.00391325	0.900103	0.663148	0.617997
2019	Serbia	0.188973	0.511912	0.37448	0.134584	0.993949	0	0.135852	1.24362	0.825047
2019	Slovakia	0.114367	0.388395	0.115305	0.153751	0.648949	0.108056	0.17676	0.801644	1.02335
2019	Spain	0.247132	0.068591	0.555199	0.4657	0.388649	0.00385867	0.819257	0.578133	0.62408
2019	Switzerland	0.216787	0.213819	0.40521	0.479144	0.464624	0.00684971	0.539344	0.847625	0.897668

## Sheet: Fig. 2
Season_effects_included	Model	Predictor	Subtype	0.025	0.25	0.5	0.75	0.975
Yes	Prev_2_size	2012	B	0.429372	0.487294	0.515818	0.545231	0.60385
Yes	Prev_2_size	2013	B	0.0128965	0.0600874	0.0900166	0.120768	0.18235
Yes	Prev_2_size	2014	B	0.227716	0.280871	0.309822	0.339276	0.39731
Yes	Prev_2_size	2015	B	0.333416	0.383332	0.409676	0.435034	0.48507
Yes	Prev_2_size	2016	B	0.042211	0.0971792	0.130448	0.163421	0.22891
Yes	Prev_2_size	2017	B	0.782213	0.836513	0.865316	0.893905	0.95118
Yes	Prev_2_size	2018	B	0.00663723	0.0532452	0.0884771	0.128136	0.20599
Yes	Prev_2_size	2019	B	0.161708	0.231013	0.268589	0.306283	0.38551
Yes	Prev_2_size	Prev_2_size	B	-0.184581	-0.111999	-0.0767901	-0.0436055	0.01284
Yes	Prev_2_size	2012	H3N2	0.242818	0.31293	0.350515	0.388303	0.45975
Yes	Prev_2_size	2013	H3N2	0.245319	0.327604	0.370871	0.417311	0.50882
Yes	Prev_2_size	2014	H3N2	0.588666	0.654897	0.689593	0.724578	0.79035
Yes	Prev_2_size	2015	H3N2	0.0327589	0.106727	0.150382	0.196332	0.2852
Yes	Prev_2_size	2016	H3N2	0.796693	0.86666	0.905711	0.944127	1.02419
Yes	Prev_2_size	2017	H3N2	0.147449	0.231934	0.274814	0.31886	0.4067
Yes	Prev_2_size	2018	H3N2	0.387733	0.475769	0.524131	0.573573	0.67076
Yes	Prev_2_size	2019	H3N2	0.232802	0.299764	0.335135	0.370653	0.44236
Yes	Prev_2_size	Prev_2_size	H3N2	-0.233564	-0.15077	-0.110962	-0.0717114	-0.00344
Yes	Prev_2_size	2012	H1N1pdm	0.510871	0.607005	0.656155	0.7044	0.79819
Yes	Prev_2_size	2013	H1N1pdm	0.309048	0.383529	0.422247	0.461714	0.5375
Yes	Prev_2_size	2014	H1N1pdm	0.265604	0.359123	0.406837	0.455816	0.54331
Yes	Prev_2_size	2015	H1N1pdm	0.489215	0.564723	0.603668	0.644234	0.71942
Yes	Prev_2_size	2016	H1N1pdm	0.0635914	0.153798	0.200606	0.246411	0.33455
Yes	Prev_2_size	2017	H1N1pdm	0.283318	0.357816	0.396129	0.435371	0.50953
Yes	Prev_2_size	2018	H1N1pdm	0.534802	0.599583	0.633692	0.6664	0.72903
Yes	Prev_2_size	2019	H1N1pdm	0.384855	0.479857	0.529327	0.5802	0.67366
Yes	Prev_2_size	Prev_2_size	H1N1pdm	-0.345952	-0.25547	-0.208539	-0.162565	-0.0714
Yes	Prev_size	2011	B	0.119725	0.173154	0.202009	0.231148	0.28739
Yes	Prev_size	2012	B	0.427643	0.475112	0.497797	0.522118	0.56693
Yes	Prev_size	2013	B	0.0335822	0.0871266	0.118522	0.150896	0.20967
Yes	Prev_size	2014	B	0.207315	0.252774	0.276117	0.299787	0.34375
Yes	Prev_size	2015	B	0.352006	0.402181	0.428064	0.454242	0.5027
Yes	Prev_size	2016	B	0.0587792	0.113601	0.141792	0.170939	0.22549
Yes	Prev_size	2017	B	0.770385	0.815727	0.839546	0.862876	0.908
Yes	Prev_size	2018	B	0.0307681	0.107909	0.151819	0.196335	0.28156
Yes	Prev_size	2019	B	0.139196	0.182077	0.20604	0.229765	0.27498
Yes	Prev_size	Prev_size	B	-0.291491	-0.206757	-0.161072	-0.114386	-0.03233
Yes	Prev_size	2011	H3N2	0.533242	0.587973	0.616828	0.645034	0.70014
Yes	Prev_size	2012	H3N2	0.263863	0.348179	0.392316	0.43646	0.52136
Yes	Prev_size	2013	H3N2	0.231964	0.294401	0.325423	0.358144	0.4221
Yes	Prev_size	2014	H3N2	0.583036	0.64488	0.676671	0.708727	0.76825
Yes	Prev_size	2015	H3N2	0.0465288	0.125961	0.170408	0.215681	0.30232
Yes	Prev_size	2016	H3N2	0.75402	0.807185	0.836451	0.864426	0.91871
Yes	Prev_size	2017	H3N2	0.175279	0.27816	0.333125	0.387249	0.48938
Yes	Prev_size	2018	H3N2	0.358563	0.415911	0.446472	0.476421	0.53355
Yes	Prev_size	2019	H3N2	0.240904	0.311541	0.347965	0.383439	0.45545
Yes	Prev_size	Prev_size	H3N2	-0.345673	-0.240415	-0.184478	-0.129883	-0.02467
Yes	Prev_size	2011	H1N1pdm	0.0650906	0.158028	0.207814	0.254502	0.34455
Yes	Prev_size	2012	H1N1pdm	0.408689	0.46407	0.493528	0.522139	0.57981
Yes	Prev_size	2013	H1N1pdm	0.299303	0.368164	0.403686	0.44103	0.51168
Yes	Prev_size	2014	H1N1pdm	0.206023	0.268636	0.301539	0.333222	0.39549
Yes	Prev_size	2015	H1N1pdm	0.444995	0.504044	0.537187	0.569184	0.62737
Yes	Prev_size	2016	H1N1pdm	0.0378407	0.103709	0.140626	0.177524	0.25201
Yes	Prev_size	2017	H1N1pdm	0.208301	0.262442	0.291611	0.320744	0.37493
Yes	Prev_size	2018	H1N1pdm	0.525038	0.588336	0.620621	0.652277	0.71371
Yes	Prev_size	2019	H1N1pdm	0.346482	0.424018	0.462484	0.502009	0.57781
Yes	Prev_size	Prev_size	H1N1pdm	-0.337329	-0.246609	-0.199562	-0.150646	-0.06045
Yes	Y_since_prev	2010	B	0.157967	0.233512	0.271474	0.309712	0.38212
Yes	Y_since_prev	2011	B	0.0180163	0.0606828	0.086397	0.113627	0.16359
Yes	Y_since_prev	2012	B	0.344836	0.398991	0.426327	0.452838	0.50589
Yes	Y_since_prev	2013	B	0.00336654	0.0238189	0.0433453	0.0648766	0.11095
Yes	Y_since_prev	2014	B	0.13118	0.184757	0.211588	0.239886	0.29303
Yes	Y_since_prev	2015	B	0.266097	0.316468	0.343691	0.370187	0.41888
Yes	Y_since_prev	2016	B	0.0132105	0.049958	0.0724106	0.0972854	0.1448
Yes	Y_since_prev	2017	B	0.68296	0.736384	0.764833	0.794657	0.84858
Yes	Y_since_prev	2018	B	0.00192781	0.0159238	0.0324947	0.0530101	0.09747
Yes	Y_since_prev	2019	B	0.0654643	0.117684	0.146198	0.173373	0.22631
Yes	Y_since_prev	Y_since_prev	B	0.0187195	0.0442276	0.057755	0.0705994	0.09593
Yes	Y_since_prev	2010	H3N2	0.00108282	0.0121011	0.0284442	0.0517468	0.11266
Yes	Y_since_prev	2011	H3N2	0.363016	0.455893	0.504773	0.553792	0.64816
Yes	Y_since_prev	2012	H3N2	0.196749	0.250237	0.276417	0.303238	0.35412
Yes	Y_since_prev	2013	H3N2	0.158008	0.210251	0.239032	0.268058	0.32315
Yes	Y_since_prev	2014	H3N2	0.538612	0.590312	0.617915	0.645193	0.69698
Yes	Y_since_prev	2015	H3N2	0.00403482	0.0318288	0.0556382	0.0805616	0.13226
Yes	Y_since_prev	2016	H3N2	0.674998	0.738035	0.770916	0.804266	0.8672
Yes	Y_since_prev	2017	H3N2	0.0992072	0.149176	0.176343	0.203798	0.25461
Yes	Y_since_prev	2018	H3N2	0.282315	0.339158	0.368808	0.397908	0.4571
Yes	Y_since_prev	2019	H3N2	0.169602	0.221983	0.250587	0.277471	0.33039
Yes	Y_since_prev	Y_since_prev	H3N2	0.00479071	0.0452913	0.066257	0.0858747	0.12389
Yes	Y_since_prev	2010	H1N1pdm	0.695754	0.756178	0.786858	0.817894	0.87649
Yes	Y_since_prev	2011	H1N1pdm	0.00524451	0.033479	0.0580619	0.0855686	0.14096
Yes	Y_since_prev	2012	H1N1pdm	0.294989	0.363507	0.401141	0.437926	0.50655
Yes	Y_since_prev	2013	H1N1pdm	0.195104	0.251919	0.281831	0.313107	0.37017
Yes	Y_since_prev	2014	H1N1pdm	0.139654	0.198517	0.22883	0.258813	0.31932
Yes	Y_since_prev	2015	H1N1pdm	0.345075	0.407171	0.440115	0.472682	0.53724
Yes	Y_since_prev	2016	H1N1pdm	0.00221769	0.0231419	0.0449772	0.0722378	0.12922
Yes	Y_since_prev	2017	H1N1pdm	0.089157	0.156665	0.192897	0.228476	0.29843
Yes	Y_since_prev	2018	H1N1pdm	0.381482	0.449264	0.484535	0.519844	0.58902
Yes	Y_since_prev	2019	H1N1pdm	0.264642	0.320748	0.351621	0.382183	0.4394
Yes	Y_since_prev	Y_since_prev	H1N1pdm	0.0331792	0.0722874	0.0942614	0.114704	0.15378
No	Y_since_prev	Y_since_prev	B	0.112281	0.144868	0.161168	0.177365	0.2103
No	Y_since_prev	Y_since_prev	H3N2	0.111286	0.152785	0.174839	0.196901	0.23937
No	Y_since_prev	Y_since_prev	H1N1pdm	0.0543155	0.099697	0.123292	0.147705	0.1898
No	Prev_size	Prev_size	H1N1pdm	-0.465669	-0.388981	-0.347951	-0.308805	-0.23201
No	Prev_size	Prev_size	B	-0.591783	-0.513928	-0.471586	-0.428619	-0.34491
No	Prev_size	Prev_size	H3N2	-0.66727	-0.592355	-0.553388	-0.515346	-0.44016
No	Prev_2_size	Prev_2_size	H1N1pdm	-0.400164	-0.312478	-0.265987	-0.221533	-0.1323
No	Prev_2_size	Prev_2_size	B	-0.555869	-0.451976	-0.400612	-0.349182	-0.24873
No	Prev_2_size	Prev_2_size	H3	-0.439067	-0.335984	-0.282047	-0.228809	-0.1258

## Sheet: Fig. 3a, Supp. Fig. 5a
Year	Subtype	Value
2017.5	A/H3N2	0
2017.52	A/H3N2	0
2017.54	A/H3N2	0
2017.56	A/H3N2	0
2017.58	A/H3N2	0
2017.6	A/H3N2	0
2017.62	A/H3N2	0
2017.64	A/H3N2	0
2017.65	A/H3N2	0
2017.67	A/H3N2	0.563512
2017.69	A/H3N2	1.40859
2017.71	A/H3N2	3.01287
2017.73	A/H3N2	8.60056
2017.75	A/H3N2	8.03567
2017.77	A/H3N2	6.37787
2017.79	A/H3N2	5.54703
2017.81	A/H3N2	5.07982
2017.83	A/H3N2	5.27706
2017.85	A/H3N2	7.31263
2017.87	A/H3N2	8.51288
2017.88	A/H3N2	6.77455
2017.9	A/H3N2	7.3147
2017.92	A/H3N2	7.71712
2017.94	A/H3N2	7.22018
2017.96	A/H3N2	8.00019
2017.98	A/H3N2	8.74964
2018	A/H3N2	9.38005
2018.02	A/H3N2	12.6188
2018.04	A/H3N2	13.0909
2018.06	A/H3N2	14.0457
2018.08	A/H3N2	13.5877
2018.1	A/H3N2	13.7815
2018.12	A/H3N2	18.0135
2018.13	A/H3N2	21.6245
2018.15	A/H3N2	23.4937
2018.17	A/H3N2	21.781
2018.19	A/H3N2	15.7222
2018.21	A/H3N2	12.5735
2018.23	A/H3N2	12.9814
2018.25	A/H3N2	9.52438
2018.27	A/H3N2	5.52606
2018.29	A/H3N2	2.63803
2018.31	A/H3N2	0.311796
2018.33	A/H3N2	0.41366
2018.35	A/H3N2	0.325222
2018.36	A/H3N2	0.277944
2018.38	A/H3N2	0.277944
2018.4	A/H3N2	0.162171
2018.42	A/H3N2	0.000296053
2018.44	A/H3N2	0.347171
2018.46	A/H3N2	0.630444
2018.48	A/H3N2	0.630296
2018.5	A/H3N2	0
2018.52	A/H3N2	0
2018.54	A/H3N2	0
2018.56	A/H3N2	0
2018.58	A/H3N2	0
2018.59	A/H3N2	0
2018.61	A/H3N2	0
2018.63	A/H3N2	0
2018.65	A/H3N2	0
2018.67	A/H3N2	0
2018.69	A/H3N2	0
2018.71	A/H3N2	0
2018.73	A/H3N2	0
2018.75	A/H3N2	2.64164
2018.77	A/H3N2	2.23863
2018.79	A/H3N2	4.85385
2018.81	A/H3N2	4.69562
2018.82	A/H3N2	1.73772
2018.84	A/H3N2	4.17834
2018.86	A/H3N2	3.33534
2018.88	A/H3N2	4.46692
2018.9	A/H3N2	7.10512
2018.92	A/H3N2	9.0398
2018.94	A/H3N2	8.95235
2018.96	A/H3N2	10.6433
2018.98	A/H3N2	15.1973
2019	A/H3N2	17.2824
2019.02	A/H3N2	21.3834
2019.04	A/H3N2	21.8859
2019.05	A/H3N2	25.5372
2019.07	A/H3N2	26.3436
2019.09	A/H3N2	28.9168
2019.11	A/H3N2	34.1879
2019.13	A/H3N2	26.6336
2019.15	A/H3N2	24.0625
2019.17	A/H3N2	20.4235
2019.19	A/H3N2	17.912
2019.21	A/H3N2	16.1801
2019.23	A/H3N2	10.784
2019.25	A/H3N2	8.47072
2019.27	A/H3N2	5.60131
2019.28	A/H3N2	2.56373
2019.3	A/H3N2	2.78183
2019.32	A/H3N2	2.84431
2019.34	A/H3N2	2.13583
2019.36	A/H3N2	0.8901
2019.38	A/H3N2	0
2019.4	A/H3N2	0
2019.42	A/H3N2	0
2019.44	A/H3N2	0
2019.46	A/H3N2	0
2019.48	A/H3N2	0
2019.5	A/H3N2	0
2019.52	A/H3N2	0
2019.53	A/H3N2	0
2019.55	A/H3N2	0
2019.57	A/H3N2	0
2019.59	A/H3N2	0
2019.61	A/H3N2	0
2019.63	A/H3N2	0
2019.65	A/H3N2	0
2019.67	A/H3N2	0
2019.69	A/H3N2	0
2019.71	A/H3N2	0
2019.73	A/H3N2	0
2019.75	A/H3N2	3.79147
2019.76	A/H3N2	3.33947
2019.78	A/H3N2	3.00547
2019.8	A/H3N2	2.85097
2019.82	A/H3N2	0
2019.84	A/H3N2	2.07265
2019.86	A/H3N2	3.56522
2019.88	A/H3N2	8.14208
2019.9	A/H3N2	14.3588
2019.92	A/H3N2	17.5476
2019.94	A/H3N2	17.3327
2019.96	A/H3N2	16.2826
2019.98	A/H3N2	18.994
2019.99	A/H3N2	18.1419
2020.01	A/H3N2	20.8962
2020.03	A/H3N2	23.8213
2020.05	A/H3N2	23.6311
2020.07	A/H3N2	25.8142
2020.09	A/H3N2	26.8615
2020.11	A/H3N2	21.9437
2020.13	A/H3N2	22.6855
2020.15	A/H3N2	27.2021
2020.17	A/H3N2	23.0125
2020.19	A/H3N2	18.3216
2020.2	A/H3N2	8.62933
2020.22	A/H3N2	0
2020.24	A/H3N2	0
2020.26	A/H3N2	0
2020.28	A/H3N2	0
2020.3	A/H3N2	0
2020.32	A/H3N2	0
2020.34	A/H3N2	0
2020.36	A/H3N2	0
2020.38	A/H3N2	0
2020.4	A/H3N2	0
2020.42	A/H3N2	0
2020.43	A/H3N2	0
2020.45	A/H3N2	0
2020.47	A/H3N2	0
2020.49	A/H3N2	0
2020.51	A/H3N2	0
2020.53	A/H3N2	0
2020.55	A/H3N2	0
2020.57	A/H3N2	0
2020.59	A/H3N2	0
2020.61	A/H3N2	0
2020.63	A/H3N2	0
2020.64	A/H3N2	0
2020.66	A/H3N2	0
2020.68	A/H3N2	0
2020.7	A/H3N2	0
2020.72	A/H3N2	0
2020.74	A/H3N2	0
2020.76	A/H3N2	0
2020.78	A/H3N2	0
2020.8	A/H3N2	0
2020.82	A/H3N2	0
2020.84	A/H3N2	0
2020.86	A/H3N2	0
2020.87	A/H3N2	0
2020.89	A/H3N2	0
2020.91	A/H3N2	0
2020.93	A/H3N2	0
2020.95	A/H3N2	0
2020.97	A/H3N2	0
2020.99	A/H3N2	0
2021.01	A/H3N2	0
2017.5	A/H1N1pdm09	0
2017.52	A/H1N1pdm09	0
2017.54	A/H1N1pdm09	0
2017.56	A/H1N1pdm09	0
2017.58	A/H1N1pdm09	0
2017.6	A/H1N1pdm09	0
2017.62	A/H1N1pdm09	0
2017.64	A/H1N1pdm09	0
2017.65	A/H1N1pdm09	0
2017.67	A/H1N1pdm09	0
2017.69	A/H1N1pdm09	0
2017.71	A/H1N1pdm09	0.602574
2017.73	A/H1N1pdm09	0.78187
2017.75	A/H1N1pdm09	0.730515
2017.77	A/H1N1pdm09	0.481349
2017.79	A/H1N1pdm09	0.583898
2017.81	A/H1N1pdm09	1.14706
2017.83	A/H1N1pdm09	1.13311
2017.85	A/H1N1pdm09	1.33874
2017.87	A/H1N1pdm09	0.733705
2017.88	A/H1N1pdm09	0.148202
2017.9	A/H1N1pdm09	0.477325
2017.92	A/H1N1pdm09	1.27674
2017.94	A/H1N1pdm09	1.71856
2017.96	A/H1N1pdm09	2.46554
2017.98	A/H1N1pdm09	3.66989
2018	A/H1N1pdm09	4.60354
2018.02	A/H1N1pdm09	7.88041
2018.04	A/H1N1pdm09	10.5033
2018.06	A/H1N1pdm09	11.3979
2018.08	A/H1N1pdm09	13.5693
2018.1	A/H1N1pdm09	16.9559
2018.12	A/H1N1pdm09	20.4609
2018.13	A/H1N1pdm09	24.6834
2018.15	A/H1N1pdm09	28.196
2018.17	A/H1N1pdm09	29.5332
2018.19	A/H1N1pdm09	30.888
2018.21	A/H1N1pdm09	22.6569
2018.23	A/H1N1pdm09	16.8217
2018.25	A/H1N1pdm09	14.7876
2018.27	A/H1N1pdm09	10.9513
2018.29	A/H1N1pdm09	6.7597
2018.31	A/H1N1pdm09	4.36515
2018.33	A/H1N1pdm09	1.86147
2018.35	A/H1N1pdm09	0.975666
2018.36	A/H1N1pdm09	0.277944
2018.38	A/H1N1pdm09	0.092648
2018.4	A/H1N1pdm09	0
2018.42	A/H1N1pdm09	0
2018.44	A/H1N1pdm09	0
2018.46	A/H1N1pdm09	0.630444
2018.48	A/H1N1pdm09	0.630296
2018.5	A/H1N1pdm09	1.26059
2018.52	A/H1N1pdm09	0.849819
2018.54	A/H1N1pdm09	0
2018.56	A/H1N1pdm09	0
2018.58	A/H1N1pdm09	0
2018.59	A/H1N1pdm09	0
2018.61	A/H1N1pdm09	0
2018.63	A/H1N1pdm09	0
2018.65	A/H1N1pdm09	0.798898
2018.67	A/H1N1pdm09	1.32217
2018.69	A/H1N1pdm09	1.92669
2018.71	A/H1N1pdm09	2.26872
2018.73	A/H1N1pdm09	0
2018.75	A/H1N1pdm09	1.32082
2018.77	A/H1N1pdm09	1.11931
2018.79	A/H1N1pdm09	3.46704
2018.81	A/H1N1pdm09	7.37883
2018.82	A/H1N1pdm09	7.53013
2018.84	A/H1N1pdm09	13.8564
2018.86	A/H1N1pdm09	17.8514
2018.88	A/H1N1pdm09	17.1196
2018.9	A/H1N1pdm09	21.9076
2018.92	A/H1N1pdm09	26.7865
2018.94	A/H1N1pdm09	23.0602
2018.96	A/H1N1pdm09	22.2167
2018.98	A/H1N1pdm09	23.1092
2019	A/H1N1pdm09	22.5239
2019.02	A/H1N1pdm09	25.7962
2019.04	A/H1N1pdm09	27.3904
2019.05	A/H1N1pdm09	31.3007
2019.07	A/H1N1pdm09	34.4573
2019.09	A/H1N1pdm09	34.1514
2019.11	A/H1N1pdm09	27.534
2019.13	A/H1N1pdm09	23.5818
2019.15	A/H1N1pdm09	17.8295
2019.17	A/H1N1pdm09	11.5049
2019.19	A/H1N1pdm09	8.92175
2019.21	A/H1N1pdm09	4.16659
2019.23	A/H1N1pdm09	1.41301
2019.25	A/H1N1pdm09	0.579148
2019.27	A/H1N1pdm09	0.0646509
2019.28	A/H1N1pdm09	0
2019.3	A/H1N1pdm09	0
2019.32	A/H1N1pdm09	0
2019.34	A/H1N1pdm09	0
2019.36	A/H1N1pdm09	0
2019.38	A/H1N1pdm09	0
2019.4	A/H1N1pdm09	0
2019.42	A/H1N1pdm09	0
2019.44	A/H1N1pdm09	0
2019.46	A/H1N1pdm09	0
2019.48	A/H1N1pdm09	0
2019.5	A/H1N1pdm09	0
2019.52	A/H1N1pdm09	0
2019.53	A/H1N1pdm09	0
2019.55	A/H1N1pdm09	0
2019.57	A/H1N1pdm09	0
2019.59	A/H1N1pdm09	0
2019.61	A/H1N1pdm09	0
2019.63	A/H1N1pdm09	0
2019.65	A/H1N1pdm09	0
2019.67	A/H1N1pdm09	0
2019.69	A/H1N1pdm09	0
2019.71	A/H1N1pdm09	0
2019.73	A/H1N1pdm09	0
2019.75	A/H1N1pdm09	0
2019.76	A/H1N1pdm09	0
2019.78	A/H1N1pdm09	3.75684
2019.8	A/H1N1pdm09	7.12743
2019.82	A/H1N1pdm09	10.4035
2019.84	A/H1N1pdm09	12.6871
2019.86	A/H1N1pdm09	12.0586
2019.88	A/H1N1pdm09	10.553
2019.9	A/H1N1pdm09	8.85732
2019.92	A/H1N1pdm09	10.6268
2019.94	A/H1N1pdm09	6.80974
2019.96	A/H1N1pdm09	7.20183
2019.98	A/H1N1pdm09	9.57471
2019.99	A/H1N1pdm09	9.07718
2020.01	A/H1N1pdm09	13.0926
2020.03	A/H1N1pdm09	17.1583
2020.05	A/H1N1pdm09	14.6915
2020.07	A/H1N1pdm09	17.9619
2020.09	A/H1N1pdm09	16.2708
2020.11	A/H1N1pdm09	14.7907
2020.13	A/H1N1pdm09	21.1188
2020.15	A/H1N1pdm09	26.6115
2020.17	A/H1N1pdm09	26.9112
2020.19	A/H1N1pdm09	21.4517
2020.2	A/H1N1pdm09	9.8621
2020.22	A/H1N1pdm09	0
2020.24	A/H1N1pdm09	0
2020.26	A/H1N1pdm09	0
2020.28	A/H1N1pdm09	0
2020.3	A/H1N1pdm09	0
2020.32	A/H1N1pdm09	0
2020.34	A/H1N1pdm09	0
2020.36	A/H1N1pdm09	0
2020.38	A/H1N1pdm09	0
2020.4	A/H1N1pdm09	0
2020.42	A/H1N1pdm09	0
2020.43	A/H1N1pdm09	0
2020.45	A/H1N1pdm09	0
2020.47	A/H1N1pdm09	0
2020.49	A/H1N1pdm09	0
2020.51	A/H1N1pdm09	0
2020.53	A/H1N1pdm09	0
2020.55	A/H1N1pdm09	0
2020.57	A/H1N1pdm09	0
2020.59	A/H1N1pdm09	0
2020.61	A/H1N1pdm09	0
2020.63	A/H1N1pdm09	0
2020.64	A/H1N1pdm09	0
2020.66	A/H1N1pdm09	0
2020.68	A/H1N1pdm09	0
2020.7	A/H1N1pdm09	0
2020.72	A/H1N1pdm09	0
2020.74	A/H1N1pdm09	0
2020.76	A/H1N1pdm09	0
2020.78	A/H1N1pdm09	0
2020.8	A/H1N1pdm09	0
2020.82	A/H1N1pdm09	0
2020.84	A/H1N1pdm09	0
2020.86	A/H1N1pdm09	0
2020.87	A/H1N1pdm09	0
2020.89	A/H1N1pdm09	0
2020.91	A/H1N1pdm09	0
2020.93	A/H1N1pdm09	0
2020.95	A/H1N1pdm09	0
2020.97	A/H1N1pdm09	0
2020.99	A/H1N1pdm09	0
2021.01	A/H1N1pdm09	0
2017.5	B/Victoria	0
2017.52	B/Victoria	0
2017.54	B/Victoria	0
2017.56	B/Victoria	0
2017.58	B/Victoria	0
2017.6	B/Victoria	0
2017.62	B/Victoria	0
2017.64	B/Victoria	0
2017.65	B/Victoria	0
2017.67	B/Victoria	0
2017.69	B/Victoria	0
2017.71	B/Victoria	0
2017.73	B/Victoria	0
2017.75	B/Victoria	0
2017.77	B/Victoria	1.08303
2017.79	B/Victoria	0.875847
2017.81	B/Victoria	0.983191
2017.83	B/Victoria	0.971238
2017.85	B/Victoria	0
2017.87	B/Victoria	0
2017.88	B/Victoria	0
2017.9	B/Victoria	0.145779
2017.92	B/Victoria	0.247365
2017.94	B/Victoria	0.278458
2017.96	B/Victoria	0.36794
2017.98	B/Victoria	0.0915749
2018	B/Victoria	0.356349
2018.02	B/Victoria	0.507179
2018.04	B/Victoria	0.613031
2018.06	B/Victoria	0.649496
2018.08	B/Victoria	0.166096
2018.1	B/Victoria	0.589379
2018.12	B/Victoria	0.977247
2018.13	B/Victoria	0.830361
2018.15	B/Victoria	0.787623
2018.17	B/Victoria	0.317957
2018.19	B/Victoria	0
2018.21	B/Victoria	0
2018.23	B/Victoria	0
2018.25	B/Victoria	0
2018.27	B/Victoria	0
2018.29	B/Victoria	0
2018.31	B/Victoria	0
2018.33	B/Victoria	0
2018.35	B/Victoria	0
2018.36	B/Victoria	0
2018.38	B/Victoria	0
2018.4	B/Victoria	0
2018.42	B/Victoria	0
2018.44	B/Victoria	0
2018.46	B/Victoria	0
2018.48	B/Victoria	0
2018.5	B/Victoria	0
2018.52	B/Victoria	0
2018.54	B/Victoria	0
2018.56	B/Victoria	0
2018.58	B/Victoria	0
2018.59	B/Victoria	0
2018.61	B/Victoria	0
2018.63	B/Victoria	0
2018.65	B/Victoria	0
2018.67	B/Victoria	0
2018.69	B/Victoria	0
2018.71	B/Victoria	0
2018.73	B/Victoria	0
2018.75	B/Victoria	0
2018.77	B/Victoria	0
2018.79	B/Victoria	0
2018.81	B/Victoria	0
2018.82	B/Victoria	0
2018.84	B/Victoria	0
2018.86	B/Victoria	0
2018.88	B/Victoria	0
2018.9	B/Victoria	0
2018.92	B/Victoria	0
2018.94	B/Victoria	0
2018.96	B/Victoria	0
2018.98	B/Victoria	0
2019	B/Victoria	0
2019.02	B/Victoria	0
2019.04	B/Victoria	0
2019.05	B/Victoria	0
2019.07	B/Victoria	0
2019.09	B/Victoria	0
2019.11	B/Victoria	0
2019.13	B/Victoria	0
2019.15	B/Victoria	0
2019.17	B/Victoria	0
2019.19	B/Victoria	0
2019.21	B/Victoria	0
2019.23	B/Victoria	0
2019.25	B/Victoria	0
2019.27	B/Victoria	0
2019.28	B/Victoria	0
2019.3	B/Victoria	0
2019.32	B/Victoria	0
2019.34	B/Victoria	0
2019.36	B/Victoria	0
2019.38	B/Victoria	0
2019.4	B/Victoria	0
2019.42	B/Victoria	0
2019.44	B/Victoria	0
2019.46	B/Victoria	0
2019.48	B/Victoria	0
2019.5	B/Victoria	0
2019.52	B/Victoria	0
2019.53	B/Victoria	0
2019.55	B/Victoria	0
2019.57	B/Victoria	0
2019.59	B/Victoria	0
2019.61	B/Victoria	0
2019.63	B/Victoria	0
2019.65	B/Victoria	0
2019.67	B/Victoria	0
2019.69	B/Victoria	0
2019.71	B/Victoria	0
2019.73	B/Victoria	0
2019.75	B/Victoria	0
2019.76	B/Victoria	0
2019.78	B/Victoria	0
2019.8	B/Victoria	0
2019.82	B/Victoria	0
2019.84	B/Victoria	0
2019.86	B/Victoria	0
2019.88	B/Victoria	0.171292
2019.9	B/Victoria	0.209848
2019.92	B/Victoria	0.248038
2019.94	B/Victoria	0.212542
2019.96	B/Victoria	0
2019.98	B/Victoria	0.205411
2019.99	B/Victoria	0.372697
2020.01	B/Victoria	0.467508
2020.03	B/Victoria	0.897433
2020.05	B/Victoria	0.784383
2020.07	B/Victoria	0.871097
2020.09	B/Victoria	1.04162
2020.11	B/Victoria	0.59557
2020.13	B/Victoria	1.57429
2020.15	B/Victoria	2.8291
2020.17	B/Victoria	3.25452
2020.19	B/Victoria	3.93423
2020.2	B/Victoria	1.68104
2020.22	B/Victoria	0
2020.24	B/Victoria	0
2020.26	B/Victoria	0
2020.28	B/Victoria	0
2020.3	B/Victoria	0
2020.32	B/Victoria	0
2020.34	B/Victoria	0
2020.36	B/Victoria	0
2020.38	B/Victoria	0
2020.4	B/Victoria	0
2020.42	B/Victoria	0
2020.43	B/Victoria	0
2020.45	B/Victoria	0
2020.47	B/Victoria	0
2020.49	B/Victoria	0
2020.51	B/Victoria	0
2020.53	B/Victoria	0
2020.55	B/Victoria	0
2020.57	B/Victoria	0
2020.59	B/Victoria	0
2020.61	B/Victoria	0
2020.63	B/Victoria	0
2020.64	B/Victoria	0
2020.66	B/Victoria	0
2020.68	B/Victoria	0
2020.7	B/Victoria	0
2020.72	B/Victoria	0
2020.74	B/Victoria	0
2020.76	B/Victoria	0
2020.78	B/Victoria	0
2020.8	B/Victoria	0
2020.82	B/Victoria	0
2020.84	B/Victoria	0
2020.86	B/Victoria	0
2020.87	B/Victoria	0
2020.89	B/Victoria	0
2020.91	B/Victoria	0
2020.93	B/Victoria	0
2020.95	B/Victoria	0
2020.97	B/Victoria	0
2020.99	B/Victoria	0
2021.01	B/Victoria	0
2017.5	B/Yamagata	0
2017.52	B/Yamagata	0
2017.54	B/Yamagata	0
2017.56	B/Yamagata	0
2017.58	B/Yamagata	0
2017.6	B/Yamagata	0
2017.62	B/Yamagata	0
2017.64	B/Yamagata	0
2017.65	B/Yamagata	0
2017.67	B/Yamagata	0.563512
2017.69	B/Yamagata	1.40859
2017.71	B/Yamagata	3.61544
2017.73	B/Yamagata	4.69122
2017.75	B/Yamagata	4.38309
2017.77	B/Yamagata	3.61012
2017.79	B/Yamagata	1.75169
2017.81	B/Yamagata	2.62184
2017.83	B/Yamagata	2.33097
2017.85	B/Yamagata	2.82352
2017.87	B/Yamagata	6.40578
2017.88	B/Yamagata	7.30461
2017.9	B/Yamagata	11.0621
2017.92	B/Yamagata	22.9986
2017.94	B/Yamagata	27.0752
2017.96	B/Yamagata	37.1212
2017.98	B/Yamagata	47.0263
2018	B/Yamagata	51.7774
2018.02	B/Yamagata	73.0959
2018.04	B/Yamagata	89.5352
2018.06	B/Yamagata	102.169
2018.08	B/Yamagata	109.689
2018.1	B/Yamagata	104.911
2018.12	B/Yamagata	97.8932
2018.13	B/Yamagata	93.5291
2018.15	B/Yamagata	80.9501
2018.17	B/Yamagata	62.3653
2018.19	B/Yamagata	43.3396
2018.21	B/Yamagata	24.9394
2018.23	B/Yamagata	14.9617
2018.25	B/Yamagata	7.1214
2018.27	B/Yamagata	2.93218
2018.29	B/Yamagata	0.91351
2018.31	B/Yamagata	0
2018.33	B/Yamagata	0
2018.35	B/Yamagata	0
2018.36	B/Yamagata	0
2018.38	B/Yamagata	0
2018.4	B/Yamagata	0
2018.42	B/Yamagata	0
2018.44	B/Yamagata	0
2018.46	B/Yamagata	0
2018.48	B/Yamagata	0
2018.5	B/Yamagata	0
2018.52	B/Yamagata	0
2018.54	B/Yamagata	0
2018.56	B/Yamagata	0
2018.58	B/Yamagata	0
2018.59	B/Yamagata	0
2018.61	B/Yamagata	0
2018.63	B/Yamagata	0
2018.65	B/Yamagata	0
2018.67	B/Yamagata	0
2018.69	B/Yamagata	0
2018.71	B/Yamagata	0.756239
2018.73	B/Yamagata	1.0602
2018.75	B/Yamagata	1.32082
2018.77	B/Yamagata	1.11931
2018.79	B/Yamagata	0
2018.81	B/Yamagata	0
2018.82	B/Yamagata	0
2018.84	B/Yamagata	0
2018.86	B/Yamagata	0
2018.88	B/Yamagata	0
2018.9	B/Yamagata	0
2018.92	B/Yamagata	0
2018.94	B/Yamagata	0
2018.96	B/Yamagata	0
2018.98	B/Yamagata	0
2019	B/Yamagata	0
2019.02	B/Yamagata	0
2019.04	B/Yamagata	0
2019.05	B/Yamagata	0
2019.07	B/Yamagata	0
2019.09	B/Yamagata	0
2019.11	B/Yamagata	0
2019.13	B/Yamagata	0
2019.15	B/Yamagata	0
2019.17	B/Yamagata	0
2019.19	B/Yamagata	0
2019.21	B/Yamagata	0
2019.23	B/Yamagata	0
2019.25	B/Yamagata	0
2019.27	B/Yamagata	0
2019.28	B/Yamagata	0
2019.3	B/Yamagata	0
2019.32	B/Yamagata	0
2019.34	B/Yamagata	0
2019.36	B/Yamagata	0
2019.38	B/Yamagata	0
2019.4	B/Yamagata	0
2019.42	B/Yamagata	0
2019.44	B/Yamagata	0
2019.46	B/Yamagata	0
2019.48	B/Yamagata	0
2019.5	B/Yamagata	0
2019.52	B/Yamagata	0
2019.53	B/Yamagata	0
2019.55	B/Yamagata	0
2019.57	B/Yamagata	0
2019.59	B/Yamagata	0
2019.61	B/Yamagata	0
2019.63	B/Yamagata	0
2019.65	B/Yamagata	0
2019.67	B/Yamagata	0
2019.69	B/Yamagata	0
2019.71	B/Yamagata	0
2019.73	B/Yamagata	0
2019.75	B/Yamagata	0
2019.76	B/Yamagata	0
2019.78	B/Yamagata	0
2019.8	B/Yamagata	0
2019.82	B/Yamagata	0
2019.84	B/Yamagata	0
2019.86	B/Yamagata	0
2019.88	B/Yamagata	0
2019.9	B/Yamagata	0
2019.92	B/Yamagata	0
2019.94	B/Yamagata	0
2019.96	B/Yamagata	0
2019.98	B/Yamagata	0
2019.99	B/Yamagata	0
2020.01	B/Yamagata	0
2020.03	B/Yamagata	0
2020.05	B/Yamagata	0
2020.07	B/Yamagata	0
2020.09	B/Yamagata	0.0909196
2020.11	B/Yamagata	0.0779743
2020.13	B/Yamagata	0.0947863
2020.15	B/Yamagata	0.118315
2020.17	B/Yamagata	0
2020.19	B/Yamagata	0
2020.2	B/Yamagata	0
2020.22	B/Yamagata	0
2020.24	B/Yamagata	0
2020.26	B/Yamagata	0
2020.28	B/Yamagata	0
2020.3	B/Yamagata	0
2020.32	B/Yamagata	0
2020.34	B/Yamagata	0
2020.36	B/Yamagata	0
2020.38	B/Yamagata	0
2020.4	B/Yamagata	0
2020.42	B/Yamagata	0
2020.43	B/Yamagata	0
2020.45	B/Yamagata	0
2020.47	B/Yamagata	0
2020.49	B/Yamagata	0
2020.51	B/Yamagata	0
2020.53	B/Yamagata	0
2020.55	B/Yamagata	0
2020.57	B/Yamagata	0
2020.59	B/Yamagata	0
2020.61	B/Yamagata	0
2020.63	B/Yamagata	0
2020.64	B/Yamagata	0
2020.66	B/Yamagata	0
2020.68	B/Yamagata	0
2020.7	B/Yamagata	0
2020.72	B/Yamagata	0
2020.74	B/Yamagata	0
2020.76	B/Yamagata	0
2020.78	B/Yamagata	0
2020.8	B/Yamagata	0
2020.82	B/Yamagata	0
2020.84	B/Yamagata	0
2020.86	B/Yamagata	0
2020.87	B/Yamagata	0
2020.89	B/Yamagata	0
2020.91	B/Yamagata	0
2020.93	B/Yamagata	0
2020.95	B/Yamagata	0
2020.97	B/Yamagata	0
2020.99	B/Yamagata	0
2021.01	B/Yamagata	0

## Sheet: Fig. 3b
This sheet contains mean titres per year. For full data refer to Fig. 3c.
cohort	year	subtype	gmt	sd
ACS	2017	A/H1N1pdm09	3.58212	0.150859
ACS	2017	A/H3N2	5.29412	0.168996
ACS	2017	B/Victoria	3.22183	0.136164
ACS	2017	B/Yamagata	3.163	0.196664
ACS	2018	A/H1N1pdm09	4.08947	0.152035
ACS	2018	A/H3N2	5.66176	0.11401
ACS	2018	B/Victoria	3.69977	0.120889
ACS	2018	B/Yamagata	3.94242	0.179075
ACS	2019	A/H1N1pdm09	4.00124	0.172286
ACS	2019	A/H3N2	4.91176	0.143234
ACS	2019	B/Victoria	3.18506	0.138302
ACS	2019	B/Yamagata	3.46447	0.188041
ACS	2020	A/H1N1pdm09	3.76595	0.158189
ACS	2020	A/H3N2	4.82353	0.140458
ACS	2020	B/Victoria	2.88359	0.130619
ACS	2020	B/Yamagata	3.17738	0.184809
ACS	2021	A/H1N1pdm09	3.76595	0.157757
ACS	2021	A/H3N2	4.82353	0.125609
ACS	2021	B/Victoria	3.0233	0.127564
ACS	2021	B/Yamagata	3.20695	0.191097
RECoVERED	2020	A/H1N1pdm09	3.77692	0.207438
RECoVERED	2020	A/H3N2	3.90769	0.223109
RECoVERED	2020	B/Victoria	2.6	0.159874
RECoVERED	2020	B/Yamagata	2.7619	0.178886
RECoVERED	2021	A/H1N1pdm09	3.72308	0.212162
RECoVERED	2021	A/H3N2	3.78462	0.225985
RECoVERED	2021	B/Victoria	2.51538	0.166928
RECoVERED	2021	B/Yamagata	2.69841	0.179115

## Sheet: Fig. 3c
cohort	pat_id	subtype	year	date	LogTiter	seroconvert
ACS	pat 031	A/H1N1pdm09	2017	2017.67	6.37851	NA
ACS	pat 031	A/H1N1pdm09	2018	2018.75	6.37851	no
ACS	pat 031	A/H1N1pdm09	2019	2019.75	6.37851	no
ACS	pat 031	A/H1N1pdm09	2020	2020.58	5.37851	no
ACS	pat 031	A/H1N1pdm09	2021	2021.58	5.37851	no
ACS	pat 031	A/H3N2	2017	2017.67	4	NA
ACS	pat 031	A/H3N2	2018	2018.75	4	no
ACS	pat 031	A/H3N2	2019	2019.75	4	no
ACS	pat 031	A/H3N2	2020	2020.58	4	no
ACS	pat 031	A/H3N2	2021	2021.58	4	no
ACS	pat 031	B/Victoria	2017	2017.67	3.37851	NA
ACS	pat 031	B/Victoria	2018	2018.75	4.37851	no
ACS	pat 031	B/Victoria	2019	2019.75	4.37851	no
ACS	pat 031	B/Victoria	2020	2020.58	3.37851	no
ACS	pat 031	B/Victoria	2021	2021.58	3.37851	no
ACS	pat 031	B/Yamagata	2017	2017.67	3.37851	NA
ACS	pat 031	B/Yamagata	2018	2018.75	3.37851	no
ACS	pat 031	B/Yamagata	2019	2019.75	2.37851	no
ACS	pat 031	B/Yamagata	2020	2020.58	2.37851	no
ACS	pat 031	B/Yamagata	2021	2021.58	2.37851	no
ACS	pat 032	A/H1N1pdm09	2017	2017.83	4.37851	NA
ACS	pat 032	A/H1N1pdm09	2018	2018.58	4.37851	no
ACS	pat 032	A/H1N1pdm09	2019	2019.58	4.37851	no
ACS	pat 032	A/H1N1pdm09	2020	2020.67	4.37851	no
ACS	pat 032	A/H1N1pdm09	2021	2021.67	4.37851	no
ACS	pat 032	A/H3N2	2017	2017.83	4	NA
ACS	pat 032	A/H3N2	2018	2018.58	5	no
ACS	pat 032	A/H3N2	2019	2019.58	4	no
ACS	pat 032	A/H3N2	2020	2020.67	4	no
ACS	pat 032	A/H3N2	2021	2021.67	4	no
ACS	pat 032	B/Victoria	2017	2017.83	4.37851	NA
ACS	pat 032	B/Victoria	2018	2018.58	4.37851	no
ACS	pat 032	B/Victoria	2019	2019.58	4.37851	no
ACS	pat 032	B/Victoria	2020	2020.67	3.37851	no
ACS	pat 032	B/Victoria	2021	2021.67	3.37851	no
ACS	pat 032	B/Yamagata	2017	2017.83	4.37851	NA
ACS	pat 032	B/Yamagata	2018	2018.58	4.37851	no
ACS	pat 032	B/Yamagata	2019	2019.58	3.37851	no
ACS	pat 032	B/Yamagata	2020	2020.67	3.37851	no
ACS	pat 032	B/Yamagata	2021	2021.67	3.37851	no
ACS	pat 033	A/H1N1pdm09	2017	2017.67	3.37851	NA
ACS	pat 033	A/H1N1pdm09	2018	2018.67	7.37851	yes
ACS	pat 033	A/H1N1pdm09	2019	2019.67	3.37851	no
ACS	pat 033	A/H1N1pdm09	2020	2020.67	5.37851	yes
ACS	pat 033	A/H1N1pdm09	2021	2021.67	4.37851	no
ACS	pat 033	A/H3N2	2017	2017.67	4	NA
ACS	pat 033	A/H3N2	2018	2018.67	6	yes
ACS	pat 033	A/H3N2	2019	2019.67	4	no
ACS	pat 033	A/H3N2	2020	2020.67	4	no
ACS	pat 033	A/H3N2	2021	2021.67	4	no
ACS	pat 033	B/Victoria	2017	2017.67	4.87851	NA
ACS	pat 033	B/Victoria	2018	2018.67	4.37851	no
ACS	pat 033	B/Victoria	2019	2019.67	3.37851	no
ACS	pat 033	B/Victoria	2020	2020.67	3.37851	no
ACS	pat 033	B/Victoria	2021	2021.67	3.37851	no
ACS	pat 033	B/Yamagata	2017	2017.67	4.37851	NA
ACS	pat 033	B/Yamagata	2018	2018.67	5.37851	no
ACS	pat 033	B/Yamagata	2019	2019.67	3.37851	no
ACS	pat 033	B/Yamagata	2020	2020.67	4.37851	no
ACS	pat 033	B/Yamagata	2021	2021.67	4.37851	no
ACS	pat 034	A/H1N1pdm09	2017	2017.5	2.37851	NA
ACS	pat 034	A/H1N1pdm09	2018	2018.5	2.37851	no
ACS	pat 034	A/H1N1pdm09	2019	2019.5	3.37851	no
ACS	pat 034	A/H1N1pdm09	2020	2020.58	2.37851	no
ACS	pat 034	A/H1N1pdm09	2021	2021.67	2.37851	no
ACS	pat 034	A/H3N2	2017	2017.5	6	NA
ACS	pat 034	A/H3N2	2018	2018.5	5	no
ACS	pat 034	A/H3N2	2019	2019.5	5	no
ACS	pat 034	A/H3N2	2020	2020.58	5	no
ACS	pat 034	A/H3N2	2021	2021.67	5	no
ACS	pat 034	B/Victoria	2017	2017.5	2.37851	NA
ACS	pat 034	B/Victoria	2018	2018.5	2.37851	no
ACS	pat 034	B/Victoria	2019	2019.5	2.37851	no
ACS	pat 034	B/Victoria	2020	2020.58	2.37851	no
ACS	pat 034	B/Victoria	2021	2021.67	3.37851	no
ACS	pat 034	B/Yamagata	2017	2017.5	3.37851	NA
ACS	pat 034	B/Yamagata	2018	2018.5	3.37851	no
ACS	pat 034	B/Yamagata	2019	2019.5	1.37851	no
ACS	pat 034	B/Yamagata	2020	2020.58	2.37851	no
ACS	pat 034	B/Yamagata	2021	2021.67	3.37851	no
ACS	pat 035	A/H1N1pdm09	2017	2017.58	2.37851	NA
ACS	pat 035	A/H1N1pdm09	2018	2018.58	2.37851	no
ACS	pat 035	A/H1N1pdm09	2019	2019.58	2.37851	no
ACS	pat 035	A/H1N1pdm09	2020	2020.67	2.37851	no
ACS	pat 035	A/H1N1pdm09	2021	2021.58	2.37851	no
ACS	pat 035	A/H3N2	2017	2017.58	6	NA
ACS	pat 035	A/H3N2	2018	2018.58	6	no
ACS	pat 035	A/H3N2	2019	2019.58	5	no
ACS	pat 035	A/H3N2	2020	2020.67	6	no
ACS	pat 035	A/H3N2	2021	2021.58	5	no
ACS	pat 035	B/Victoria	2017	2017.58	2.37851	NA
ACS	pat 035	B/Victoria	2018	2018.58	2.37851	no
ACS	pat 035	B/Victoria	2019	2019.58	2.37851	no
ACS	pat 035	B/Victoria	2020	2020.67	1.37851	no
ACS	pat 035	B/Victoria	2021	2021.58	2.37851	no
ACS	pat 035	B/Yamagata	2017	2017.58	5.37851	NA
ACS	pat 035	B/Yamagata	2018	2018.58	4.37851	no
ACS	pat 035	B/Yamagata	2019	2019.58	4.37851	no
ACS	pat 035	B/Yamagata	2020	2020.67	4.37851	no
ACS	pat 035	B/Yamagata	2021	2021.58	4.37851	no
ACS	pat 036	A/H1N1pdm09	2017	2017.58	4.37851	NA
ACS	pat 036	A/H1N1pdm09	2018	2018.58	4.37851	no
ACS	pat 036	A/H1N1pdm09	2019	2019.75	4.37851	no
ACS	pat 036	A/H1N1pdm09	2020	2020.67	3.37851	no
ACS	pat 036	A/H1N1pdm09	2021	2021.58	3.37851	no
ACS	pat 036	A/H3N2	2017	2017.58	7	NA
ACS	pat 036	A/H3N2	2018	2018.58	6	no
ACS	pat 036	A/H3N2	2019	2019.75	5	no
ACS	pat 036	A/H3N2	2020	2020.67	5	no
ACS	pat 036	A/H3N2	2021	2021.58	5	no
ACS	pat 036	B/Victoria	2017	2017.58	4.37851	NA
ACS	pat 036	B/Victoria	2018	2018.58	4.37851	no
ACS	pat 036	B/Victoria	2019	2019.75	4.37851	no
ACS	pat 036	B/Victoria	2020	2020.67	3.37851	no
ACS	pat 036	B/Victoria	2021	2021.58	3.37851	no
ACS	pat 036	B/Yamagata	2017	2017.58	4.37851	NA
ACS	pat 036	B/Yamagata	2018	2018.58	4.37851	no
ACS	pat 036	B/Yamagata	2019	2019.75	4.37851	no
ACS	pat 036	B/Yamagata	2020	2020.67	3.37851	no
ACS	pat 036	B/Yamagata	2021	2021.58	3.37851	no
ACS	pat 037	A/H1N1pdm09	2017	2017.58	2.37851	NA
ACS	pat 037	A/H1N1pdm09	2018	2018.58	2.37851	no
ACS	pat 037	A/H1N1pdm09	2019	2019.58	2.37851	no
ACS	pat 037	A/H1N1pdm09	2020	2020.67	4.37851	yes
ACS	pat 037	A/H1N1pdm09	2021	2021.58	4.37851	no
ACS	pat 037	A/H3N2	2017	2017.58	6	NA
ACS	pat 037	A/H3N2	2018	2018.58	6	no
ACS	pat 037	A/H3N2	2019	2019.58	5	no
ACS	pat 037	A/H3N2	2020	2020.67	5	no
ACS	pat 037	A/H3N2	2021	2021.58	5	no
ACS	pat 037	B/Victoria	2017	2017.58	2.37851	NA
ACS	pat 037	B/Victoria	2018	2018.58	2.37851	no
ACS	pat 037	B/Victoria	2019	2019.58	2.37851	no
ACS	pat 037	B/Victoria	2020	2020.67	2.37851	no
ACS	pat 037	B/Victoria	2021	2021.58	2.37851	no
ACS	pat 037	B/Yamagata	2017	2017.58	3.37851	NA
ACS	pat 037	B/Yamagata	2018	2018.58	2.37851	no
ACS	pat 037	B/Yamagata	2019	2019.58	2.37851	no
ACS	pat 037	B/Yamagata	2020	2020.67	2.37851	no
ACS	pat 037	B/Yamagata	2021	2021.58	2.37851	no
ACS	pat 038	A/H1N1pdm09	2017	2017.58	3.37851	NA
ACS	pat 038	A/H1N1pdm09	2018	2018.58	3.37851	no
ACS	pat 038	A/H1N1pdm09	2019	2019.58	3.37851	no
ACS	pat 038	A/H1N1pdm09	2020	2020.58	3.37851	no
ACS	pat 038	A/H1N1pdm09	2021	2021.58	3.37851	no
ACS	pat 038	A/H3N2	2017	2017.58	5	NA
ACS	pat 038	A/H3N2	2018	2018.58	5	no
ACS	pat 038	A/H3N2	2019	2019.58	5	no
ACS	pat 038	A/H3N2	2020	2020.58	5	no
ACS	pat 038	A/H3N2	2021	2021.58	5	no
ACS	pat 038	B/Victoria	2017	2017.58	4.37851	NA
ACS	pat 038	B/Victoria	2018	2018.58	4.37851	no
ACS	pat 038	B/Victoria	2019	2019.58	4.37851	no
ACS	pat 038	B/Victoria	2020	2020.58	4.37851	no
ACS	pat 038	B/Victoria	2021	2021.58	4.37851	no
ACS	pat 038	B/Yamagata	2017	2017.58	3.37851	NA
ACS	pat 038	B/Yamagata	2018	2018.58	4.37851	no
ACS	pat 038	B/Yamagata	2019	2019.58	3.37851	no
ACS	pat 038	B/Yamagata	2020	2020.58	3.37851	no
ACS	pat 038	B/Yamagata	2021	2021.58	3.37851	no
ACS	pat 039	A/H1N1pdm09	2017	2017.83	4.37851	NA
ACS	pat 039	A/H1N1pdm09	2018	2018.83	3.37851	no
ACS	pat 039	A/H1N1pdm09	2019	2019.83	3.37851	no
ACS	pat 039	A/H1N1pdm09	2020	2020.67	3.37851	no
ACS	pat 039	A/H1N1pdm09	2021	2021.58	3.37851	no
ACS	pat 039	A/H3N2	2017	2017.83	6	NA
ACS	pat 039	A/H3N2	2018	2018.83	5	no
ACS	pat 039	A/H3N2	2019	2019.83	5	no
ACS	pat 039	A/H3N2	2020	2020.67	5	no
ACS	pat 039	A/H3N2	2021	2021.58	5	no
ACS	pat 039	B/Victoria	2017	2017.83	4.37851	NA
ACS	pat 039	B/Victoria	2018	2018.83	3.37851	no
ACS	pat 039	B/Victoria	2019	2019.83	4.37851	no
ACS	pat 039	B/Victoria	2020	2020.67	3.37851	no
ACS	pat 039	B/Victoria	2021	2021.58	3.37851	no
ACS	pat 039	B/Yamagata	2017	2017.83	2.37851	NA
ACS	pat 039	B/Yamagata	2018	2018.83	2.37851	no
ACS	pat 039	B/Yamagata	2019	2019.83	2.37851	no
ACS	pat 039	B/Yamagata	2020	2020.67	2.37851	no
ACS	pat 039	B/Yamagata	2021	2021.58	2.37851	no
ACS	pat 040	A/H1N1pdm09	2017	2017.67	3.37851	NA
ACS	pat 040	A/H1N1pdm09	2018	2018.67	4.37851	no
ACS	pat 040	A/H1N1pdm09	2019	2019.67	3.37851	no
ACS	pat 040	A/H1N1pdm09	2020	2020.83	3.37851	no
ACS	pat 040	A/H1N1pdm09	2021	2021.58	3.37851	no
ACS	pat 040	A/H3N2	2017	2017.67	6	NA
ACS	pat 040	A/H3N2	2018	2018.67	7	no
ACS	pat 040	A/H3N2	2019	2019.67	5	no
ACS	pat 040	A/H3N2	2020	2020.83	4	no
ACS	pat 040	A/H3N2	2021	2021.58	4	no
ACS	pat 040	B/Victoria	2017	2017.67	3.37851	NA
ACS	pat 040	B/Victoria	2018	2018.67	6.37851	yes
ACS	pat 040	B/Victoria	2019	2019.67	6.37851	no
ACS	pat 040	B/Victoria	2020	2020.83	5.37851	no
ACS	pat 040	B/Victoria	2021	2021.58	5.37851	no
ACS	pat 040	B/Yamagata	2017	2017.67	2.37851	NA
ACS	pat 040	B/Yamagata	2018	2018.67	5.37851	yes
ACS	pat 040	B/Yamagata	2019	2019.67	4.37851	no
ACS	pat 040	B/Yamagata	2020	2020.83	3.37851	no
ACS	pat 040	B/Yamagata	2021	2021.58	3.37851	no
ACS	pat 041	A/H1N1pdm09	2017	2017.58	5.37851	NA
ACS	pat 041	A/H1N1pdm09	2018	2018.58	5.37851	no
ACS	pat 041	A/H1N1pdm09	2019	2019.58	5.37851	no
ACS	pat 041	A/H1N1pdm09	2020	2020.58	5.37851	no
ACS	pat 041	A/H1N1pdm09	2021	2021.58	5.37851	no
ACS	pat 041	A/H3N2	2017	2017.58	6	NA
ACS	pat 041	A/H3N2	2018	2018.58	6	no
ACS	pat 041	A/H3N2	2019	2019.58	5	no
ACS	pat 041	A/H3N2	2020	2020.58	3	no
ACS	pat 041	A/H3N2	2021	2021.58	5	yes
ACS	pat 041	B/Victoria	2017	2017.58	2.37851	NA
ACS	pat 041	B/Victoria	2018	2018.58	2.37851	no
ACS	pat 041	B/Victoria	2019	2019.58	2.37851	no
ACS	pat 041	B/Victoria	2020	2020.58	2.37851	no
ACS	pat 041	B/Victoria	2021	2021.58	2.37851	no
ACS	pat 041	B/Yamagata	2017	2017.58	3.37851	NA
ACS	pat 041	B/Yamagata	2018	2018.58	3.37851	no
ACS	pat 041	B/Yamagata	2019	2019.58	3.37851	no
ACS	pat 041	B/Yamagata	2020	2020.58	3.37851	no
ACS	pat 041	B/Yamagata	2021	2021.58	3.37851	no
ACS	pat 042	A/H1N1pdm09	2017	2017.75	3.37851	NA
ACS	pat 042	A/H1N1pdm09	2018	2018.75	3.37851	no
ACS	pat 042	A/H1N1pdm09	2019	2019.75	3.37851	no
ACS	pat 042	A/H1N1pdm09	2020	2020.67	3.37851	no
ACS	pat 042	A/H1N1pdm09	2021	2021.67	3.37851	no
ACS	pat 042	A/H3N2	2017	2017.75	6	NA
ACS	pat 042	A/H3N2	2018	2018.75	6	no
ACS	pat 042	A/H3N2	2019	2019.75	5	no
ACS	pat 042	A/H3N2	2020	2020.67	5	no
ACS	pat 042	A/H3N2	2021	2021.67	5	no
ACS	pat 042	B/Victoria	2017	2017.75	4.37851	NA
ACS	pat 042	B/Victoria	2018	2018.75	4.37851	no
ACS	pat 042	B/Victoria	2019	2019.75	4.37851	no
ACS	pat 042	B/Victoria	2020	2020.67	4.37851	no
ACS	pat 042	B/Victoria	2021	2021.67	4.37851	no
ACS	pat 042	B/Yamagata	2017	2017.75	3.87851	NA
ACS	pat 042	B/Yamagata	2018	2018.75	3.37851	no
ACS	pat 042	B/Yamagata	2019	2019.75	2.87851	no
ACS	pat 042	B/Yamagata	2020	2020.67	3.37851	no
ACS	pat 042	B/Yamagata	2021	2021.67	3.37851	no
ACS	pat 043	A/H1N1pdm09	2017	2017.75	3.87851	NA
ACS	pat 043	A/H1N1pdm09	2018	2018.58	3.37851	no
ACS	pat 043	A/H1N1pdm09	2019	2019.67	2.87851	no
ACS	pat 043	A/H1N1pdm09	2020	2020.67	3.37851	no
ACS	pat 043	A/H1N1pdm09	2021	2021.67	2.87851	no
ACS	pat 043	A/H3N2	2017	2017.75	5	NA
ACS	pat 043	A/H3N2	2018	2018.58	5	no
ACS	pat 043	A/H3N2	2019	2019.67	4	no
ACS	pat 043	A/H3N2	2020	2020.67	4	no
ACS	pat 043	A/H3N2	2021	2021.67	4	no
ACS	pat 043	B/Victoria	2017	2017.75	2.37851	NA
ACS	pat 043	B/Victoria	2018	2018.58	3.37851	no
ACS	pat 043	B/Victoria	2019	2019.67	2.37851	no
ACS	pat 043	B/Victoria	2020	2020.67	1.37851	no
ACS	pat 043	B/Victoria	2021	2021.67	1.37851	no
ACS	pat 043	B/Yamagata	2017	2017.75	1.37851	NA
ACS	pat 043	B/Yamagata	2018	2018.58	4.37851	yes
ACS	pat 043	B/Yamagata	2019	2019.67	3.37851	no
ACS	pat 043	B/Yamagata	2020	2020.67	3.37851	no
ACS	pat 043	B/Yamagata	2021	2021.67	2.37851	no
ACS	pat 044	A/H1N1pdm09	2017	2017.75	6.37851	NA
ACS	pat 044	A/H1N1pdm09	2018	2018.75	6.37851	no
ACS	pat 044	A/H1N1pdm09	2019	2019.83	6.37851	no
ACS	pat 044	A/H1N1pdm09	2020	2020.67	5.87851	no
ACS	pat 044	A/H1N1pdm09	2021	2021.58	6.37851	no
ACS	pat 044	A/H3N2	2017	2017.75	6	NA
ACS	pat 044	A/H3N2	2018	2018.75	6	no
ACS	pat 044	A/H3N2	2019	2019.83	5	no
ACS	pat 044	A/H3N2	2020	2020.67	5	no
ACS	pat 044	A/H3N2	2021	2021.58	7	yes
ACS	pat 044	B/Victoria	2017	2017.75	3.37851	NA
ACS	pat 044	B/Victoria	2018	2018.75	3.37851	no
ACS	pat 044	B/Victoria	2019	2019.83	3.37851	no
ACS	pat 044	B/Victoria	2020	2020.67	3.37851	no
ACS	pat 044	B/Victoria	2021	2021.58	2.37851	no
ACS	pat 044	B/Yamagata	2017	2017.75	4.37851	NA
ACS	pat 044	B/Yamagata	2018	2018.75	4.37851	no
ACS	pat 044	B/Yamagata	2019	2019.83	3.37851	no
ACS	pat 044	B/Yamagata	2020	2020.67	3.37851	no
ACS	pat 044	B/Yamagata	2021	2021.58	3.37851	no
ACS	pat 045	A/H1N1pdm09	2017	2017.67	4.87851	NA
ACS	pat 045	A/H1N1pdm09	2018	2018.67	4.37851	no
ACS	pat 045	A/H1N1pdm09	2019	2019.67	4.37851	no
ACS	pat 045	A/H1N1pdm09	2020	2020.75	4.37851	no
ACS	pat 045	A/H1N1pdm09	2021	2021.58	4.37851	no
ACS	pat 045	A/H3N2	2017	2017.67	4	NA
ACS	pat 045	A/H3N2	2018	2018.67	6	yes
ACS	pat 045	A/H3N2	2019	2019.67	6	no
ACS	pat 045	A/H3N2	2020	2020.75	5	no
ACS	pat 045	A/H3N2	2021	2021.58	5	no
ACS	pat 045	B/Victoria	2017	2017.67	4.37851	NA
ACS	pat 045	B/Victoria	2018	2018.67	5.37851	no
ACS	pat 045	B/Victoria	2019	2019.67	5.37851	no
ACS	pat 045	B/Victoria	2020	2020.75	4.37851	no
ACS	pat 045	B/Victoria	2021	2021.58	4.37851	no
ACS	pat 045	B/Yamagata	2017	2017.67	2.37851	NA
ACS	pat 045	B/Yamagata	2018	2018.67	4.37851	yes
ACS	pat 045	B/Yamagata	2019	2019.67	3.37851	no
ACS	pat 045	B/Yamagata	2020	2020.75	3.37851	no
ACS	pat 045	B/Yamagata	2021	2021.58	2.37851	no
ACS	pat 046	A/H1N1pdm09	2017	2017.75	2.37851	NA
ACS	pat 046	A/H1N1pdm09	2018	2018.75	3.37851	no
ACS	pat 046	A/H1N1pdm09	2019	2019.75	3.37851	no
ACS	pat 046	A/H1N1pdm09	2020	2020.58	3.37851	no
ACS	pat 046	A/H1N1pdm09	2021	2021.58	4.87851	no
ACS	pat 046	A/H3N2	2017	2017.75	6	NA
ACS	pat 046	A/H3N2	2018	2018.75	6	no
ACS	pat 046	A/H3N2	2019	2019.75	6	no
ACS	pat 046	A/H3N2	2020	2020.58	6	no
ACS	pat 046	A/H3N2	2021	2021.58	5	no
ACS	pat 046	B/Victoria	2017	2017.75	3.37851	NA
ACS	pat 046	B/Victoria	2018	2018.75	4.37851	no
ACS	pat 046	B/Victoria	2019	2019.75	4.37851	no
ACS	pat 046	B/Victoria	2020	2020.58	4.37851	no
ACS	pat 046	B/Victoria	2021	2021.58	4.37851	no
ACS	pat 046	B/Yamagata	2017	2017.75	2.37851	NA
ACS	pat 046	B/Yamagata	2018	2018.75	3.37851	no
ACS	pat 046	B/Yamagata	2019	2019.75	3.37851	no
ACS	pat 046	B/Yamagata	2020	2020.58	2.37851	no
ACS	pat 046	B/Yamagata	2021	2021.58	3.37851	no
ACS	pat 047	A/H1N1pdm09	2017	2017.58	2.37851	NA
ACS	pat 047	A/H1N1pdm09	2018	2018.58	2.37851	no
ACS	pat 047	A/H1N1pdm09	2019	2019.5	2.37851	no
ACS	pat 047	A/H1N1pdm09	2020	2020.67	2.37851	no
ACS	pat 047	A/H1N1pdm09	2021	2021.58	2.37851	no
ACS	pat 047	A/H3N2	2017	2017.58	6	NA
ACS	pat 047	A/H3N2	2018	2018.58	6	no
ACS	pat 047	A/H3N2	2019	2019.5	5	no
ACS	pat 047	A/H3N2	2020	2020.67	5	no
ACS	pat 047	A/H3N2	2021	2021.58	5	no
ACS	pat 047	B/Victoria	2017	2017.58	3.37851	NA
ACS	pat 047	B/Victoria	2018	2018.58	3.37851	no
ACS	pat 047	B/Victoria	2019	2019.5	3.37851	no
ACS	pat 047	B/Victoria	2020	2020.67	3.37851	no
ACS	pat 047	B/Victoria	2021	2021.58	3.37851	no
ACS	pat 047	B/Yamagata	2017	2017.58	2.37851	NA
ACS	pat 047	B/Yamagata	2018	2018.58	2.37851	no
ACS	pat 047	B/Yamagata	2019	2019.5	2.37851	no
ACS	pat 047	B/Yamagata	2020	2020.67	2.37851	no
ACS	pat 047	B/Yamagata	2021	2021.58	2.37851	no
ACS	pat 048	A/H1N1pdm09	2017	2017.58	3.37851	NA
ACS	pat 048	A/H1N1pdm09	2018	2018.58	3.37851	no
ACS	pat 048	A/H1N1pdm09	2019	2019.58	3.37851	no
ACS	pat 048	A/H1N1pdm09	2020	2020.75	6.37851	yes
ACS	pat 048	A/H1N1pdm09	2021	2021.5	6.37851	no
ACS	pat 048	A/H3N2	2017	2017.58	5	NA
ACS	pat 048	A/H3N2	2018	2018.58	5	no
ACS	pat 048	A/H3N2	2019	2019.58	5	no
ACS	pat 048	A/H3N2	2020	2020.75	5	no
ACS	pat 048	A/H3N2	2021	2021.5	5	no
ACS	pat 048	B/Victoria	2017	2017.58	3.37851	NA
ACS	pat 048	B/Victoria	2018	2018.58	3.37851	no
ACS	pat 048	B/Victoria	2019	2019.58	3.37851	no
ACS	pat 048	B/Victoria	2020	2020.75	3.37851	no
ACS	pat 048	B/Victoria	2021	2021.5	3.37851	no
ACS	pat 048	B/Yamagata	2017	2017.58	3.37851	NA
ACS	pat 048	B/Yamagata	2018	2018.58	5.37851	yes
ACS	pat 048	B/Yamagata	2019	2019.58	4.37851	no
ACS	pat 048	B/Yamagata	2020	2020.75	4.37851	no
ACS	pat 048	B/Yamagata	2021	2021.5	4.37851	no
ACS	pat 049	A/H1N1pdm09	2017	2017.58	2.37851	NA
ACS	pat 049	A/H1N1pdm09	2018	2018.58	3.37851	no
ACS	pat 049	A/H1N1pdm09	2019	2019.67	3.37851	no
ACS	pat 049	A/H1N1pdm09	2020	2020.58	2.37851	no
ACS	pat 049	A/H1N1pdm09	2021	2021.58	2.37851	no
ACS	pat 049	A/H3N2	2017	2017.58	3	NA
ACS	pat 049	A/H3N2	2018	2018.58	5	yes
ACS	pat 049	A/H3N2	2019	2019.67	4	no
ACS	pat 049	A/H3N2	2020	2020.58	4	no
ACS	pat 049	A/H3N2	2021	2021.58	4	no
ACS	pat 049	B/Victoria	2017	2017.58	1.87851	NA
ACS	pat 049	B/Victoria	2018	2018.58	2.37851	no
ACS	pat 049	B/Victoria	2019	2019.67	1.37851	no
ACS	pat 049	B/Victoria	2020	2020.58	1.37851	no
ACS	pat 049	B/Victoria	2021	2021.58	1.37851	no
ACS	pat 049	B/Yamagata	2017	2017.58	1.37851	NA
ACS	pat 049	B/Yamagata	2018	2018.58	2.37851	no
ACS	pat 049	B/Yamagata	2019	2019.67	1.37851	no
ACS	pat 049	B/Yamagata	2020	2020.58	1.37851	no
ACS	pat 049	B/Yamagata	2021	2021.58	1.37851	no
ACS	pat 050	A/H1N1pdm09	2017	2017.58	3.37851	NA
ACS	pat 050	A/H1N1pdm09	2018	2018.58	4.37851	no
ACS	pat 050	A/H1N1pdm09	2019	2019.67	8.37851	yes
ACS	pat 050	A/H1N1pdm09	2020	2020.67	7.37851	no
ACS	pat 050	A/H1N1pdm09	2021	2021.58	7.87851	no
ACS	pat 050	A/H3N2	2017	2017.58	6	NA
ACS	pat 050	A/H3N2	2018	2018.58	6	no
ACS	pat 050	A/H3N2	2019	2019.67	6	no
ACS	pat 050	A/H3N2	2020	2020.67	5	no
ACS	pat 050	A/H3N2	2021	2021.58	4	no
ACS	pat 050	B/Victoria	2017	2017.58	5.87851	NA
ACS	pat 050	B/Victoria	2018	2018.58	4.87851	no
ACS	pat 050	B/Victoria	2019	2019.67	5.37851	no
ACS	pat 050	B/Victoria	2020	2020.67	4.37851	no
ACS	pat 050	B/Victoria	2021	2021.58	5.37851	no
ACS	pat 050	B/Yamagata	2017	2017.58	3.37851	NA
ACS	pat 050	B/Yamagata	2018	2018.58	3.37851	no
ACS	pat 050	B/Yamagata	2019	2019.67	3.37851	no
ACS	pat 050	B/Yamagata	2020	2020.67	3.37851	no
ACS	pat 050	B/Yamagata	2021	2021.58	3.37851	no
ACS	pat 051	A/H1N1pdm09	2017	2017.58	2.37851	NA
ACS	pat 051	A/H1N1pdm09	2018	2018.58	3.37851	no
ACS	pat 051	A/H1N1pdm09	2019	2019.58	3.37851	no
ACS	pat 051	A/H1N1pdm09	2020	2020.67	2.37851	no
ACS	pat 051	A/H1N1pdm09	2021	2021.58	2.37851	no
ACS	pat 051	A/H3N2	2017	2017.58	5	NA
ACS	pat 051	A/H3N2	2018	2018.58	5	no
ACS	pat 051	A/H3N2	2019	2019.58	5	no
ACS	pat 051	A/H3N2	2020	2020.67	5	no
ACS	pat 051	A/H3N2	2021	2021.58	4	no
ACS	pat 051	B/Victoria	2017	2017.58	2.37851	NA
ACS	pat 051	B/Victoria	2018	2018.58	3.37851	no
ACS	pat 051	B/Victoria	2019	2019.58	2.37851	no
ACS	pat 051	B/Victoria	2020	2020.67	2.37851	no
ACS	pat 051	B/Victoria	2021	2021.58	2.37851	no
ACS	pat 051	B/Yamagata	2017	2017.58	2.37851	NA
ACS	pat 051	B/Yamagata	2018	2018.58	3.37851	no
ACS	pat 051	B/Yamagata	2019	2019.58	2.37851	no
ACS	pat 051	B/Yamagata	2020	2020.67	2.37851	no
ACS	pat 051	B/Yamagata	2021	2021.58	1.37851	no
ACS	pat 052	A/H1N1pdm09	2017	2017.58	2.37851	NA
ACS	pat 052	A/H1N1pdm09	2018	2018.75	2.37851	no
ACS	pat 052	A/H1N1pdm09	2019	2019.75	3.37851	no
ACS	pat 052	A/H1N1pdm09	2020	2020.58	3.37851	no
ACS	pat 052	A/H1N1pdm09	2021	2021.58	2.87851	no
ACS	pat 052	A/H3N2	2017	2017.58	3	NA
ACS	pat 052	A/H3N2	2018	2018.75	3	no
ACS	pat 052	A/H3N2	2019	2019.75	3	no
ACS	pat 052	A/H3N2	2020	2020.58	3	no
ACS	pat 052	A/H3N2	2021	2021.58	3	no
ACS	pat 052	B/Victoria	2017	2017.58	2.37851	NA
ACS	pat 052	B/Victoria	2018	2018.75	3.37851	no
ACS	pat 052	B/Victoria	2019	2019.75	4.37851	no
ACS	pat 052	B/Victoria	2020	2020.58	3.37851	no
ACS	pat 052	B/Victoria	2021	2021.58	3.37851	no
ACS	pat 052	B/Yamagata	2017	2017.58	2.37851	NA
ACS	pat 052	B/Yamagata	2018	2018.75	2.37851	no
ACS	pat 052	B/Yamagata	2019	2019.75	3.37851	no
ACS	pat 052	B/Yamagata	2020	2020.58	2.37851	no
ACS	pat 052	B/Yamagata	2021	2021.58	2.37851	no
ACS	pat 053	A/H1N1pdm09	2017	2017.5	3.37851	NA
ACS	pat 053	A/H1N1pdm09	2018	2018.58	3.37851	no
ACS	pat 053	A/H1N1pdm09	2019	2019.58	3.37851	no
ACS	pat 053	A/H1N1pdm09	2020	2020.75	2.37851	no
ACS	pat 053	A/H1N1pdm09	2021	2021.5	2.37851	no
ACS	pat 053	A/H3N2	2017	2017.5	6	NA
ACS	pat 053	A/H3N2	2018	2018.58	6	no
ACS	pat 053	A/H3N2	2019	2019.58	5	no
ACS	pat 053	A/H3N2	2020	2020.75	5	no
ACS	pat 053	A/H3N2	2021	2021.5	5	no
ACS	pat 053	B/Victoria	2017	2017.5	3.37851	NA
ACS	pat 053	B/Victoria	2018	2018.58	3.37851	no
ACS	pat 053	B/Victoria	2019	2019.58	2.37851	no
ACS	pat 053	B/Victoria	2020	2020.75	2.37851	no
ACS	pat 053	B/Victoria	2021	2021.5	4.37851	yes
ACS	pat 053	B/Yamagata	2017	2017.5	3.37851	NA
ACS	pat 053	B/Yamagata	2018	2018.58	3.37851	no
ACS	pat 053	B/Yamagata	2019	2019.58	3.37851	no
ACS	pat 053	B/Yamagata	2020	2020.75	3.37851	no
ACS	pat 053	B/Yamagata	2021	2021.5	3.37851	no
ACS	pat 054	A/H1N1pdm09	2017	2017.75	4.37851	NA
ACS	pat 054	A/H1N1pdm09	2018	2018.75	3.37851	no
ACS	pat 054	A/H1N1pdm09	2019	2019.75	3.37851	no
ACS	pat 054	A/H1N1pdm09	2020	2020.67	3.37851	no
ACS	pat 054	A/H1N1pdm09	2021	2021.58	3.37851	no
ACS	pat 054	A/H3N2	2017	2017.75	6	NA
ACS	pat 054	A/H3N2	2018	2018.75	6	no
ACS	pat 054	A/H3N2	2019	2019.75	6	no
ACS	pat 054	A/H3N2	2020	2020.67	6	no
ACS	pat 054	A/H3N2	2021	2021.58	5	no
ACS	pat 054	B/Victoria	2017	2017.75	2.37851	NA
ACS	pat 054	B/Victoria	2018	2018.75	4.37851	yes
ACS	pat 054	B/Victoria	2019	2019.75	2.37851	no
ACS	pat 054	B/Victoria	2020	2020.67	2.37851	no
ACS	pat 054	B/Victoria	2021	2021.58	1.37851	no
ACS	pat 054	B/Yamagata	2017	2017.75	1.37851	NA
ACS	pat 054	B/Yamagata	2018	2018.75	3.37851	yes
ACS	pat 054	B/Yamagata	2019	2019.75	2.37851	no
ACS	pat 054	B/Yamagata	2020	2020.67	2.37851	no
ACS	pat 054	B/Yamagata	2021	2021.58	1.37851	no
ACS	pat 056	A/H1N1pdm09	2017	2017.58	5	NA
ACS	pat 056	A/H1N1pdm09	2018	2018.67	5	no
ACS	pat 056	A/H1N1pdm09	2019	2019.75	4	no
ACS	pat 056	A/H1N1pdm09	2020	2020.67	4	no
ACS	pat 056	A/H1N1pdm09	2021	2021.58	4	no
ACS	pat 056	A/H3N2	2017	2017.58	8	NA
ACS	pat 056	A/H3N2	2018	2018.67	7	no
ACS	pat 056	A/H3N2	2019	2019.75	5	no
ACS	pat 056	A/H3N2	2020	2020.67	5	no
ACS	pat 056	A/H3N2	2021	2021.58	6	no
ACS	pat 056	B/Victoria	2017	2017.58	3	NA
ACS	pat 056	B/Victoria	2018	2018.67	3	no
ACS	pat 056	B/Victoria	2019	2019.75	3	no
ACS	pat 056	B/Victoria	2020	2020.67	3	no
ACS	pat 056	B/Victoria	2021	2021.58	3	no
ACS	pat 056	B/Yamagata	2017	2017.58	6	NA
ACS	pat 056	B/Yamagata	2018	2018.67	6	no
ACS	pat 056	B/Yamagata	2019	2019.75	5	no
ACS	pat 056	B/Yamagata	2020	2020.67	5	no
ACS	pat 056	B/Yamagata	2021	2021.58	5	no
ACS	pat 057	A/H1N1pdm09	2017	2017.83	4	NA
ACS	pat 057	A/H1N1pdm09	2018	2018.83	5	no
ACS	pat 057	A/H1N1pdm09	2019	2019.83	4	no
ACS	pat 057	A/H1N1pdm09	2020	2020.67	4	no
ACS	pat 057	A/H1N1pdm09	2021	2021.5	4	no
ACS	pat 057	A/H3N2	2017	2017.83	7	NA
ACS	pat 057	A/H3N2	2018	2018.83	7	no
ACS	pat 057	A/H3N2	2019	2019.83	6	no
ACS	pat 057	A/H3N2	2020	2020.67	6	no
ACS	pat 057	A/H3N2	2021	2021.5	6	no
ACS	pat 057	B/Victoria	2017	2017.83	3	NA
ACS	pat 057	B/Victoria	2018	2018.83	3	no
ACS	pat 057	B/Victoria	2019	2019.83	2	no
ACS	pat 057	B/Victoria	2020	2020.67	2	no
ACS	pat 057	B/Victoria	2021	2021.5	3	no
ACS	pat 057	B/Yamagata	2017	2017.83	7	NA
ACS	pat 057	B/Yamagata	2018	2018.83	7	no
ACS	pat 057	B/Yamagata	2019	2019.83	7	no
ACS	pat 057	B/Yamagata	2020	2020.67	7	no
ACS	pat 057	B/Yamagata	2021	2021.5	7	no
ACS	pat 058	A/H1N1pdm09	2017	2017.5	3	NA
ACS	pat 058	A/H1N1pdm09	2018	2018.58	4	no
ACS	pat 058	A/H1N1pdm09	2019	2019.58	3	no
ACS	pat 058	A/H1N1pdm09	2020	2020.75	2.5	no
ACS	pat 058	A/H1N1pdm09	2021	2021.58	3	no
ACS	pat 058	A/H3N2	2017	2017.5	6	NA
ACS	pat 058	A/H3N2	2018	2018.58	7	no
ACS	pat 058	A/H3N2	2019	2019.58	5	no
ACS	pat 058	A/H3N2	2020	2020.75	5	no
ACS	pat 058	A/H3N2	2021	2021.58	5	no
ACS	pat 058	B/Victoria	2017	2017.5	3	NA
ACS	pat 058	B/Victoria	2018	2018.58	3	no
ACS	pat 058	B/Victoria	2019	2019.58	2	no
ACS	pat 058	B/Victoria	2020	2020.75	2	no
ACS	pat 058	B/Victoria	2021	2021.58	2	no
ACS	pat 058	B/Yamagata	2017	2017.5	5	NA
ACS	pat 058	B/Yamagata	2018	2018.58	6	no
ACS	pat 058	B/Yamagata	2019	2019.58	5	no
ACS	pat 058	B/Yamagata	2020	2020.75	5	no
ACS	pat 058	B/Yamagata	2021	2021.58	5	no
ACS	pat 059	A/H1N1pdm09	2017	2017.75	6.5	NA
ACS	pat 059	A/H1N1pdm09	2018	2018.75	7	no
ACS	pat 059	A/H1N1pdm09	2019	2019.75	6	no
ACS	pat 059	A/H1N1pdm09	2020	2020.67	6	no
ACS	pat 059	A/H1N1pdm09	2021	2021.67	6	no
ACS	pat 059	A/H3N2	2017	2017.75	6	NA
ACS	pat 059	A/H3N2	2018	2018.75	6	no
ACS	pat 059	A/H3N2	2019	2019.75	5	no
ACS	pat 059	A/H3N2	2020	2020.67	5	no
ACS	pat 059	A/H3N2	2021	2021.67	4	no
ACS	pat 059	B/Victoria	2017	2017.75	4	NA
ACS	pat 059	B/Victoria	2018	2018.75	4	no
ACS	pat 059	B/Victoria	2019	2019.75	3	no
ACS	pat 059	B/Victoria	2020	2020.67	3	no
ACS	pat 059	B/Victoria	2021	2021.67	3	no
ACS	pat 059	B/Yamagata	2017	2017.75	5	NA
ACS	pat 059	B/Yamagata	2018	2018.75	5	no
ACS	pat 059	B/Yamagata	2019	2019.75	5	no
ACS	pat 059	B/Yamagata	2020	2020.67	5	no
ACS	pat 059	B/Yamagata	2021	2021.67	5	no
ACS	pat 060	A/H1N1pdm09	2017	2017.67	5.5	NA
ACS	pat 060	A/H1N1pdm09	2018	2018.75	6.5	no
ACS	pat 060	A/H1N1pdm09	2019	2019.75	6	no
ACS	pat 060	A/H1N1pdm09	2020	2020.67	6	no
ACS	pat 060	A/H1N1pdm09	2021	2021.67	6	no
ACS	pat 060	A/H3N2	2017	2017.67	7	NA
ACS	pat 060	A/H3N2	2018	2018.75	7	no
ACS	pat 060	A/H3N2	2019	2019.75	6	no
ACS	pat 060	A/H3N2	2020	2020.67	6	no
ACS	pat 060	A/H3N2	2021	2021.67	6	no
ACS	pat 060	B/Victoria	2017	2017.67	3	NA
ACS	pat 060	B/Victoria	2018	2018.75	3	no
ACS	pat 060	B/Victoria	2019	2019.75	2	no
ACS	pat 060	B/Victoria	2020	2020.67	2	no
ACS	pat 060	B/Victoria	2021	2021.67	2	no
ACS	pat 060	B/Yamagata	2017	2017.67	7	NA
ACS	pat 060	B/Yamagata	2018	2018.75	6	no
ACS	pat 060	B/Yamagata	2019	2019.75	6	no
ACS	pat 060	B/Yamagata	2020	2020.67	5	no
ACS	pat 060	B/Yamagata	2021	2021.67	6	no
ACS	pat 061	A/H1N1pdm09	2017	2017.5	4	NA
ACS	pat 061	A/H1N1pdm09	2018	2018.58	4	no
ACS	pat 061	A/H1N1pdm09	2019	2019.58	3	no
ACS	pat 061	A/H1N1pdm09	2020	2020.58	3	no
ACS	pat 061	A/H1N1pdm09	2021	2021.5	4	no
ACS	pat 061	A/H3N2	2017	2017.5	7	NA
ACS	pat 061	A/H3N2	2018	2018.58	6	no
ACS	pat 061	A/H3N2	2019	2019.58	5	no
ACS	pat 061	A/H3N2	2020	2020.58	5	no
ACS	pat 061	A/H3N2	2021	2021.5	5	no
ACS	pat 061	B/Victoria	2017	2017.5	2	NA
ACS	pat 061	B/Victoria	2018	2018.58	3	no
ACS	pat 061	B/Victoria	2019	2019.58	2	no
ACS	pat 061	B/Victoria	2020	2020.58	2	no
ACS	pat 061	B/Victoria	2021	2021.5	2	no
ACS	pat 061	B/Yamagata	2017	2017.5	7	NA
ACS	pat 061	B/Yamagata	2018	2018.58	7	no
ACS	pat 061	B/Yamagata	2019	2019.58	7	no
ACS	pat 061	B/Yamagata	2020	2020.58	5.97728	no
ACS	pat 061	B/Yamagata	2021	2021.5	6.48864	no
ACS	pat 062	A/H1N1pdm09	2017	2017.75	4	NA
ACS	pat 062	A/H1N1pdm09	2018	2018.75	4	no
ACS	pat 062	A/H1N1pdm09	2019	2019.75	4	no
ACS	pat 062	A/H1N1pdm09	2020	2020.67	3	no
ACS	pat 062	A/H1N1pdm09	2021	2021.67	3	no
ACS	pat 062	A/H3N2	2017	2017.75	5	NA
ACS	pat 062	A/H3N2	2018	2018.75	6	no
ACS	pat 062	A/H3N2	2019	2019.75	5	no
ACS	pat 062	A/H3N2	2020	2020.67	5	no
ACS	pat 062	A/H3N2	2021	2021.67	6	no
ACS	pat 062	B/Victoria	2017	2017.75	3	NA
ACS	pat 062	B/Victoria	2018	2018.75	3	no
ACS	pat 062	B/Victoria	2019	2019.75	3	no
ACS	pat 062	B/Victoria	2020	2020.67	3	no
ACS	pat 062	B/Victoria	2021	2021.67	3	no
ACS	pat 062	B/Yamagata	2017	2017.75	5	NA
ACS	pat 062	B/Yamagata	2018	2018.75	5	no
ACS	pat 062	B/Yamagata	2019	2019.75	5	no
ACS	pat 062	B/Yamagata	2020	2020.67	5	no
ACS	pat 062	B/Yamagata	2021	2021.67	5	no
ACS	pat 063	A/H1N1pdm09	2017	2017.67	4	NA
ACS	pat 063	A/H1N1pdm09	2018	2018.67	4	no
ACS	pat 063	A/H1N1pdm09	2019	2019.75	5	no
ACS	pat 063	A/H1N1pdm09	2020	2020.75	4	no
ACS	pat 063	A/H1N1pdm09	2021	2021.58	4	no
ACS	pat 063	A/H3N2	2017	2017.67	8	NA
ACS	pat 063	A/H3N2	2018	2018.67	7	no
ACS	pat 063	A/H3N2	2019	2019.75	7	no
ACS	pat 063	A/H3N2	2020	2020.75	7	no
ACS	pat 063	A/H3N2	2021	2021.58	7	no
ACS	pat 063	B/Victoria	2017	2017.67	3	NA
ACS	pat 063	B/Victoria	2018	2018.67	3	no
ACS	pat 063	B/Victoria	2019	2019.75	3	no
ACS	pat 063	B/Victoria	2020	2020.75	3	no
ACS	pat 063	B/Victoria	2021	2021.58	3	no
ACS	pat 063	B/Yamagata	2017	2017.67	4	NA
ACS	pat 063	B/Yamagata	2018	2018.67	5	no
ACS	pat 063	B/Yamagata	2019	2019.75	5	no
ACS	pat 063	B/Yamagata	2020	2020.75	4.5	no
ACS	pat 063	B/Yamagata	2021	2021.58	5	no
ACS	pat 064	A/H1N1pdm09	2017	2017.5	1	NA
ACS	pat 064	A/H1N1pdm09	2018	2018.5	5	yes
ACS	pat 064	A/H1N1pdm09	2019	2019.58	5	no
ACS	pat 064	A/H1N1pdm09	2020	2020.75	5	no
ACS	pat 064	A/H1N1pdm09	2021	2021.58	4	no
ACS	pat 064	A/H3N2	2017	2017.5	0	NA
ACS	pat 064	A/H3N2	2018	2018.5	2	yes
ACS	pat 064	A/H3N2	2019	2019.58	1	no
ACS	pat 064	A/H3N2	2020	2020.75	1	no
ACS	pat 064	A/H3N2	2021	2021.58	1	no
ACS	pat 064	B/Victoria	2017	2017.5	0	NA
ACS	pat 064	B/Victoria	2018	2018.5	2	yes
ACS	pat 064	B/Victoria	2019	2019.58	2	no
ACS	pat 064	B/Victoria	2020	2020.75	1	no
ACS	pat 064	B/Victoria	2021	2021.58	2	no
ACS	pat 064	B/Yamagata	2017	2017.5	1	NA
ACS	pat 064	B/Yamagata	2018	2018.5	5	yes
ACS	pat 064	B/Yamagata	2019	2019.58	5	no
ACS	pat 064	B/Yamagata	2020	2020.75	5	no
ACS	pat 064	B/Yamagata	2021	2021.58	5	no
ACS	pat 065	A/H1N1pdm09	2017	2017.75	5	NA
ACS	pat 065	A/H1N1pdm09	2018	2018.75	5	no
ACS	pat 065	A/H1N1pdm09	2019	2019.67	5	no
ACS	pat 065	A/H1N1pdm09	2020	2020.75	5	no
ACS	pat 065	A/H1N1pdm09	2021	2021.67	4.5	no
ACS	pat 065	A/H3N2	2017	2017.75	6	NA
ACS	pat 065	A/H3N2	2018	2018.75	6	no
ACS	pat 065	A/H3N2	2019	2019.67	6	no
ACS	pat 065	A/H3N2	2020	2020.75	5	no
ACS	pat 065	A/H3N2	2021	2021.67	5	no
ACS	pat 065	B/Victoria	2017	2017.75	4	NA
ACS	pat 065	B/Victoria	2018	2018.75	6	yes
ACS	pat 065	B/Victoria	2019	2019.67	4	no
ACS	pat 065	B/Victoria	2020	2020.75	4	no
ACS	pat 065	B/Victoria	2021	2021.67	4	no
ACS	pat 065	B/Yamagata	2017	2017.75	6	NA
ACS	pat 065	B/Yamagata	2018	2018.75	6	no
ACS	pat 065	B/Yamagata	2019	2019.67	5	no
ACS	pat 065	B/Yamagata	2020	2020.75	5	no
ACS	pat 065	B/Yamagata	2021	2021.67	5	no
ACS	pat 066	A/H1N1pdm09	2017	2017.67	2.5	NA
ACS	pat 066	A/H1N1pdm09	2018	2018.67	3	no
ACS	pat 066	A/H1N1pdm09	2019	2019.67	2.5	no
ACS	pat 066	A/H1N1pdm09	2020	2020.67	3	no
ACS	pat 066	A/H1N1pdm09	2021	2021.58	3	no
ACS	pat 066	A/H3N2	2017	2017.67	5	NA
ACS	pat 066	A/H3N2	2018	2018.67	7	yes
ACS	pat 066	A/H3N2	2019	2019.67	5	no
ACS	pat 066	A/H3N2	2020	2020.67	6	no
ACS	pat 066	A/H3N2	2021	2021.58	6	no
ACS	pat 066	B/Victoria	2017	2017.67	4	NA
ACS	pat 066	B/Victoria	2018	2018.67	4	no
ACS	pat 066	B/Victoria	2019	2019.67	4.5	no
ACS	pat 066	B/Victoria	2020	2020.67	4	no
ACS	pat 066	B/Victoria	2021	2021.58	5	no
ACS	pat 066	B/Yamagata	2017	2017.67	4	NA
ACS	pat 066	B/Yamagata	2018	2018.67	7	yes
ACS	pat 066	B/Yamagata	2019	2019.67	6	no
ACS	pat 066	B/Yamagata	2020	2020.67	5	no
ACS	pat 066	B/Yamagata	2021	2021.58	5.5	no
ACS	pat 067	A/H1N1pdm09	2017	2017.58	3	NA
ACS	pat 067	A/H1N1pdm09	2018	2018.67	4	no
ACS	pat 067	A/H1N1pdm09	2019	2019.67	3	no
ACS	pat 067	A/H1N1pdm09	2020	2020.67	3	no
ACS	pat 067	A/H1N1pdm09	2021	2021.5	4	no
ACS	pat 067	A/H3N2	2017	2017.58	5	NA
ACS	pat 067	A/H3N2	2018	2018.67	6	no
ACS	pat 067	A/H3N2	2019	2019.67	5	no
ACS	pat 067	A/H3N2	2020	2020.67	6	no
ACS	pat 067	A/H3N2	2021	2021.5	6	no
ACS	pat 067	B/Victoria	2017	2017.58	3	NA
ACS	pat 067	B/Victoria	2018	2018.67	3	no
ACS	pat 067	B/Victoria	2019	2019.67	2	no
ACS	pat 067	B/Victoria	2020	2020.67	2	no
ACS	pat 067	B/Victoria	2021	2021.5	2	no
ACS	pat 067	B/Yamagata	2017	2017.58	5	NA
ACS	pat 067	B/Yamagata	2018	2018.67	5	no
ACS	pat 067	B/Yamagata	2019	2019.67	5	no
ACS	pat 067	B/Yamagata	2020	2020.67	4	no
ACS	pat 067	B/Yamagata	2021	2021.5	5	no
ACS	pat 068	A/H1N1pdm09	2017	2017.67	3	NA
ACS	pat 068	A/H1N1pdm09	2018	2018.67	3	no
ACS	pat 068	A/H1N1pdm09	2019	2019.75	3	no
ACS	pat 068	A/H1N1pdm09	2020	2020.67	4	no
ACS	pat 068	A/H1N1pdm09	2021	2021.67	4.5	no
ACS	pat 068	A/H3N2	2017	2017.67	5	NA
ACS	pat 068	A/H3N2	2018	2018.67	6	no
ACS	pat 068	A/H3N2	2019	2019.75	6	no
ACS	pat 068	A/H3N2	2020	2020.67	5	no
ACS	pat 068	A/H3N2	2021	2021.67	5	no
ACS	pat 068	B/Victoria	2017	2017.67	2	NA
ACS	pat 068	B/Victoria	2018	2018.67	3	no
ACS	pat 068	B/Victoria	2019	2019.75	3	no
ACS	pat 068	B/Victoria	2020	2020.67	2	no
ACS	pat 068	B/Victoria	2021	2021.67	2	no
ACS	pat 068	B/Yamagata	2017	2017.67	4	NA
ACS	pat 068	B/Yamagata	2018	2018.67	5	no
ACS	pat 068	B/Yamagata	2019	2019.75	4	no
ACS	pat 068	B/Yamagata	2020	2020.67	4	no
ACS	pat 068	B/Yamagata	2021	2021.67	5	no
ACS	pat 069	A/H1N1pdm09	2017	2017.75	3	NA
ACS	pat 069	A/H1N1pdm09	2018	2018.75	4	no
ACS	pat 069	A/H1N1pdm09	2019	2019.67	4	no
ACS	pat 069	A/H1N1pdm09	2020	2020.67	4	no
ACS	pat 069	A/H1N1pdm09	2021	2021.67	3	no
ACS	pat 069	A/H3N2	2017	2017.75	6	NA
ACS	pat 069	A/H3N2	2018	2018.75	6	no
ACS	pat 069	A/H3N2	2019	2019.67	6	no
ACS	pat 069	A/H3N2	2020	2020.67	6	no
ACS	pat 069	A/H3N2	2021	2021.67	6	no
ACS	pat 069	B/Victoria	2017	2017.75	4	NA
ACS	pat 069	B/Victoria	2018	2018.75	4	no
ACS	pat 069	B/Victoria	2019	2019.67	3	no
ACS	pat 069	B/Victoria	2020	2020.67	3	no
ACS	pat 069	B/Victoria	2021	2021.67	2	no
ACS	pat 069	B/Yamagata	2017	2017.75	3	NA
ACS	pat 069	B/Yamagata	2018	2018.75	5	yes
ACS	pat 069	B/Yamagata	2019	2019.67	5	no
ACS	pat 069	B/Yamagata	2020	2020.67	4	no
ACS	pat 069	B/Yamagata	2021	2021.67	5	no
ACS	pat 070	A/H1N1pdm09	2017	2017.58	4.5	NA
ACS	pat 070	A/H1N1pdm09	2018	2018.5	4	no
ACS	pat 070	A/H1N1pdm09	2019	2019.5	4	no
ACS	pat 070	A/H1N1pdm09	2020	2020.67	3.5	no
ACS	pat 070	A/H1N1pdm09	2021	2021.75	2.5	no
ACS	pat 070	A/H3N2	2017	2017.58	6	NA
ACS	pat 070	A/H3N2	2018	2018.5	6	no
ACS	pat 070	A/H3N2	2019	2019.5	6	no
ACS	pat 070	A/H3N2	2020	2020.67	5	no
ACS	pat 070	A/H3N2	2021	2021.75	5	no
ACS	pat 070	B/Victoria	2017	2017.58	3	NA
ACS	pat 070	B/Victoria	2018	2018.5	3	no
ACS	pat 070	B/Victoria	2019	2019.5	2	no
ACS	pat 070	B/Victoria	2020	2020.67	2	no
ACS	pat 070	B/Victoria	2021	2021.75	2	no
ACS	pat 070	B/Yamagata	2017	2017.58	3	NA
ACS	pat 070	B/Yamagata	2018	2018.5	5	yes
ACS	pat 070	B/Yamagata	2019	2019.5	6	no
ACS	pat 070	B/Yamagata	2020	2020.67	5	no
ACS	pat 070	B/Yamagata	2021	2021.75	5	no
ACS	pat 071	A/H1N1pdm09	2017	2017.67	3	NA
ACS	pat 071	A/H1N1pdm09	2018	2018.75	5	yes
ACS	pat 071	A/H1N1pdm09	2019	2019.83	5	no
ACS	pat 071	A/H1N1pdm09	2020	2020.67	5	no
ACS	pat 071	A/H1N1pdm09	2021	2021.67	5	no
ACS	pat 071	A/H3N2	2017	2017.67	6	NA
ACS	pat 071	A/H3N2	2018	2018.75	6	no
ACS	pat 071	A/H3N2	2019	2019.83	6	no
ACS	pat 071	A/H3N2	2020	2020.67	5	no
ACS	pat 071	A/H3N2	2021	2021.67	5	no
ACS	pat 071	B/Victoria	2017	2017.67	3	NA
ACS	pat 071	B/Victoria	2018	2018.75	3	no
ACS	pat 071	B/Victoria	2019	2019.83	3	no
ACS	pat 071	B/Victoria	2020	2020.67	3	no
ACS	pat 071	B/Victoria	2021	2021.67	3	no
ACS	pat 071	B/Yamagata	2017	2017.67	4	NA
ACS	pat 071	B/Yamagata	2018	2018.75	4	no
ACS	pat 071	B/Yamagata	2019	2019.83	4	no
ACS	pat 071	B/Yamagata	2020	2020.67	4	no
ACS	pat 071	B/Yamagata	2021	2021.67	4	no
ACS	pat 072	A/H1N1pdm09	2017	2017.58	7	NA
ACS	pat 072	A/H1N1pdm09	2018	2018.67	6	no
ACS	pat 072	A/H1N1pdm09	2019	2019.67	6	no
ACS	pat 072	A/H1N1pdm09	2020	2020.75	4	no
ACS	pat 072	A/H1N1pdm09	2021	2021.67	4	no
ACS	pat 072	A/H3N2	2017	2017.58	5	NA
ACS	pat 072	A/H3N2	2018	2018.67	6	no
ACS	pat 072	A/H3N2	2019	2019.67	5	no
ACS	pat 072	A/H3N2	2020	2020.75	5	no
ACS	pat 072	A/H3N2	2021	2021.67	5	no
ACS	pat 072	B/Victoria	2017	2017.58	3	NA
ACS	pat 072	B/Victoria	2018	2018.67	4	no
ACS	pat 072	B/Victoria	2019	2019.67	2	no
ACS	pat 072	B/Victoria	2020	2020.75	2	no
ACS	pat 072	B/Victoria	2021	2021.67	2	no
ACS	pat 072	B/Yamagata	2017	2017.58	4	NA
ACS	pat 072	B/Yamagata	2018	2018.67	5	no
ACS	pat 072	B/Yamagata	2019	2019.67	3	no
ACS	pat 072	B/Yamagata	2020	2020.75	3	no
ACS	pat 072	B/Yamagata	2021	2021.67	3	no
ACS	pat 073	A/H1N1pdm09	2017	2017.58	4	NA
ACS	pat 073	A/H1N1pdm09	2018	2018.58	4	no
ACS	pat 073	A/H1N1pdm09	2019	2019.58	4	no
ACS	pat 073	A/H1N1pdm09	2020	2020.58	3	no
ACS	pat 073	A/H1N1pdm09	2021	2021.58	2	no
ACS	pat 073	A/H3N2	2017	2017.58	5	NA
ACS	pat 073	A/H3N2	2018	2018.58	6	no
ACS	pat 073	A/H3N2	2019	2019.58	5	no
ACS	pat 073	A/H3N2	2020	2020.58	5	no
ACS	pat 073	A/H3N2	2021	2021.58	5	no
ACS	pat 073	B/Victoria	2017	2017.58	3	NA
ACS	pat 073	B/Victoria	2018	2018.58	3	no
ACS	pat 073	B/Victoria	2019	2019.58	3	no
ACS	pat 073	B/Victoria	2020	2020.58	3	no
ACS	pat 073	B/Victoria	2021	2021.58	3	no
ACS	pat 073	B/Yamagata	2017	2017.58	6	NA
ACS	pat 073	B/Yamagata	2018	2018.58	6	no
ACS	pat 073	B/Yamagata	2019	2019.58	5	no
ACS	pat 073	B/Yamagata	2020	2020.58	6	no
ACS	pat 073	B/Yamagata	2021	2021.58	5	no
ACS	pat 074	A/H1N1pdm09	2017	2017.75	2	NA
ACS	pat 074	A/H1N1pdm09	2018	2018.75	4	yes
ACS	pat 074	A/H1N1pdm09	2019	2019.75	1	no
ACS	pat 074	A/H1N1pdm09	2020	2020.67	1	no
ACS	pat 074	A/H1N1pdm09	2021	2021.58	3	yes
ACS	pat 074	A/H3N2	2017	2017.75	1	NA
ACS	pat 074	A/H3N2	2018	2018.75	4	yes
ACS	pat 074	A/H3N2	2019	2019.75	2	no
ACS	pat 074	A/H3N2	2020	2020.67	1	no
ACS	pat 074	A/H3N2	2021	2021.58	1	no
ACS	pat 074	B/Victoria	2017	2017.75	1	NA
ACS	pat 074	B/Victoria	2018	2018.75	2	no
ACS	pat 074	B/Victoria	2019	2019.75	1	no
ACS	pat 074	B/Victoria	2020	2020.67	0	no
ACS	pat 074	B/Victoria	2021	2021.58	1	no
ACS	pat 074	B/Yamagata	2017	2017.75	2	NA
ACS	pat 074	B/Yamagata	2018	2018.75	2	no
ACS	pat 074	B/Yamagata	2019	2019.75	2	no
ACS	pat 074	B/Yamagata	2020	2020.67	1	no
ACS	pat 074	B/Yamagata	2021	2021.58	2	no
ACS	pat 075	A/H1N1pdm09	2017	2017.58	3.5	NA
ACS	pat 075	A/H1N1pdm09	2018	2018.58	3.5	no
ACS	pat 075	A/H1N1pdm09	2019	2019.58	8	yes
ACS	pat 075	A/H1N1pdm09	2020	2020.58	7	no
ACS	pat 075	A/H1N1pdm09	2021	2021.58	7	no
ACS	pat 075	A/H3N2	2017	2017.58	4	NA
ACS	pat 075	A/H3N2	2018	2018.58	5	no
ACS	pat 075	A/H3N2	2019	2019.58	4	no
ACS	pat 075	A/H3N2	2020	2020.58	4	no
ACS	pat 075	A/H3N2	2021	2021.58	4	no
ACS	pat 075	B/Victoria	2017	2017.58	4	NA
ACS	pat 075	B/Victoria	2018	2018.58	3	no
ACS	pat 075	B/Victoria	2019	2019.58	2	no
ACS	pat 075	B/Victoria	2020	2020.58	2	no
ACS	pat 075	B/Victoria	2021	2021.58	3	no
ACS	pat 075	B/Yamagata	2017	2017.58	3	NA
ACS	pat 075	B/Yamagata	2018	2018.58	5	yes
ACS	pat 075	B/Yamagata	2019	2019.58	5	no
ACS	pat 075	B/Yamagata	2020	2020.58	4.5	no
ACS	pat 075	B/Yamagata	2021	2021.58	4	no
ACS	pat 076	A/H1N1pdm09	2017	2017.58	2	NA
ACS	pat 076	A/H1N1pdm09	2018	2018.58	3	no
ACS	pat 076	A/H1N1pdm09	2019	2019.67	2	no
ACS	pat 076	A/H1N1pdm09	2020	2020.67	1.5	no
ACS	pat 076	A/H1N1pdm09	2021	2021.58	2	no
ACS	pat 076	A/H3N2	2017	2017.58	4	NA
ACS	pat 076	A/H3N2	2018	2018.58	4	no
ACS	pat 076	A/H3N2	2019	2019.67	4	no
ACS	pat 076	A/H3N2	2020	2020.67	4	no
ACS	pat 076	A/H3N2	2021	2021.58	4	no
ACS	pat 076	B/Victoria	2017	2017.58	4	NA
ACS	pat 076	B/Victoria	2018	2018.58	4	no
ACS	pat 076	B/Victoria	2019	2019.67	3	no
ACS	pat 076	B/Victoria	2020	2020.67	3	no
ACS	pat 076	B/Victoria	2021	2021.58	3	no
ACS	pat 076	B/Yamagata	2017	2017.58	1	NA
ACS	pat 076	B/Yamagata	2018	2018.58	1	no
ACS	pat 076	B/Yamagata	2019	2019.67	1	no
ACS	pat 076	B/Yamagata	2020	2020.67	1	no
ACS	pat 076	B/Yamagata	2021	2021.58	2	no
ACS	pat 077	A/H1N1pdm09	2017	2017.67	3	NA
ACS	pat 077	A/H1N1pdm09	2018	2018.67	4	no
ACS	pat 077	A/H1N1pdm09	2019	2019.67	4	no
ACS	pat 077	A/H1N1pdm09	2020	2020.75	3	no
ACS	pat 077	A/H1N1pdm09	2021	2021.5	3	no
ACS	pat 077	A/H3N2	2017	2017.67	5	NA
ACS	pat 077	A/H3N2	2018	2018.67	6	no
ACS	pat 077	A/H3N2	2019	2019.67	4	no
ACS	pat 077	A/H3N2	2020	2020.75	4	no
ACS	pat 077	A/H3N2	2021	2021.5	5	no
ACS	pat 077	B/Victoria	2017	2017.67	2	NA
ACS	pat 077	B/Victoria	2018	2018.67	3	no
ACS	pat 077	B/Victoria	2019	2019.67	2	no
ACS	pat 077	B/Victoria	2020	2020.75	2	no
ACS	pat 077	B/Victoria	2021	2021.5	3	no
ACS	pat 077	B/Yamagata	2017	2017.67	5	NA
ACS	pat 077	B/Yamagata	2018	2018.67	6	no
ACS	pat 077	B/Yamagata	2019	2019.67	6	no
ACS	pat 077	B/Yamagata	2020	2020.75	5	no
ACS	pat 077	B/Yamagata	2021	2021.5	5	no
ACS	pat 078	A/H1N1pdm09	2017	2017.67	4	NA
ACS	pat 078	A/H1N1pdm09	2018	2018.67	6	yes
ACS	pat 078	A/H1N1pdm09	2019	2019.67	5	no
ACS	pat 078	A/H1N1pdm09	2020	2020.67	5	no
ACS	pat 078	A/H1N1pdm09	2021	2021.67	4	no
ACS	pat 078	A/H3N2	2017	2017.67	5	NA
ACS	pat 078	A/H3N2	2018	2018.67	6	no
ACS	pat 078	A/H3N2	2019	2019.67	4	no
ACS	pat 078	A/H3N2	2020	2020.67	4	no
ACS	pat 078	A/H3N2	2021	2021.67	4	no
ACS	pat 078	B/Victoria	2017	2017.67	3	NA
ACS	pat 078	B/Victoria	2018	2018.67	5	yes
ACS	pat 078	B/Victoria	2019	2019.67	3	no
ACS	pat 078	B/Victoria	2020	2020.67	3	no
ACS	pat 078	B/Victoria	2021	2021.67	3	no
ACS	pat 078	B/Yamagata	2017	2017.67	2	NA
ACS	pat 078	B/Yamagata	2018	2018.67	2	no
ACS	pat 078	B/Yamagata	2019	2019.67	2	no
ACS	pat 078	B/Yamagata	2020	2020.67	2	no
ACS	pat 078	B/Yamagata	2021	2021.67	2	no
ACS	pat 079	A/H1N1pdm09	2017	2017.58	4	NA
ACS	pat 079	A/H1N1pdm09	2018	2018.58	5	no
ACS	pat 079	A/H1N1pdm09	2019	2019.58	4	no
ACS	pat 079	A/H1N1pdm09	2020	2020.67	4	no
ACS	pat 079	A/H1N1pdm09	2021	2021.58	4	no
ACS	pat 079	A/H3N2	2017	2017.58	7	NA
ACS	pat 079	A/H3N2	2018	2018.58	6	no
ACS	pat 079	A/H3N2	2019	2019.58	6	no
ACS	pat 079	A/H3N2	2020	2020.67	5	no
ACS	pat 079	A/H3N2	2021	2021.58	5	no
ACS	pat 079	B/Victoria	2017	2017.58	4	NA
ACS	pat 079	B/Victoria	2018	2018.58	4	no
ACS	pat 079	B/Victoria	2019	2019.58	3	no
ACS	pat 079	B/Victoria	2020	2020.67	2	no
ACS	pat 079	B/Victoria	2021	2021.58	2	no
ACS	pat 079	B/Yamagata	2017	2017.58	3	NA
ACS	pat 079	B/Yamagata	2018	2018.58	3	no
ACS	pat 079	B/Yamagata	2019	2019.58	2	no
ACS	pat 079	B/Yamagata	2020	2020.67	1	no
ACS	pat 079	B/Yamagata	2021	2021.58	1	no
ACS	pat 080	A/H1N1pdm09	2017	2017.58	2	NA
ACS	pat 080	A/H1N1pdm09	2018	2018.67	3	no
ACS	pat 080	A/H1N1pdm09	2019	2019.67	3	no
ACS	pat 080	A/H1N1pdm09	2020	2020.67	3	no
ACS	pat 080	A/H1N1pdm09	2021	2021.67	3	no
ACS	pat 080	A/H3N2	2017	2017.58	4	NA
ACS	pat 080	A/H3N2	2018	2018.67	4	no
ACS	pat 080	A/H3N2	2019	2019.67	4	no
ACS	pat 080	A/H3N2	2020	2020.67	4	no
ACS	pat 080	A/H3N2	2021	2021.67	4	no
ACS	pat 080	B/Victoria	2017	2017.58	2	NA
ACS	pat 080	B/Victoria	2018	2018.67	3	no
ACS	pat 080	B/Victoria	2019	2019.67	2	no
ACS	pat 080	B/Victoria	2020	2020.67	2	no
ACS	pat 080	B/Victoria	2021	2021.67	3	no
ACS	pat 080	B/Yamagata	2017	2017.58	1	NA
ACS	pat 080	B/Yamagata	2018	2018.67	2	no
ACS	pat 080	B/Yamagata	2019	2019.67	1	no
ACS	pat 080	B/Yamagata	2020	2020.67	1	no
ACS	pat 080	B/Yamagata	2021	2021.67	1	no
ACS	pat 081	A/H1N1pdm09	2017	2017.67	3	NA
ACS	pat 081	A/H1N1pdm09	2018	2018.67	4	no
ACS	pat 081	A/H1N1pdm09	2019	2019.75	3	no
ACS	pat 081	A/H1N1pdm09	2020	2020.75	3	no
ACS	pat 081	A/H1N1pdm09	2021	2021.58	3	no
ACS	pat 081	A/H3N2	2017	2017.67	5	NA
ACS	pat 081	A/H3N2	2018	2018.67	6	no
ACS	pat 081	A/H3N2	2019	2019.75	6	no
ACS	pat 081	A/H3N2	2020	2020.75	6	no
ACS	pat 081	A/H3N2	2021	2021.58	5	no
ACS	pat 081	B/Victoria	2017	2017.67	4	NA
ACS	pat 081	B/Victoria	2018	2018.67	5	no
ACS	pat 081	B/Victoria	2019	2019.75	4	no
ACS	pat 081	B/Victoria	2020	2020.75	4	no
ACS	pat 081	B/Victoria	2021	2021.58	4	no
ACS	pat 081	B/Yamagata	2017	2017.67	1	NA
ACS	pat 081	B/Yamagata	2018	2018.67	2	no
ACS	pat 081	B/Yamagata	2019	2019.75	1	no
ACS	pat 081	B/Yamagata	2020	2020.75	1	no
ACS	pat 081	B/Yamagata	2021	2021.58	1	no
ACS	pat 082	A/H1N1pdm09	2017	2017.58	5	NA
ACS	pat 082	A/H1N1pdm09	2018	2018.58	4	no
ACS	pat 082	A/H1N1pdm09	2019	2019.58	4	no
ACS	pat 082	A/H1N1pdm09	2020	2020.58	4	no
ACS	pat 082	A/H1N1pdm09	2021	2021.58	4	no
ACS	pat 082	A/H3N2	2017	2017.58	5	NA
ACS	pat 082	A/H3N2	2018	2018.58	6	no
ACS	pat 082	A/H3N2	2019	2019.58	5	no
ACS	pat 082	A/H3N2	2020	2020.58	4	no
ACS	pat 082	A/H3N2	2021	2021.58	5	no
ACS	pat 082	B/Victoria	2017	2017.58	4	NA
ACS	pat 082	B/Victoria	2018	2018.58	4	no
ACS	pat 082	B/Victoria	2019	2019.58	3	no
ACS	pat 082	B/Victoria	2020	2020.58	3	no
ACS	pat 082	B/Victoria	2021	2021.58	4	no
ACS	pat 082	B/Yamagata	2017	2017.58	2	NA
ACS	pat 082	B/Yamagata	2018	2018.58	3	no
ACS	pat 082	B/Yamagata	2019	2019.58	2	no
ACS	pat 082	B/Yamagata	2020	2020.58	2	no
ACS	pat 082	B/Yamagata	2021	2021.58	2	no
ACS	pat 083	A/H1N1pdm09	2017	2017.58	2	NA
ACS	pat 083	A/H1N1pdm09	2018	2018.58	4	yes
ACS	pat 083	A/H1N1pdm09	2019	2019.58	3	no
ACS	pat 083	A/H1N1pdm09	2020	2020.58	3	no
ACS	pat 083	A/H1N1pdm09	2021	2021.5	2	no
ACS	pat 083	A/H3N2	2017	2017.58	6	NA
ACS	pat 083	A/H3N2	2018	2018.58	6	no
ACS	pat 083	A/H3N2	2019	2019.58	5	no
ACS	pat 083	A/H3N2	2020	2020.58	5	no
ACS	pat 083	A/H3N2	2021	2021.5	5	no
ACS	pat 083	B/Victoria	2017	2017.58	3	NA
ACS	pat 083	B/Victoria	2018	2018.58	4	no
ACS	pat 083	B/Victoria	2019	2019.58	3	no
ACS	pat 083	B/Victoria	2020	2020.58	3	no
ACS	pat 083	B/Victoria	2021	2021.5	3	no
ACS	pat 083	B/Yamagata	2017	2017.58	2	NA
ACS	pat 083	B/Yamagata	2018	2018.58	2	no
ACS	pat 083	B/Yamagata	2019	2019.58	2	no
ACS	pat 083	B/Yamagata	2020	2020.58	2	no
ACS	pat 083	B/Yamagata	2021	2021.5	2	no
ACS	pat 084	A/H1N1pdm09	2017	2017.58	4	NA
ACS	pat 084	A/H1N1pdm09	2018	2018.67	6	yes
ACS	pat 084	A/H1N1pdm09	2019	2019.67	5	no
ACS	pat 084	A/H1N1pdm09	2020	2020.67	3	no
ACS	pat 084	A/H1N1pdm09	2021	2021.67	3	no
ACS	pat 084	A/H3N2	2017	2017.58	4	NA
ACS	pat 084	A/H3N2	2018	2018.67	4	no
ACS	pat 084	A/H3N2	2019	2019.67	3	no
ACS	pat 084	A/H3N2	2020	2020.67	3	no
ACS	pat 084	A/H3N2	2021	2021.67	3	no
ACS	pat 084	B/Victoria	2017	2017.58	3	NA
ACS	pat 084	B/Victoria	2018	2018.67	3	no
ACS	pat 084	B/Victoria	2019	2019.67	2	no
ACS	pat 084	B/Victoria	2020	2020.67	2	no
ACS	pat 084	B/Victoria	2021	2021.67	2	no
ACS	pat 084	B/Yamagata	2017	2017.58	1	NA
ACS	pat 084	B/Yamagata	2018	2018.67	2	no
ACS	pat 084	B/Yamagata	2019	2019.67	1	no
ACS	pat 084	B/Yamagata	2020	2020.67	0	no
ACS	pat 084	B/Yamagata	2021	2021.67	0	no
ACS	pat 085	A/H1N1pdm09	2017	2017.67	4	NA
ACS	pat 085	A/H1N1pdm09	2018	2018.83	5	no
ACS	pat 085	A/H1N1pdm09	2019	2019.75	5	no
ACS	pat 085	A/H1N1pdm09	2020	2020.75	3	no
ACS	pat 085	A/H1N1pdm09	2021	2021.5	4	no
ACS	pat 085	A/H3N2	2017	2017.67	7	NA
ACS	pat 085	A/H3N2	2018	2018.83	7	no
ACS	pat 085	A/H3N2	2019	2019.75	6	no
ACS	pat 085	A/H3N2	2020	2020.75	6	no
ACS	pat 085	A/H3N2	2021	2021.5	6	no
ACS	pat 085	B/Victoria	2017	2017.67	3	NA
ACS	pat 085	B/Victoria	2018	2018.83	4	no
ACS	pat 085	B/Victoria	2019	2019.75	3	no
ACS	pat 085	B/Victoria	2020	2020.75	2	no
ACS	pat 085	B/Victoria	2021	2021.5	2	no
ACS	pat 085	B/Yamagata	2017	2017.67	1	NA
ACS	pat 085	B/Yamagata	2018	2018.83	4	yes
ACS	pat 085	B/Yamagata	2019	2019.75	2	no
ACS	pat 085	B/Yamagata	2020	2020.75	2	no
ACS	pat 085	B/Yamagata	2021	2021.5	1	no
ACS	pat 086	A/H1N1pdm09	2017	2017.67	4	NA
ACS	pat 086	A/H1N1pdm09	2018	2018.83	7	yes
ACS	pat 086	A/H1N1pdm09	2019	2019.83	7	no
ACS	pat 086	A/H1N1pdm09	2020	2020.67	6	no
ACS	pat 086	A/H1N1pdm09	2021	2021.58	6	no
ACS	pat 086	A/H3N2	2017	2017.67	5	NA
ACS	pat 086	A/H3N2	2018	2018.83	5	no
ACS	pat 086	A/H3N2	2019	2019.83	4	no
ACS	pat 086	A/H3N2	2020	2020.67	5	no
ACS	pat 086	A/H3N2	2021	2021.58	5	no
ACS	pat 086	B/Victoria	2017	2017.67	4	NA
ACS	pat 086	B/Victoria	2018	2018.83	5	no
ACS	pat 086	B/Victoria	2019	2019.83	5	no
ACS	pat 086	B/Victoria	2020	2020.67	4	no
ACS	pat 086	B/Victoria	2021	2021.58	4	no
ACS	pat 086	B/Yamagata	2017	2017.67	2	NA
ACS	pat 086	B/Yamagata	2018	2018.83	4	yes
ACS	pat 086	B/Yamagata	2019	2019.83	4	no
ACS	pat 086	B/Yamagata	2020	2020.67	3	no
ACS	pat 086	B/Yamagata	2021	2021.58	3	no
ACS	pat 087	A/H1N1pdm09	2017	2017.75	4	NA
ACS	pat 087	A/H1N1pdm09	2018	2018.83	5	no
ACS	pat 087	A/H1N1pdm09	2019	2019.83	4	no
ACS	pat 087	A/H1N1pdm09	2020	2020.67	4	no
ACS	pat 087	A/H1N1pdm09	2021	2021.58	3	no
ACS	pat 087	A/H3N2	2017	2017.75	6	NA
ACS	pat 087	A/H3N2	2018	2018.83	6	no
ACS	pat 087	A/H3N2	2019	2019.83	4	no
ACS	pat 087	A/H3N2	2020	2020.67	5	no
ACS	pat 087	A/H3N2	2021	2021.58	5	no
ACS	pat 087	B/Victoria	2017	2017.75	3	NA
ACS	pat 087	B/Victoria	2018	2018.83	4	no
ACS	pat 087	B/Victoria	2019	2019.83	3	no
ACS	pat 087	B/Victoria	2020	2020.67	2	no
ACS	pat 087	B/Victoria	2021	2021.58	3	no
ACS	pat 087	B/Yamagata	2017	2017.75	2	NA
ACS	pat 087	B/Yamagata	2018	2018.83	3	no
ACS	pat 087	B/Yamagata	2019	2019.83	2	no
ACS	pat 087	B/Yamagata	2020	2020.67	2	no
ACS	pat 087	B/Yamagata	2021	2021.58	2	no
ACS	pat 088	A/H1N1pdm09	2017	2017.75	2	NA
ACS	pat 088	A/H1N1pdm09	2018	2018.83	3	no
ACS	pat 088	A/H1N1pdm09	2019	2019.83	3	no
ACS	pat 088	A/H1N1pdm09	2020	2020.67	3	no
ACS	pat 088	A/H1N1pdm09	2021	2021.58	3	no
ACS	pat 088	A/H3N2	2017	2017.75	5	NA
ACS	pat 088	A/H3N2	2018	2018.83	6	no
ACS	pat 088	A/H3N2	2019	2019.83	6	no
ACS	pat 088	A/H3N2	2020	2020.67	6	no
ACS	pat 088	A/H3N2	2021	2021.58	5	no
ACS	pat 088	B/Victoria	2017	2017.75	2	NA
ACS	pat 088	B/Victoria	2018	2018.83	3	no
ACS	pat 088	B/Victoria	2019	2019.83	3	no
ACS	pat 088	B/Victoria	2020	2020.67	3	no
ACS	pat 088	B/Victoria	2021	2021.58	3	no
ACS	pat 088	B/Yamagata	2017	2017.75	1	NA
ACS	pat 088	B/Yamagata	2018	2018.83	3	yes
ACS	pat 088	B/Yamagata	2019	2019.83	3	no
ACS	pat 088	B/Yamagata	2020	2020.67	1	no
ACS	pat 088	B/Yamagata	2021	2021.58	1	no
ACS	pat 089	A/H1N1pdm09	2017	2017.58	4	NA
ACS	pat 089	A/H1N1pdm09	2018	2018.58	4	no
ACS	pat 089	A/H1N1pdm09	2019	2019.67	5	no
ACS	pat 089	A/H1N1pdm09	2020	2020.67	4	no
ACS	pat 089	A/H1N1pdm09	2021	2021.58	4	no
ACS	pat 089	A/H3N2	2017	2017.58	6	NA
ACS	pat 089	A/H3N2	2018	2018.58	6	no
ACS	pat 089	A/H3N2	2019	2019.67	6	no
ACS	pat 089	A/H3N2	2020	2020.67	6	no
ACS	pat 089	A/H3N2	2021	2021.58	6	no
ACS	pat 089	B/Victoria	2017	2017.58	4	NA
ACS	pat 089	B/Victoria	2018	2018.58	6	yes
ACS	pat 089	B/Victoria	2019	2019.67	5	no
ACS	pat 089	B/Victoria	2020	2020.67	5	no
ACS	pat 089	B/Victoria	2021	2021.58	5	no
ACS	pat 089	B/Yamagata	2017	2017.58	2	NA
ACS	pat 089	B/Yamagata	2018	2018.58	5	yes
ACS	pat 089	B/Yamagata	2019	2019.67	5	no
ACS	pat 089	B/Yamagata	2020	2020.67	4	no
ACS	pat 089	B/Yamagata	2021	2021.58	3	no
ACS	pat 090	A/H1N1pdm09	2017	2017.75	3	NA
ACS	pat 090	A/H1N1pdm09	2018	2018.75	3	no
ACS	pat 090	A/H1N1pdm09	2019	2019.75	3	no
ACS	pat 090	A/H1N1pdm09	2020	2020.75	3	no
ACS	pat 090	A/H1N1pdm09	2021	2021.67	3	no
ACS	pat 090	A/H3N2	2017	2017.75	6	NA
ACS	pat 090	A/H3N2	2018	2018.75	6	no
ACS	pat 090	A/H3N2	2019	2019.75	6	no
ACS	pat 090	A/H3N2	2020	2020.75	6	no
ACS	pat 090	A/H3N2	2021	2021.67	6	no
ACS	pat 090	B/Victoria	2017	2017.75	3	NA
ACS	pat 090	B/Victoria	2018	2018.75	5	yes
ACS	pat 090	B/Victoria	2019	2019.75	4	no
ACS	pat 090	B/Victoria	2020	2020.75	4	no
ACS	pat 090	B/Victoria	2021	2021.67	4	no
ACS	pat 090	B/Yamagata	2017	2017.75	1	NA
ACS	pat 090	B/Yamagata	2018	2018.75	5	yes
ACS	pat 090	B/Yamagata	2019	2019.75	5	no
ACS	pat 090	B/Yamagata	2020	2020.75	4	no
ACS	pat 090	B/Yamagata	2021	2021.67	4	no
ACS	pat 091	A/H1N1pdm09	2017	2017.58	3	NA
ACS	pat 091	A/H1N1pdm09	2018	2018.67	4	no
ACS	pat 091	A/H1N1pdm09	2019	2019.58	4	no
ACS	pat 091	A/H1N1pdm09	2020	2020.67	3	no
ACS	pat 091	A/H1N1pdm09	2021	2021.58	3	no
ACS	pat 091	A/H3N2	2017	2017.58	2	NA
ACS	pat 091	A/H3N2	2018	2018.67	5	yes
ACS	pat 091	A/H3N2	2019	2019.58	0	no
ACS	pat 091	A/H3N2	2020	2020.67	1	no
ACS	pat 091	A/H3N2	2021	2021.58	4	yes
ACS	pat 091	B/Victoria	2017	2017.58	3	NA
ACS	pat 091	B/Victoria	2018	2018.67	5	yes
ACS	pat 091	B/Victoria	2019	2019.58	4	no
ACS	pat 091	B/Victoria	2020	2020.67	3	no
ACS	pat 091	B/Victoria	2021	2021.58	3	no
ACS	pat 091	B/Yamagata	2017	2017.58	3	NA
ACS	pat 091	B/Yamagata	2018	2018.67	3	no
ACS	pat 091	B/Yamagata	2019	2019.58	1	no
ACS	pat 091	B/Yamagata	2020	2020.67	1	no
ACS	pat 091	B/Yamagata	2021	2021.58	2	no
ACS	pat 092	A/H1N1pdm09	2017	2017.58	4	NA
ACS	pat 092	A/H1N1pdm09	2018	2018.58	3	no
ACS	pat 092	A/H1N1pdm09	2019	2019.58	3	no
ACS	pat 092	A/H1N1pdm09	2020	2020.58	4	no
ACS	pat 092	A/H1N1pdm09	2021	2021.58	5	no
ACS	pat 092	A/H3N2	2017	2017.58	6	NA
ACS	pat 092	A/H3N2	2018	2018.58	6	no
ACS	pat 092	A/H3N2	2019	2019.58	5	no
ACS	pat 092	A/H3N2	2020	2020.58	6	no
ACS	pat 092	A/H3N2	2021	2021.58	5	no
ACS	pat 092	B/Victoria	2017	2017.58	5	NA
ACS	pat 092	B/Victoria	2018	2018.58	4	no
ACS	pat 092	B/Victoria	2019	2019.58	3	no
ACS	pat 092	B/Victoria	2020	2020.58	4	no
ACS	pat 092	B/Victoria	2021	2021.58	4	no
ACS	pat 092	B/Yamagata	2017	2017.58	3	NA
ACS	pat 092	B/Yamagata	2018	2018.58	3	no
ACS	pat 092	B/Yamagata	2019	2019.58	3	no
ACS	pat 092	B/Yamagata	2020	2020.58	3	no
ACS	pat 092	B/Yamagata	2021	2021.58	3	no
ACS	pat 093	A/H1N1pdm09	2017	2017.75	5	NA
ACS	pat 093	A/H1N1pdm09	2018	2018.58	5	no
ACS	pat 093	A/H1N1pdm09	2019	2019.58	5	no
ACS	pat 093	A/H1N1pdm09	2020	2020.58	5	no
ACS	pat 093	A/H1N1pdm09	2021	2021.67	5	no
ACS	pat 093	A/H3N2	2017	2017.75	6	NA
ACS	pat 093	A/H3N2	2018	2018.58	6	no
ACS	pat 093	A/H3N2	2019	2019.58	6	no
ACS	pat 093	A/H3N2	2020	2020.58	6	no
ACS	pat 093	A/H3N2	2021	2021.67	5	no
ACS	pat 093	B/Victoria	2017	2017.75	7	NA
ACS	pat 093	B/Victoria	2018	2018.58	5	no
ACS	pat 093	B/Victoria	2019	2019.58	5	no
ACS	pat 093	B/Victoria	2020	2020.58	5	no
ACS	pat 093	B/Victoria	2021	2021.67	5.5	no
ACS	pat 093	B/Yamagata	2017	2017.75	4	NA
ACS	pat 093	B/Yamagata	2018	2018.58	4	no
ACS	pat 093	B/Yamagata	2019	2019.58	4	no
ACS	pat 093	B/Yamagata	2020	2020.58	4	no
ACS	pat 093	B/Yamagata	2021	2021.67	4	no
ACS	pat 095	A/H1N1pdm09	2017	2017.75	2	NA
ACS	pat 095	A/H1N1pdm09	2018	2018.75	2	no
ACS	pat 095	A/H1N1pdm09	2019	2019.75	2	no
ACS	pat 095	A/H1N1pdm09	2020	2020.67	2	no
ACS	pat 095	A/H1N1pdm09	2021	2021.67	2	no
ACS	pat 095	A/H3N2	2017	2017.75	4	NA
ACS	pat 095	A/H3N2	2018	2018.75	5	no
ACS	pat 095	A/H3N2	2019	2019.75	5	no
ACS	pat 095	A/H3N2	2020	2020.67	5	no
ACS	pat 095	A/H3N2	2021	2021.67	4	no
ACS	pat 095	B/Victoria	2017	2017.75	2	NA
ACS	pat 095	B/Victoria	2018	2018.75	2	no
ACS	pat 095	B/Victoria	2019	2019.75	2	no
ACS	pat 095	B/Victoria	2020	2020.67	2	no
ACS	pat 095	B/Victoria	2021	2021.67	2	no
ACS	pat 095	B/Yamagata	2017	2017.75	1	NA
ACS	pat 095	B/Yamagata	2018	2018.75	2	no
ACS	pat 095	B/Yamagata	2019	2019.75	2	no
ACS	pat 095	B/Yamagata	2020	2020.67	1	no
ACS	pat 095	B/Yamagata	2021	2021.67	1	no
ACS	pat 096	A/H1N1pdm09	2017	2017.75	3	NA
ACS	pat 096	A/H1N1pdm09	2018	2018.75	3	no
ACS	pat 096	A/H1N1pdm09	2019	2019.75	6	yes
ACS	pat 096	A/H1N1pdm09	2020	2020.67	5	no
ACS	pat 096	A/H1N1pdm09	2021	2021.5	4.5	no
ACS	pat 096	A/H3N2	2017	2017.75	6	NA
ACS	pat 096	A/H3N2	2018	2018.75	6	no
ACS	pat 096	A/H3N2	2019	2019.75	6	no
ACS	pat 096	A/H3N2	2020	2020.67	6	no
ACS	pat 096	A/H3N2	2021	2021.5	6	no
ACS	pat 096	B/Victoria	2017	2017.75	3	NA
ACS	pat 096	B/Victoria	2018	2018.75	3	no
ACS	pat 096	B/Victoria	2019	2019.75	3	no
ACS	pat 096	B/Victoria	2020	2020.67	3	no
ACS	pat 096	B/Victoria	2021	2021.5	3	no
ACS	pat 096	B/Yamagata	2017	2017.75	2	NA
ACS	pat 096	B/Yamagata	2018	2018.75	2	no
ACS	pat 096	B/Yamagata	2019	2019.75	2	no
ACS	pat 096	B/Yamagata	2020	2020.67	1	no
ACS	pat 096	B/Yamagata	2021	2021.5	1	no
ACS	pat 097	A/H1N1pdm09	2017	2017.58	3	NA
ACS	pat 097	A/H1N1pdm09	2018	2018.67	3	no
ACS	pat 097	A/H1N1pdm09	2019	2019.58	4	no
ACS	pat 097	A/H1N1pdm09	2020	2020.58	3	no
ACS	pat 097	A/H1N1pdm09	2021	2021.67	3	no
ACS	pat 097	A/H3N2	2017	2017.58	5	NA
ACS	pat 097	A/H3N2	2018	2018.67	5	no
ACS	pat 097	A/H3N2	2019	2019.58	5	no
ACS	pat 097	A/H3N2	2020	2020.58	5	no
ACS	pat 097	A/H3N2	2021	2021.67	5	no
ACS	pat 097	B/Victoria	2017	2017.58	5	NA
ACS	pat 097	B/Victoria	2018	2018.67	5	no
ACS	pat 097	B/Victoria	2019	2019.58	5	no
ACS	pat 097	B/Victoria	2020	2020.58	5	no
ACS	pat 097	B/Victoria	2021	2021.67	3	no
ACS	pat 097	B/Yamagata	2017	2017.58	3	NA
ACS	pat 097	B/Yamagata	2018	2018.67	4	no
ACS	pat 097	B/Yamagata	2019	2019.58	3	no
ACS	pat 097	B/Yamagata	2020	2020.58	3	no
ACS	pat 097	B/Yamagata	2021	2021.67	3	no
ACS	pat 098	A/H1N1pdm09	2017	2017.67	5	NA
ACS	pat 098	A/H1N1pdm09	2018	2018.67	4	no
ACS	pat 098	A/H1N1pdm09	2019	2019.75	5	no
ACS	pat 098	A/H1N1pdm09	2020	2020.58	4	no
ACS	pat 098	A/H1N1pdm09	2021	2021.58	4	no
ACS	pat 098	A/H3N2	2017	2017.67	5	NA
ACS	pat 098	A/H3N2	2018	2018.67	6	no
ACS	pat 098	A/H3N2	2019	2019.75	5	no
ACS	pat 098	A/H3N2	2020	2020.58	5	no
ACS	pat 098	A/H3N2	2021	2021.58	5	no
ACS	pat 098	B/Victoria	2017	2017.67	3.5	NA
ACS	pat 098	B/Victoria	2018	2018.67	4	no
ACS	pat 098	B/Victoria	2019	2019.75	5	no
ACS	pat 098	B/Victoria	2020	2020.58	3	no
ACS	pat 098	B/Victoria	2021	2021.58	3	no
ACS	pat 098	B/Yamagata	2017	2017.67	4	NA
ACS	pat 098	B/Yamagata	2018	2018.67	4	no
ACS	pat 098	B/Yamagata	2019	2019.75	4	no
ACS	pat 098	B/Yamagata	2020	2020.58	4	no
ACS	pat 098	B/Yamagata	2021	2021.58	3	no
ACS	pat 099	A/H1N1pdm09	2017	2017.75	2	NA
ACS	pat 099	A/H1N1pdm09	2018	2018.83	3	no
ACS	pat 099	A/H1N1pdm09	2019	2019.83	2	no
ACS	pat 099	A/H1N1pdm09	2020	2020.58	2	no
ACS	pat 099	A/H1N1pdm09	2021	2021.58	2	no
ACS	pat 099	A/H3N2	2017	2017.75	5	NA
ACS	pat 099	A/H3N2	2018	2018.83	5	no
ACS	pat 099	A/H3N2	2019	2019.83	5	no
ACS	pat 099	A/H3N2	2020	2020.58	5	no
ACS	pat 099	A/H3N2	2021	2021.58	5	no
ACS	pat 099	B/Victoria	2017	2017.75	2	NA
ACS	pat 099	B/Victoria	2018	2018.83	3	no
ACS	pat 099	B/Victoria	2019	2019.83	2	no
ACS	pat 099	B/Victoria	2020	2020.58	2	no
ACS	pat 099	B/Victoria	2021	2021.58	2	no
ACS	pat 099	B/Yamagata	2017	2017.75	1.5	NA
ACS	pat 099	B/Yamagata	2018	2018.83	2	no
ACS	pat 099	B/Yamagata	2019	2019.83	2	no
ACS	pat 099	B/Yamagata	2020	2020.58	1	no
ACS	pat 099	B/Yamagata	2021	2021.58	1	no
ACS	pat 100	A/H1N1pdm09	2017	2017.83	2	NA
ACS	pat 100	A/H1N1pdm09	2018	2018.83	2	no
ACS	pat 100	A/H1N1pdm09	2019	2019.83	2	no
ACS	pat 100	A/H1N1pdm09	2020	2020.67	2	no
ACS	pat 100	A/H1N1pdm09	2021	2021.58	2	no
ACS	pat 100	A/H3N2	2017	2017.83	6	NA
ACS	pat 100	A/H3N2	2018	2018.83	6	no
ACS	pat 100	A/H3N2	2019	2019.83	6	no
ACS	pat 100	A/H3N2	2020	2020.67	5	no
ACS	pat 100	A/H3N2	2021	2021.58	5	no
ACS	pat 100	B/Victoria	2017	2017.83	1	NA
ACS	pat 100	B/Victoria	2018	2018.83	3	yes
ACS	pat 100	B/Victoria	2019	2019.83	2	no
ACS	pat 100	B/Victoria	2020	2020.67	1	no
ACS	pat 100	B/Victoria	2021	2021.58	1	no
ACS	pat 100	B/Yamagata	2017	2017.83	1	NA
ACS	pat 100	B/Yamagata	2018	2018.83	1	no
ACS	pat 100	B/Yamagata	2019	2019.83	1	no
ACS	pat 100	B/Yamagata	2020	2020.67	1	no
ACS	pat 100	B/Yamagata	2021	2021.58	1	no
RECoVERED	VIS0004	A/H1N1pdm09	2020	2020.81	NA	no
RECoVERED	VIS0004	A/H1N1pdm09	2021	2021.79	NA	NA
RECoVERED	VIS0004	A/H3N2	2020	2020.81	NA	no
RECoVERED	VIS0004	A/H3N2	2021	2021.79	NA	NA
RECoVERED	VIS0004	B/Victoria	2020	2020.81	NA	no
RECoVERED	VIS0004	B/Victoria	2021	2021.79	NA	NA
RECoVERED	VIS0004	B/Yamagata	2020	2020.81	NA	no
RECoVERED	VIS0004	B/Yamagata	2021	2021.79	NA	NA
RECoVERED	VIS0019	A/H1N1pdm09	2020	2020.67	4.5	no
RECoVERED	VIS0019	A/H1N1pdm09	2021	2021.67	5	no
RECoVERED	VIS0019	A/H3N2	2020	2020.67	1	no
RECoVERED	VIS0019	A/H3N2	2021	2021.67	1	no
RECoVERED	VIS0019	B/Victoria	2020	2020.67	1	no
RECoVERED	VIS0019	B/Victoria	2021	2021.67	0	no
RECoVERED	VIS0019	B/Yamagata	2020	2020.67	1	no
RECoVERED	VIS0019	B/Yamagata	2021	2021.67	1	no
RECoVERED	VIS0108	A/H1N1pdm09	2020	2020.69	4	no
RECoVERED	VIS0108	A/H1N1pdm09	2021	2021.71	4	no
RECoVERED	VIS0108	A/H3N2	2020	2020.69	3	no
RECoVERED	VIS0108	A/H3N2	2021	2021.71	3	no
RECoVERED	VIS0108	B/Victoria	2020	2020.69	1	no
RECoVERED	VIS0108	B/Victoria	2021	2021.71	1	no
RECoVERED	VIS0108	B/Yamagata	2020	2020.69	4	no
RECoVERED	VIS0108	B/Yamagata	2021	2021.71	4	no
RECoVERED	VIS0116	A/H1N1pdm09	2020	2020.72	5	no
RECoVERED	VIS0116	A/H1N1pdm09	2021	2021.7	5	no
RECoVERED	VIS0116	A/H3N2	2020	2020.72	4	no
RECoVERED	VIS0116	A/H3N2	2021	2021.7	4	no
RECoVERED	VIS0116	B/Victoria	2020	2020.72	2.5	no
RECoVERED	VIS0116	B/Victoria	2021	2021.7	3	no
RECoVERED	VIS0116	B/Yamagata	2020	2020.72	3	no
RECoVERED	VIS0116	B/Yamagata	2021	2021.7	3	no
RECoVERED	VIS0216	A/H1N1pdm09	2020	2020.56	3	no
RECoVERED	VIS0216	A/H1N1pdm09	2021	2021.54	3	no
RECoVERED	VIS0216	A/H3N2	2020	2020.56	5	no
RECoVERED	VIS0216	A/H3N2	2021	2021.54	5	no
RECoVERED	VIS0216	B/Victoria	2020	2020.56	3	no
RECoVERED	VIS0216	B/Victoria	2021	2021.54	3	no
RECoVERED	VIS0216	B/Yamagata	2020	2020.56	3	no
RECoVERED	VIS0216	B/Yamagata	2021	2021.54	3	no
RECoVERED	VIS0540	A/H1N1pdm09	2020	2020.47	4.5	no
RECoVERED	VIS0540	A/H1N1pdm09	2021	2021.48	5	no
RECoVERED	VIS0540	A/H3N2	2020	2020.47	6	no
RECoVERED	VIS0540	A/H3N2	2021	2021.48	6	no
RECoVERED	VIS0540	B/Victoria	2020	2020.47	3	no
RECoVERED	VIS0540	B/Victoria	2021	2021.48	3	no
RECoVERED	VIS0540	B/Yamagata	2020	2020.47	3	no
RECoVERED	VIS0540	B/Yamagata	2021	2021.48	3	no
RECoVERED	VIS0653	A/H1N1pdm09	2020	2020.77	4	no
RECoVERED	VIS0653	A/H1N1pdm09	2021	2021.76	4	no
RECoVERED	VIS0653	A/H3N2	2020	2020.77	6	no
RECoVERED	VIS0653	A/H3N2	2021	2021.76	5	no
RECoVERED	VIS0653	B/Victoria	2020	2020.77	3	no
RECoVERED	VIS0653	B/Victoria	2021	2021.76	3	no
RECoVERED	VIS0653	B/Yamagata	2020	2020.77	3	no
RECoVERED	VIS0653	B/Yamagata	2021	2021.76	3	no
RECoVERED	VIS0832	A/H1N1pdm09	2020	2020.82	3	no
RECoVERED	VIS0832	A/H1N1pdm09	2021	2021.77	4	no
RECoVERED	VIS0832	A/H3N2	2020	2020.82	6	no
RECoVERED	VIS0832	A/H3N2	2021	2021.77	6	no
RECoVERED	VIS0832	B/Victoria	2020	2020.82	3.5	no
RECoVERED	VIS0832	B/Victoria	2021	2021.77	4	no
RECoVERED	VIS0832	B/Yamagata	2020	2020.82	2	no
RECoVERED	VIS0832	B/Yamagata	2021	2021.77	2	no
RECoVERED	VIS1248	A/H1N1pdm09	2020	2020.8	4	no
RECoVERED	VIS1248	A/H1N1pdm09	2021	2021.74	5	no
RECoVERED	VIS1248	A/H3N2	2020	2020.8	4	no
RECoVERED	VIS1248	A/H3N2	2021	2021.74	5	no
RECoVERED	VIS1248	B/Victoria	2020	2020.8	4	no
RECoVERED	VIS1248	B/Victoria	2021	2021.74	4	no
RECoVERED	VIS1248	B/Yamagata	2020	2020.8	4	no
RECoVERED	VIS1248	B/Yamagata	2021	2021.74	4	no
RECoVERED	VIS1642	A/H1N1pdm09	2020	2020.71	4	no
RECoVERED	VIS1642	A/H1N1pdm09	2021	2021.79	5	no
RECoVERED	VIS1642	A/H3N2	2020	2020.71	4	no
RECoVERED	VIS1642	A/H3N2	2021	2021.79	4	no
RECoVERED	VIS1642	B/Victoria	2020	2020.71	4	no
RECoVERED	VIS1642	B/Victoria	2021	2021.79	4	no
RECoVERED	VIS1642	B/Yamagata	2020	2020.71	5.5	no
RECoVERED	VIS1642	B/Yamagata	2021	2021.79	6	no
RECoVERED	VIS1752	A/H1N1pdm09	2020	2020.74	6	no
RECoVERED	VIS1752	A/H1N1pdm09	2021	2021.72	6	no
RECoVERED	VIS1752	A/H3N2	2020	2020.74	3	no
RECoVERED	VIS1752	A/H3N2	2021	2021.72	3	no
RECoVERED	VIS1752	B/Victoria	2020	2020.74	3	no
RECoVERED	VIS1752	B/Victoria	2021	2021.72	3	no
RECoVERED	VIS1752	B/Yamagata	2020	2020.74	4	no
RECoVERED	VIS1752	B/Yamagata	2021	2021.72	4	no
RECoVERED	VIS1787	A/H1N1pdm09	2020	2020.51	3	no
RECoVERED	VIS1787	A/H1N1pdm09	2021	2021.53	3	no
RECoVERED	VIS1787	A/H3N2	2020	2020.51	5	no
RECoVERED	VIS1787	A/H3N2	2021	2021.53	4	no
RECoVERED	VIS1787	B/Victoria	2020	2020.51	3.5	no
RECoVERED	VIS1787	B/Victoria	2021	2021.53	3	no
RECoVERED	VIS1787	B/Yamagata	2020	2020.51	4	no
RECoVERED	VIS1787	B/Yamagata	2021	2021.53	4	no
RECoVERED	VIS1834	A/H1N1pdm09	2020	2020.66	5	no
RECoVERED	VIS1834	A/H1N1pdm09	2021	2021.66	5	no
RECoVERED	VIS1834	A/H3N2	2020	2020.66	6	no
RECoVERED	VIS1834	A/H3N2	2021	2021.66	6	no
RECoVERED	VIS1834	B/Victoria	2020	2020.66	3	no
RECoVERED	VIS1834	B/Victoria	2021	2021.66	3	no
RECoVERED	VIS1834	B/Yamagata	2020	2020.66	4	no
RECoVERED	VIS1834	B/Yamagata	2021	2021.66	4	no
RECoVERED	VIS1850	A/H1N1pdm09	2020	2020.82	5	no
RECoVERED	VIS1850	A/H1N1pdm09	2021	2021.79	5	no
RECoVERED	VIS1850	A/H3N2	2020	2020.82	5	no
RECoVERED	VIS1850	A/H3N2	2021	2021.79	5	no
RECoVERED	VIS1850	B/Victoria	2020	2020.82	2	no
RECoVERED	VIS1850	B/Victoria	2021	2021.79	2	no
RECoVERED	VIS1850	B/Yamagata	2020	2020.82	3	no
RECoVERED	VIS1850	B/Yamagata	2021	2021.79	2	no
RECoVERED	VIS2009	A/H1N1pdm09	2020	2020.49	0	no
RECoVERED	VIS2009	A/H1N1pdm09	2021	2021.49	0	no
RECoVERED	VIS2009	A/H3N2	2020	2020.49	0	no
RECoVERED	VIS2009	A/H3N2	2021	2021.49	0	no
RECoVERED	VIS2009	B/Victoria	2020	2020.49	0	no
RECoVERED	VIS2009	B/Victoria	2021	2021.49	0	no
RECoVERED	VIS2009	B/Yamagata	2020	2020.49	2	no
RECoVERED	VIS2009	B/Yamagata	2021	2021.49	2	no
RECoVERED	VIS2088	A/H1N1pdm09	2020	2020.81	2	no
RECoVERED	VIS2088	A/H1N1pdm09	2021	2021.76	3	no
RECoVERED	VIS2088	A/H3N2	2020	2020.81	5	no
RECoVERED	VIS2088	A/H3N2	2021	2021.76	4	no
RECoVERED	VIS2088	B/Victoria	2020	2020.81	3	no
RECoVERED	VIS2088	B/Victoria	2021	2021.76	2	no
RECoVERED	VIS2088	B/Yamagata	2020	2020.81	2	no
RECoVERED	VIS2088	B/Yamagata	2021	2021.76	2	no
RECoVERED	VIS2229	A/H1N1pdm09	2020	2020.75	4	no
RECoVERED	VIS2229	A/H1N1pdm09	2021	2021.7	4	no
RECoVERED	VIS2229	A/H3N2	2020	2020.75	5	no
RECoVERED	VIS2229	A/H3N2	2021	2021.7	5	no
RECoVERED	VIS2229	B/Victoria	2020	2020.75	4	no
RECoVERED	VIS2229	B/Victoria	2021	2021.7	4	no
RECoVERED	VIS2229	B/Yamagata	2020	2020.75	4	no
RECoVERED	VIS2229	B/Yamagata	2021	2021.7	4	no
RECoVERED	VIS2239	A/H1N1pdm09	2020	2020.79	3	no
RECoVERED	VIS2239	A/H1N1pdm09	2021	2021.79	3	no
RECoVERED	VIS2239	A/H3N2	2020	2020.79	5	no
RECoVERED	VIS2239	A/H3N2	2021	2021.79	6	no
RECoVERED	VIS2239	B/Victoria	2020	2020.79	3	no
RECoVERED	VIS2239	B/Victoria	2021	2021.79	2	no
RECoVERED	VIS2239	B/Yamagata	2020	2020.79	1	no
RECoVERED	VIS2239	B/Yamagata	2021	2021.79	1	no
RECoVERED	VIS2427	A/H1N1pdm09	2020	2020.61	3	no
RECoVERED	VIS2427	A/H1N1pdm09	2021	2021.65	3	no
RECoVERED	VIS2427	A/H3N2	2020	2020.61	5	no
RECoVERED	VIS2427	A/H3N2	2021	2021.65	5	no
RECoVERED	VIS2427	B/Victoria	2020	2020.61	3	no
RECoVERED	VIS2427	B/Victoria	2021	2021.65	3	no
RECoVERED	VIS2427	B/Yamagata	2020	2020.61	3	no
RECoVERED	VIS2427	B/Yamagata	2021	2021.65	3	no
RECoVERED	VIS2475	A/H1N1pdm09	2020	2020.79	3	no
RECoVERED	VIS2475	A/H1N1pdm09	2021	2021.8	4	no
RECoVERED	VIS2475	A/H3N2	2020	2020.79	5	no
RECoVERED	VIS2475	A/H3N2	2021	2021.8	5	no
RECoVERED	VIS2475	B/Victoria	2020	2020.79	5	no
RECoVERED	VIS2475	B/Victoria	2021	2021.8	5	no
RECoVERED	VIS2475	B/Yamagata	2020	2020.79	3	no
RECoVERED	VIS2475	B/Yamagata	2021	2021.8	4	no
RECoVERED	VIS2513	A/H1N1pdm09	2020	2020.58	3	no
RECoVERED	VIS2513	A/H1N1pdm09	2021	2021.54	3	no
RECoVERED	VIS2513	A/H3N2	2020	2020.58	5	no
RECoVERED	VIS2513	A/H3N2	2021	2021.54	4	no
RECoVERED	VIS2513	B/Victoria	2020	2020.58	2	no
RECoVERED	VIS2513	B/Victoria	2021	2021.54	2	no
RECoVERED	VIS2513	B/Yamagata	2020	2020.58	3	no
RECoVERED	VIS2513	B/Yamagata	2021	2021.54	3	no
RECoVERED	VIS2750	A/H1N1pdm09	2020	2020.65	4.5	no
RECoVERED	VIS2750	A/H1N1pdm09	2021	2021.67	4	no
RECoVERED	VIS2750	A/H3N2	2020	2020.65	5	no
RECoVERED	VIS2750	A/H3N2	2021	2021.67	5	no
RECoVERED	VIS2750	B/Victoria	2020	2020.65	3	no
RECoVERED	VIS2750	B/Victoria	2021	2021.67	3	no
RECoVERED	VIS2750	B/Yamagata	2020	2020.65	3.5	no
RECoVERED	VIS2750	B/Yamagata	2021	2021.67	4	no
RECoVERED	VIS2846	A/H1N1pdm09	2020	2020.79	NA	no
RECoVERED	VIS2846	A/H1N1pdm09	2021	2021.8	NA	NA
RECoVERED	VIS2846	A/H3N2	2020	2020.79	NA	no
RECoVERED	VIS2846	A/H3N2	2021	2021.8	NA	NA
RECoVERED	VIS2846	B/Victoria	2020	2020.79	NA	no
RECoVERED	VIS2846	B/Victoria	2021	2021.8	NA	NA
RECoVERED	VIS2846	B/Yamagata	2020	2020.79	NA	no
RECoVERED	VIS2846	B/Yamagata	2021	2021.8	NA	NA
RECoVERED	VIS2939	A/H1N1pdm09	2020	2020.66	5	no
RECoVERED	VIS2939	A/H1N1pdm09	2021	2021.66	4	no
RECoVERED	VIS2939	A/H3N2	2020	2020.66	1	no
RECoVERED	VIS2939	A/H3N2	2021	2021.66	1	no
RECoVERED	VIS2939	B/Victoria	2020	2020.66	3	no
RECoVERED	VIS2939	B/Victoria	2021	2021.66	3	no
RECoVERED	VIS2939	B/Yamagata	2020	2020.66	4	no
RECoVERED	VIS2939	B/Yamagata	2021	2021.66	4	no
RECoVERED	VIS3159	A/H1N1pdm09	2020	2020.78	5	no
RECoVERED	VIS3159	A/H1N1pdm09	2021	2021.74	6	no
RECoVERED	VIS3159	A/H3N2	2020	2020.78	1	no
RECoVERED	VIS3159	A/H3N2	2021	2021.74	1	no
RECoVERED	VIS3159	B/Victoria	2020	2020.78	0	no
RECoVERED	VIS3159	B/Victoria	2021	2021.74	0	no
RECoVERED	VIS3159	B/Yamagata	2020	2020.78	3	no
RECoVERED	VIS3159	B/Yamagata	2021	2021.74	3	no
RECoVERED	VIS3183	A/H1N1pdm09	2020	2020.76	5	no
RECoVERED	VIS3183	A/H1N1pdm09	2021	2021.8	4	no
RECoVERED	VIS3183	A/H3N2	2020	2020.76	5	no
RECoVERED	VIS3183	A/H3N2	2021	2021.8	5	no
RECoVERED	VIS3183	B/Victoria	2020	2020.76	5	no
RECoVERED	VIS3183	B/Victoria	2021	2021.8	4.5	no
RECoVERED	VIS3183	B/Yamagata	2020	2020.76	4	no
RECoVERED	VIS3183	B/Yamagata	2021	2021.8	4	no
RECoVERED	VIS3378	A/H1N1pdm09	2020	2020.77	2	no
RECoVERED	VIS3378	A/H1N1pdm09	2021	2021.82	2	no
RECoVERED	VIS3378	A/H3N2	2020	2020.77	6	no
RECoVERED	VIS3378	A/H3N2	2021	2021.82	6	no
RECoVERED	VIS3378	B/Victoria	2020	2020.77	2	no
RECoVERED	VIS3378	B/Victoria	2021	2021.82	2	no
RECoVERED	VIS3378	B/Yamagata	2020	2020.77	2	no
RECoVERED	VIS3378	B/Yamagata	2021	2021.82	2	no
RECoVERED	VIS3513	A/H1N1pdm09	2020	2020.53	6	no
RECoVERED	VIS3513	A/H1N1pdm09	2021	2021.52	6	no
RECoVERED	VIS3513	A/H3N2	2020	2020.53	2	no
RECoVERED	VIS3513	A/H3N2	2021	2021.52	2	no
RECoVERED	VIS3513	B/Victoria	2020	2020.53	5	no
RECoVERED	VIS3513	B/Victoria	2021	2021.52	5	no
RECoVERED	VIS3513	B/Yamagata	2020	2020.53	6	no
RECoVERED	VIS3513	B/Yamagata	2021	2021.52	6	no
RECoVERED	VIS3551	A/H1N1pdm09	2020	2020.52	5	no
RECoVERED	VIS3551	A/H1N1pdm09	2021	2021.53	5.5	no
RECoVERED	VIS3551	A/H3N2	2020	2020.52	4	no
RECoVERED	VIS3551	A/H3N2	2021	2021.53	4	no
RECoVERED	VIS3551	B/Victoria	2020	2020.52	4	no
RECoVERED	VIS3551	B/Victoria	2021	2021.53	4	no
RECoVERED	VIS3551	B/Yamagata	2020	2020.52	2	no
RECoVERED	VIS3551	B/Yamagata	2021	2021.53	2	no
RECoVERED	VIS3739	A/H1N1pdm09	2020	2020.58	3	no
RECoVERED	VIS3739	A/H1N1pdm09	2021	2021.53	1	no
RECoVERED	VIS3739	A/H3N2	2020	2020.58	5	no
RECoVERED	VIS3739	A/H3N2	2021	2021.53	5	no
RECoVERED	VIS3739	B/Victoria	2020	2020.58	1	no
RECoVERED	VIS3739	B/Victoria	2021	2021.53	1	no
RECoVERED	VIS3739	B/Yamagata	2020	2020.58	1	no
RECoVERED	VIS3739	B/Yamagata	2021	2021.53	1	no
RECoVERED	VIS3752	A/H1N1pdm09	2020	2020.69	6.5	no
RECoVERED	VIS3752	A/H1N1pdm09	2021	2021.69	7	no
RECoVERED	VIS3752	A/H3N2	2020	2020.69	4	no
RECoVERED	VIS3752	A/H3N2	2021	2021.69	4	no
RECoVERED	VIS3752	B/Victoria	2020	2020.69	5	no
RECoVERED	VIS3752	B/Victoria	2021	2021.69	5	no
RECoVERED	VIS3752	B/Yamagata	2020	2020.69	4	no
RECoVERED	VIS3752	B/Yamagata	2021	2021.69	4	no
RECoVERED	VIS3849	A/H1N1pdm09	2020	2020.74	0	no
RECoVERED	VIS3849	A/H1N1pdm09	2021	2021.75	0	no
RECoVERED	VIS3849	A/H3N2	2020	2020.74	0	no
RECoVERED	VIS3849	A/H3N2	2021	2021.75	0	no
RECoVERED	VIS3849	B/Victoria	2020	2020.74	0	no
RECoVERED	VIS3849	B/Victoria	2021	2021.75	0	no
RECoVERED	VIS3849	B/Yamagata	2020	2020.74	0	no
RECoVERED	VIS3849	B/Yamagata	2021	2021.75	0	no
RECoVERED	VIS3880	A/H1N1pdm09	2020	2020.59	6	no
RECoVERED	VIS3880	A/H1N1pdm09	2021	2021.52	6	no
RECoVERED	VIS3880	A/H3N2	2020	2020.59	6	no
RECoVERED	VIS3880	A/H3N2	2021	2021.52	6	no
RECoVERED	VIS3880	B/Victoria	2020	2020.59	3	no
RECoVERED	VIS3880	B/Victoria	2021	2021.52	3	no
RECoVERED	VIS3880	B/Yamagata	2020	2020.59	4	no
RECoVERED	VIS3880	B/Yamagata	2021	2021.52	4	no
RECoVERED	VIS3987	A/H1N1pdm09	2020	2020.68	5	no
RECoVERED	VIS3987	A/H1N1pdm09	2021	2021.66	5	no
RECoVERED	VIS3987	A/H3N2	2020	2020.68	4	no
RECoVERED	VIS3987	A/H3N2	2021	2021.66	4	no
RECoVERED	VIS3987	B/Victoria	2020	2020.68	2	no
RECoVERED	VIS3987	B/Victoria	2021	2021.66	2	no
RECoVERED	VIS3987	B/Yamagata	2020	2020.68	2	no
RECoVERED	VIS3987	B/Yamagata	2021	2021.66	2	no
RECoVERED	VIS4012	A/H1N1pdm09	2020	2020.75	3	no
RECoVERED	VIS4012	A/H1N1pdm09	2021	2021.78	3	no
RECoVERED	VIS4012	A/H3N2	2020	2020.75	6	no
RECoVERED	VIS4012	A/H3N2	2021	2021.78	5	no
RECoVERED	VIS4012	B/Victoria	2020	2020.75	1	no
RECoVERED	VIS4012	B/Victoria	2021	2021.78	1	no
RECoVERED	VIS4012	B/Yamagata	2020	2020.75	1	no
RECoVERED	VIS4012	B/Yamagata	2021	2021.78	1	no
RECoVERED	VIS4330	A/H1N1pdm09	2020	2020.67	1	no
RECoVERED	VIS4330	A/H1N1pdm09	2021	2021.67	1	no
RECoVERED	VIS4330	A/H3N2	2020	2020.67	1	no
RECoVERED	VIS4330	A/H3N2	2021	2021.67	1	no
RECoVERED	VIS4330	B/Victoria	2020	2020.67	1	no
RECoVERED	VIS4330	B/Victoria	2021	2021.67	1	no
RECoVERED	VIS4330	B/Yamagata	2020	2020.67	0	no
RECoVERED	VIS4330	B/Yamagata	2021	2021.67	0	no
RECoVERED	VIS4545	A/H1N1pdm09	2020	2020.74	1	no
RECoVERED	VIS4545	A/H1N1pdm09	2021	2021.75	1	no
RECoVERED	VIS4545	A/H3N2	2020	2020.74	2	no
RECoVERED	VIS4545	A/H3N2	2021	2021.75	1	no
RECoVERED	VIS4545	B/Victoria	2020	2020.74	1	no
RECoVERED	VIS4545	B/Victoria	2021	2021.75	0	no
RECoVERED	VIS4545	B/Yamagata	2020	2020.74	1	no
RECoVERED	VIS4545	B/Yamagata	2021	2021.75	1	no
RECoVERED	VIS4576	A/H1N1pdm09	2020	2020.59	4	no
RECoVERED	VIS4576	A/H1N1pdm09	2021	2021.64	4	no
RECoVERED	VIS4576	A/H3N2	2020	2020.59	6	no
RECoVERED	VIS4576	A/H3N2	2021	2021.64	6	no
RECoVERED	VIS4576	B/Victoria	2020	2020.59	3	no
RECoVERED	VIS4576	B/Victoria	2021	2021.64	2.5	no
RECoVERED	VIS4576	B/Yamagata	2020	2020.59	4	no
RECoVERED	VIS4576	B/Yamagata	2021	2021.64	3	no
RECoVERED	VIS4586	A/H1N1pdm09	2020	2020.63	0	no
RECoVERED	VIS4586	A/H1N1pdm09	2021	2021.61	1	no
RECoVERED	VIS4586	A/H3N2	2020	2020.63	0	no
RECoVERED	VIS4586	A/H3N2	2021	2021.61	0	no
RECoVERED	VIS4586	B/Victoria	2020	2020.63	0	no
RECoVERED	VIS4586	B/Victoria	2021	2021.61	0	no
RECoVERED	VIS4586	B/Yamagata	2020	2020.63	0	no
RECoVERED	VIS4586	B/Yamagata	2021	2021.61	0	no
RECoVERED	VIS4873	A/H1N1pdm09	2020	2020.65	7	no
RECoVERED	VIS4873	A/H1N1pdm09	2021	2021.72	7	no
RECoVERED	VIS4873	A/H3N2	2020	2020.65	5	no
RECoVERED	VIS4873	A/H3N2	2021	2021.72	5	no
RECoVERED	VIS4873	B/Victoria	2020	2020.65	3	no
RECoVERED	VIS4873	B/Victoria	2021	2021.72	3	no
RECoVERED	VIS4873	B/Yamagata	2020	2020.65	6	no
RECoVERED	VIS4873	B/Yamagata	2021	2021.72	5	no
RECoVERED	VIS4926	A/H1N1pdm09	2020	2020.82	6	no
RECoVERED	VIS4926	A/H1N1pdm09	2021	2021.81	6	no
RECoVERED	VIS4926	A/H3N2	2020	2020.82	6	no
RECoVERED	VIS4926	A/H3N2	2021	2021.81	3	no
RECoVERED	VIS4926	B/Victoria	2020	2020.82	2	no
RECoVERED	VIS4926	B/Victoria	2021	2021.81	3	no
RECoVERED	VIS4926	B/Yamagata	2020	2020.82	5	no
RECoVERED	VIS4926	B/Yamagata	2021	2021.81	5	no
RECoVERED	VIS5066	A/H1N1pdm09	2020	2020.78	3	no
RECoVERED	VIS5066	A/H1N1pdm09	2021	2021.76	2	no
RECoVERED	VIS5066	A/H3N2	2020	2020.78	5	no
RECoVERED	VIS5066	A/H3N2	2021	2021.76	5	no
RECoVERED	VIS5066	B/Victoria	2020	2020.78	2	no
RECoVERED	VIS5066	B/Victoria	2021	2021.76	2	no
RECoVERED	VIS5066	B/Yamagata	2020	2020.78	3	no
RECoVERED	VIS5066	B/Yamagata	2021	2021.76	3	no
RECoVERED	VIS5067	A/H1N1pdm09	2020	2020.69	5	no
RECoVERED	VIS5067	A/H1N1pdm09	2021	2021.69	5	no
RECoVERED	VIS5067	A/H3N2	2020	2020.69	4	no
RECoVERED	VIS5067	A/H3N2	2021	2021.69	4	no
RECoVERED	VIS5067	B/Victoria	2020	2020.69	5	no
RECoVERED	VIS5067	B/Victoria	2021	2021.69	5	no
RECoVERED	VIS5067	B/Yamagata	2020	2020.69	5	no
RECoVERED	VIS5067	B/Yamagata	2021	2021.69	5	no
RECoVERED	VIS5213	A/H1N1pdm09	2020	2020.72	5	no
RECoVERED	VIS5213	A/H1N1pdm09	2021	2021.67	5	no
RECoVERED	VIS5213	A/H3N2	2020	2020.72	5	no
RECoVERED	VIS5213	A/H3N2	2021	2021.67	5	no
RECoVERED	VIS5213	B/Victoria	2020	2020.72	3	no
RECoVERED	VIS5213	B/Victoria	2021	2021.67	3	no
RECoVERED	VIS5213	B/Yamagata	2020	2020.72	NA	no
RECoVERED	VIS5213	B/Yamagata	2021	2021.67	NA	NA
RECoVERED	VIS5242	A/H1N1pdm09	2020	2020.71	0	no
RECoVERED	VIS5242	A/H1N1pdm09	2021	2021.73	0	no
RECoVERED	VIS5242	A/H3N2	2020	2020.71	0	no
RECoVERED	VIS5242	A/H3N2	2021	2021.73	0	no
RECoVERED	VIS5242	B/Victoria	2020	2020.71	3	no
RECoVERED	VIS5242	B/Victoria	2021	2021.73	2.5	no
RECoVERED	VIS5242	B/Yamagata	2020	2020.71	NA	no
RECoVERED	VIS5242	B/Yamagata	2021	2021.73	NA	NA
RECoVERED	VIS5258	A/H1N1pdm09	2020	2020.65	0	no
RECoVERED	VIS5258	A/H1N1pdm09	2021	2021.64	0	no
RECoVERED	VIS5258	A/H3N2	2020	2020.65	0	no
RECoVERED	VIS5258	A/H3N2	2021	2021.64	0	no
RECoVERED	VIS5258	B/Victoria	2020	2020.65	0	no
RECoVERED	VIS5258	B/Victoria	2021	2021.64	0	no
RECoVERED	VIS5258	B/Yamagata	2020	2020.65	0	no
RECoVERED	VIS5258	B/Yamagata	2021	2021.64	0	no
RECoVERED	VIS5448	A/H1N1pdm09	2020	2020.69	4	no
RECoVERED	VIS5448	A/H1N1pdm09	2021	2021.68	3	no
RECoVERED	VIS5448	A/H3N2	2020	2020.69	5	no
RECoVERED	VIS5448	A/H3N2	2021	2021.68	5	no
RECoVERED	VIS5448	B/Victoria	2020	2020.69	3	no
RECoVERED	VIS5448	B/Victoria	2021	2021.68	3	no
RECoVERED	VIS5448	B/Yamagata	2020	2020.69	3	no
RECoVERED	VIS5448	B/Yamagata	2021	2021.68	3	no
RECoVERED	VIS5487	A/H1N1pdm09	2020	2020.77	5	no
RECoVERED	VIS5487	A/H1N1pdm09	2021	2021.72	5	no
RECoVERED	VIS5487	A/H3N2	2020	2020.77	3	no
RECoVERED	VIS5487	A/H3N2	2021	2021.72	4	no
RECoVERED	VIS5487	B/Victoria	2020	2020.77	3.5	no
RECoVERED	VIS5487	B/Victoria	2021	2021.72	4	no
RECoVERED	VIS5487	B/Yamagata	2020	2020.77	4	no
RECoVERED	VIS5487	B/Yamagata	2021	2021.72	4	no
RECoVERED	VIS6015	A/H1N1pdm09	2020	2020.71	3	no
RECoVERED	VIS6015	A/H1N1pdm09	2021	2021.67	3	no
RECoVERED	VIS6015	A/H3N2	2020	2020.71	4	no
RECoVERED	VIS6015	A/H3N2	2021	2021.67	4	no
RECoVERED	VIS6015	B/Victoria	2020	2020.71	2	no
RECoVERED	VIS6015	B/Victoria	2021	2021.67	2	no
RECoVERED	VIS6015	B/Yamagata	2020	2020.71	2	no
RECoVERED	VIS6015	B/Yamagata	2021	2021.67	2	no
RECoVERED	VIS6609	A/H1N1pdm09	2020	2020.77	3	no
RECoVERED	VIS6609	A/H1N1pdm09	2021	2021.82	1	no
RECoVERED	VIS6609	A/H3N2	2020	2020.77	4	no
RECoVERED	VIS6609	A/H3N2	2021	2021.82	4	no
RECoVERED	VIS6609	B/Victoria	2020	2020.77	2	no
RECoVERED	VIS6609	B/Victoria	2021	2021.82	2	no
RECoVERED	VIS6609	B/Yamagata	2020	2020.77	2	no
RECoVERED	VIS6609	B/Yamagata	2021	2021.82	1	no
RECoVERED	VIS6625	A/H1N1pdm09	2020	2020.57	4.5	no
RECoVERED	VIS6625	A/H1N1pdm09	2021	2021.53	4.5	no
RECoVERED	VIS6625	A/H3N2	2020	2020.57	5	no
RECoVERED	VIS6625	A/H3N2	2021	2021.53	5	no
RECoVERED	VIS6625	B/Victoria	2020	2020.57	3	no
RECoVERED	VIS6625	B/Victoria	2021	2021.53	3	no
RECoVERED	VIS6625	B/Yamagata	2020	2020.57	2	no
RECoVERED	VIS6625	B/Yamagata	2021	2021.53	2	no
RECoVERED	VIS6658	A/H1N1pdm09	2020	2020.78	3	no
RECoVERED	VIS6658	A/H1N1pdm09	2021	2021.76	3	no
RECoVERED	VIS6658	A/H3N2	2020	2020.78	5	no
RECoVERED	VIS6658	A/H3N2	2021	2021.76	5	no
RECoVERED	VIS6658	B/Victoria	2020	2020.78	2	no
RECoVERED	VIS6658	B/Victoria	2021	2021.76	3	no
RECoVERED	VIS6658	B/Yamagata	2020	2020.78	2	no
RECoVERED	VIS6658	B/Yamagata	2021	2021.76	2	no
RECoVERED	VIS6713	A/H1N1pdm09	2020	2020.72	5	no
RECoVERED	VIS6713	A/H1N1pdm09	2021	2021.73	1	no
RECoVERED	VIS6713	A/H3N2	2020	2020.72	3	no
RECoVERED	VIS6713	A/H3N2	2021	2021.73	2	no
RECoVERED	VIS6713	B/Victoria	2020	2020.72	3	no
RECoVERED	VIS6713	B/Victoria	2021	2021.73	1	no
RECoVERED	VIS6713	B/Yamagata	2020	2020.72	3	no
RECoVERED	VIS6713	B/Yamagata	2021	2021.73	1	no
RECoVERED	VIS6813	A/H1N1pdm09	2020	2020.82	4.5	no
RECoVERED	VIS6813	A/H1N1pdm09	2021	2021.68	4.5	no
RECoVERED	VIS6813	A/H3N2	2020	2020.82	5	no
RECoVERED	VIS6813	A/H3N2	2021	2021.68	5	no
RECoVERED	VIS6813	B/Victoria	2020	2020.82	4	no
RECoVERED	VIS6813	B/Victoria	2021	2021.68	4	no
RECoVERED	VIS6813	B/Yamagata	2020	2020.82	4	no
RECoVERED	VIS6813	B/Yamagata	2021	2021.68	4	no
RECoVERED	VIS6814	A/H1N1pdm09	2020	2020.45	5	no
RECoVERED	VIS6814	A/H1N1pdm09	2021	2021.48	5	no
RECoVERED	VIS6814	A/H3N2	2020	2020.45	5	no
RECoVERED	VIS6814	A/H3N2	2021	2021.48	5	no
RECoVERED	VIS6814	B/Victoria	2020	2020.45	3	no
RECoVERED	VIS6814	B/Victoria	2021	2021.48	3	no
RECoVERED	VIS6814	B/Yamagata	2020	2020.45	4	no
RECoVERED	VIS6814	B/Yamagata	2021	2021.48	4	no
RECoVERED	VIS6925	A/H1N1pdm09	2020	2020.65	4	no
RECoVERED	VIS6925	A/H1N1pdm09	2021	2021.72	4	no
RECoVERED	VIS6925	A/H3N2	2020	2020.65	2	no
RECoVERED	VIS6925	A/H3N2	2021	2021.72	3	no
RECoVERED	VIS6925	B/Victoria	2020	2020.65	1	no
RECoVERED	VIS6925	B/Victoria	2021	2021.72	1	no
RECoVERED	VIS6925	B/Yamagata	2020	2020.65	3	no
RECoVERED	VIS6925	B/Yamagata	2021	2021.72	3	no
RECoVERED	VIS7361	A/H1N1pdm09	2020	2020.51	3	no
RECoVERED	VIS7361	A/H1N1pdm09	2021	2021.53	3	no
RECoVERED	VIS7361	A/H3N2	2020	2020.51	5	no
RECoVERED	VIS7361	A/H3N2	2021	2021.53	5	no
RECoVERED	VIS7361	B/Victoria	2020	2020.51	4	no
RECoVERED	VIS7361	B/Victoria	2021	2021.53	4	no
RECoVERED	VIS7361	B/Yamagata	2020	2020.51	1	no
RECoVERED	VIS7361	B/Yamagata	2021	2021.53	1	no
RECoVERED	VIS7519	A/H1N1pdm09	2020	2020.76	5	no
RECoVERED	VIS7519	A/H1N1pdm09	2021	2021.76	5	no
RECoVERED	VIS7519	A/H3N2	2020	2020.76	4	no
RECoVERED	VIS7519	A/H3N2	2021	2021.76	4	no
RECoVERED	VIS7519	B/Victoria	2020	2020.76	3	no
RECoVERED	VIS7519	B/Victoria	2021	2021.76	3	no
RECoVERED	VIS7519	B/Yamagata	2020	2020.76	1	no
RECoVERED	VIS7519	B/Yamagata	2021	2021.76	1	no
RECoVERED	VIS7742	A/H1N1pdm09	2020	2020.61	4	no
RECoVERED	VIS7742	A/H1N1pdm09	2021	2021.65	4	no
RECoVERED	VIS7742	A/H3N2	2020	2020.61	5	no
RECoVERED	VIS7742	A/H3N2	2021	2021.65	5	no
RECoVERED	VIS7742	B/Victoria	2020	2020.61	3	no
RECoVERED	VIS7742	B/Victoria	2021	2021.65	3	no
RECoVERED	VIS7742	B/Yamagata	2020	2020.61	2	no
RECoVERED	VIS7742	B/Yamagata	2021	2021.65	2	no
RECoVERED	VIS7858	A/H1N1pdm09	2020	2020.69	7	no
RECoVERED	VIS7858	A/H1N1pdm09	2021	2021.7	6	no
RECoVERED	VIS7858	A/H3N2	2020	2020.69	2	no
RECoVERED	VIS7858	A/H3N2	2021	2021.7	2	no
RECoVERED	VIS7858	B/Victoria	2020	2020.69	1	no
RECoVERED	VIS7858	B/Victoria	2021	2021.7	1	no
RECoVERED	VIS7858	B/Yamagata	2020	2020.69	2	no
RECoVERED	VIS7858	B/Yamagata	2021	2021.7	2	no
RECoVERED	VIS8025	A/H1N1pdm09	2020	2020.66	6	no
RECoVERED	VIS8025	A/H1N1pdm09	2021	2021.75	4	no
RECoVERED	VIS8025	A/H3N2	2020	2020.66	5	no
RECoVERED	VIS8025	A/H3N2	2021	2021.75	5	no
RECoVERED	VIS8025	B/Victoria	2020	2020.66	4	no
RECoVERED	VIS8025	B/Victoria	2021	2021.75	4	no
RECoVERED	VIS8025	B/Yamagata	2020	2020.66	4	no
RECoVERED	VIS8025	B/Yamagata	2021	2021.75	3	no
RECoVERED	VIS8993	A/H1N1pdm09	2020	2020.78	3	no
RECoVERED	VIS8993	A/H1N1pdm09	2021	2021.76	3	no
RECoVERED	VIS8993	A/H3N2	2020	2020.78	1	no
RECoVERED	VIS8993	A/H3N2	2021	2021.76	1	no
RECoVERED	VIS8993	B/Victoria	2020	2020.78	3	no
RECoVERED	VIS8993	B/Victoria	2021	2021.76	3	no
RECoVERED	VIS8993	B/Yamagata	2020	2020.78	1	no
RECoVERED	VIS8993	B/Yamagata	2021	2021.76	1	no
RECoVERED	VIS9271	A/H1N1pdm09	2020	2020.5	2	no
RECoVERED	VIS9271	A/H1N1pdm09	2021	2021.5	4	yes
RECoVERED	VIS9271	A/H3N2	2020	2020.5	5	no
RECoVERED	VIS9271	A/H3N2	2021	2021.5	5	no
RECoVERED	VIS9271	B/Victoria	2020	2020.5	2	no
RECoVERED	VIS9271	B/Victoria	2021	2021.5	2	no
RECoVERED	VIS9271	B/Yamagata	2020	2020.5	1	no
RECoVERED	VIS9271	B/Yamagata	2021	2021.5	2	no
RECoVERED	VIS9345	A/H1N1pdm09	2020	2020.65	3	no
RECoVERED	VIS9345	A/H1N1pdm09	2021	2021.64	3	no
RECoVERED	VIS9345	A/H3N2	2020	2020.65	3	no
RECoVERED	VIS9345	A/H3N2	2021	2021.64	3	no
RECoVERED	VIS9345	B/Victoria	2020	2020.65	3	no
RECoVERED	VIS9345	B/Victoria	2021	2021.64	3	no
RECoVERED	VIS9345	B/Yamagata	2020	2020.65	4	no
RECoVERED	VIS9345	B/Yamagata	2021	2021.64	4	no
RECoVERED	VIS9775	A/H1N1pdm09	2020	2020.7	4.5	no
RECoVERED	VIS9775	A/H1N1pdm09	2021	2021.68	4.5	no
RECoVERED	VIS9775	A/H3N2	2020	2020.7	4	no
RECoVERED	VIS9775	A/H3N2	2021	2021.68	4	no
RECoVERED	VIS9775	B/Victoria	2020	2020.7	1	no
RECoVERED	VIS9775	B/Victoria	2021	2021.68	1	no
RECoVERED	VIS9775	B/Yamagata	2020	2020.7	3	no
RECoVERED	VIS9775	B/Yamagata	2021	2021.68	3	no
RECoVERED	VIS9891	A/H1N1pdm09	2020	2020.83	3	no
RECoVERED	VIS9891	A/H1N1pdm09	2021	2021.79	4	no
RECoVERED	VIS9891	A/H3N2	2020	2020.83	6	no
RECoVERED	VIS9891	A/H3N2	2021	2021.79	6	no
RECoVERED	VIS9891	B/Victoria	2020	2020.83	3	no
RECoVERED	VIS9891	B/Victoria	2021	2021.79	2	no
RECoVERED	VIS9891	B/Yamagata	2020	2020.83	3	no
RECoVERED	VIS9891	B/Yamagata	2021	2021.79	3	no
RECoVERED	VIS9931	A/H1N1pdm09	2020	2020.72	3	no
RECoVERED	VIS9931	A/H1N1pdm09	2021	2021.73	3	no
RECoVERED	VIS9931	A/H3N2	2020	2020.72	2	no
RECoVERED	VIS9931	A/H3N2	2021	2021.73	0	no
RECoVERED	VIS9931	B/Victoria	2020	2020.72	2	no
RECoVERED	VIS9931	B/Victoria	2021	2021.73	2	no
RECoVERED	VIS9931	B/Yamagata	2020	2020.72	1	no
RECoVERED	VIS9931	B/Yamagata	2021	2021.73	1	no

## Sheet: Fig. 3d
subtype	cohort	0.025	0.25	0.5	0.75	0.975
A/H1N1pdm09	ACS 2017-21	-0.146149	-0.111463	-0.0931905	-0.0747088	-0.0371975
A/H3N2	ACS 2017-21	-0.247833	-0.214477	-0.197407	-0.179951	-0.146622
B/Victoria	ACS 2017-21	-0.188269	-0.154835	-0.137707	-0.120547	-0.0878765
B/Yamagata	ACS 2017-21	-0.171895	-0.142904	-0.128347	-0.113257	-0.0848181
A/H1N1pdm09	ACS 2020-21	-0.139408	-0.0516277	-0.00759062	0.0381648	0.127487
A/H3N2	ACS 2020-21	-0.182472	-0.103938	-0.0648185	-0.0254157	0.0525494
B/Victoria	ACS 2020-21	-0.043719	0.0478408	0.0950121	0.143008	0.237078
B/Yamagata	ACS 2020-21	-0.0246579	0.0562966	0.0978312	0.139187	0.222451
A/H1N1pdm09	RECoVERED 2020-21	-0.275622	-0.132116	-0.0564923	0.0169673	0.170728
A/H3N2	RECoVERED 2020-21	-0.321059	-0.207705	-0.149725	-0.089303	0.0231789
B/Victoria	RECoVERED 2020-21	-0.238001	-0.152422	-0.108803	-0.0645096	0.0245226
B/Yamagata	RECoVERED 2020-21	-0.212719	-0.129697	-0.0849217	-0.0395793	0.0546201
A/H1N1pdm09	ACS & RECoVERED 2020-21	-0.164848	-0.0771042	-0.0309901	0.0150573	0.0994507
A/H3N2	ACS & RECoVERED 2020-21	-0.212938	-0.143948	-0.106551	-0.0688633	0.0046717
B/Victoria	ACS & RECoVERED 2020-21	-0.104655	-0.0415017	-0.00801917	0.0256795	0.0898403
B/Yamagata	ACS & RECoVERED 2020-21	-0.0887592	-0.0283597	0.00415142	0.0359207	0.100114

[truncated: 12 more sheets: Fig. 4a, Fig. 4b, Supp Fig. 1, Supp Fig. 2, Supp Fig. 3, Supp Fig. 4a, Supp. Fig 4b, Supp Fig. 5b, Supp Fig. 5c, Supp. Fig. 5d, Supp Fig. 6a, Supp. Fig. 6b]
